# Supplementary material for: Assessing Smoothness of Arm Movements With Jerk: A Comparison of Laterality, Contraction Mode and Plane of Elevation. A Pilot Study
Source: Front Bioeng Biotechnol. 2022 Jan 21;9:782740. doi: 10.3389/fbioe.2021.782740 (PMC8814310; doi:10.3389/fbioe.2021.782740)
Supplement: Supplementary file 2 [file DataSheet1.zip]

Archive with 12 entries (11 files):
- sent_frontiers/
- sent_frontiers/03 Frontal plane elevation, bilateral.csv
- sent_frontiers/02 Scapular plane elevation, bilateral.csv
- sent_frontiers/01 Sagittal plane elevation, bilateral.csv
- sent_frontiers/08 Sagittal plane elevation, right arm.csv
- sent_frontiers/09 Sagittal plane elevation, left arm.csv
- sent_frontiers/10 Scapular plane elevation, right arm.csv
- sent_frontiers/11 Scapular plane elevation, left arm.csv
- sent_frontiers/06 Low back washing, right hand.csv
- sent_frontiers/07 Low back washing, left hand.csv
- sent_frontiers/04 Hair combing, right arm.csv
- sent_frontiers/05 Hair combing, left arm.csv
