# Supplementary material for: Assessing Smoothness of Arm Movements With Jerk: A Comparison of Laterality, Contraction Mode and Plane of Elevation. A Pilot Study
Source: Front Bioeng Biotechnol. 2022 Jan 21;9:782740. doi: 10.3389/fbioe.2021.782740 (PMC8814310; doi:10.3389/fbioe.2021.782740)
Supplement: Supplementary file 2 [file DataSheet1.zip › sent_frontiers/03 Frontal plane elevation, bilateral.csv]

	patient	passage	repetition	jerk total	left elevation max	left jerk ascending	left jerk descending	left jerk total	right elevation max	right jerk ascending	right jerk descending	right jerk total
0	Patient 1 (CT)	Passage 1	0	2.6383749414967	9.455361420256397	1.9370780888426655	3.23738782169662	3.7726584036119597	8.83387761584664	1.4928149458024766	3.3738170423002583	3.6893275670949737
1	Patient 1 (CT)	Passage 1	1	2.7799141017360913	12.042624569546525	2.294455604782442	2.937212441159268	3.7271629219579796	7.945773849130692	1.5119735706228221	3.8384739320522225	4.12552374921129
2	Patient 1 (CT)	Passage 1	2	2.7037989952260246	9.764407774331783	2.42909824068784	3.3338880538331472	4.124963977831095	9.86829338948357	1.8224942201083527	2.9841754347907488	3.4966824574068642
3	Patient 1 (CT)	Passage 2	0	1.8035321340938577	7.399426944945725	1.7128795266369377	2.293967542898445	2.862908199828194	10.249888251932296	1.168410868210621	1.8572790089914797	2.1942354646192985
4	Patient 1 (CT)	Passage 2	1	1.7692142172802114	11.474586852854845	1.3626103440751707	2.6256816212051546	2.9581938620913912	12.177360887341472	1.1000987874988268	1.599796086547956	1.9415367266138812
5	Patient 1 (CT)	Passage 2	2	1.6550861039366676	13.500755156140347	1.6069667681516913	2.1458337878121663	2.680847783605067	13.223947708597315	1.0912607945594817	1.6060650936914849	1.9417248020553348
6	Patient 1 (CT)	Passage 3	0	1.8975035066238197	13.478103260519724	1.948092489613923	2.518640298936769	3.1841189210703904	12.64757237375955	1.208727835319307	1.674049565336883	2.06481595477183
7	Patient 1 (CT)	Passage 3	1	1.5021776637972981	12.130287932223943	1.6372682807574792	1.8503920762610557	2.4707485220200485	10.360888873555803	1.0075406831017606	1.3807296792915758	1.709255005954869
8	Patient 1 (CT)	Passage 3	2	1.7022799991585094	15.017737672181486	1.5542526035043427	2.3280072121673108	2.799163935071156	16.04836055059172	1.072139378294528	1.614381367659935	1.9379654400265602
9	Patient 10 (SM)	Passage 1	0	2.1114697125121227	26.9320675412395	1.7124020074218	2.3798398487813417	2.931886481579703	17.01678047060553	2.202274195107111	2.094575712673003	3.039285943532509
10	Patient 10 (SM)	Passage 1	1	2.068322938109969	25.928184850557614	1.6730628397051142	2.309348549674402	2.8517065047941736	17.979755330278813	1.9653335568049408	2.2620948535060275	2.9965995921647615
11	Patient 10 (SM)	Passage 1	2	2.168445220384592	23.603688850297633	1.7436005789280133	2.2125623012101694	2.817015249439474	17.1939322075274	1.8266209100980044	2.7452686262829222	3.29742987486627
12	Patient 10 (SM)	Passage 2	0	2.29114756453802	16.589402919207295	2.5368136667870056	2.377289192767235	3.476625876628836	21.7567408297534	2.3766297352160444	1.8061373883499816	2.9850462582527557
13	Patient 10 (SM)	Passage 2	1	1.9481791814258689	17.431383076820783	1.8704069902588416	2.1122738003388775	2.8213689792026817	15.469682958759414	1.8588530501665201	1.9406573403988963	2.687282191165917
14	Patient 10 (SM)	Passage 2	2	1.856480056361527	14.71564649060834	1.9341730111757158	1.9131504827162105	2.720509144751733	12.752094903374186	1.8179172922460411	1.7550155300017745	2.526836518652243
15	Patient 10 (SM)	Passage 3	0	2.3321234254194394	19.321802606054185	2.043335354405158	2.9678834314631835	3.603269547690782	18.05043651385982	2.2050606710612617	1.9772088127417204	2.9616966847137918
16	Patient 10 (SM)	Passage 3	1	2.2965832294243964	18.09360715048364	2.626581802520252	2.4842488660719635	3.6153041910619876	13.685587006948364	2.1253595567453245	1.873392772307638	2.833152612335449
17	Patient 10 (SM)	Passage 3	2	2.818270524429059	15.210811517182135	3.7684976272631787	2.520289922125965	4.5335897099602995	10.901616353588805	2.7496994078150876	1.912148661549623	3.3492027912929756
18	Patient 11 (CC)	Passage 1	0	2.203666522205932	26.60249143084882	2.011396720591482	2.7407802865057693	3.399646061945981	21.437622204743626	1.4658866140471634	2.3912690464724533	2.8048157190553415
19	Patient 11 (CC)	Passage 1	1	2.210106799966194	25.453459222648267	2.0512360285064393	2.4309417741546895	3.180730600659732	24.533246628201617	1.8237367777169877	2.4688510041427123	3.0694040325532286
20	Patient 11 (CC)	Passage 1	2	2.144629377828677	26.611110597718003	1.6916112594667607	2.7070728064182137	3.1921453338473964	24.45324520799585	1.5946982475769866	2.380102170024314	2.8649518042332867
21	Patient 11 (CC)	Passage 2	0	1.7181866793405434	21.96563535663639	1.5530237366233448	1.879054817421235	2.437771468655232	16.218575899445163	1.5177986470683384	1.88738427296117	2.4219686469613193
22	Patient 11 (CC)	Passage 2	1	1.5239190400872686	30.090739876525582	1.160291964057054	1.8824258360998707	2.2112902275078397	24.397964995607232	1.0383652624654633	1.8224461787376232	2.097501488125893
23	Patient 11 (CC)	Passage 2	2	1.709502611140483	31.864290992939804	1.7328542358267942	1.7628953498812916	2.471959509631164	24.716937723807387	1.2760230442609706	1.9876564298800583	2.361993415047674
24	Patient 11 (CC)	Passage 3	0	2.045106113504588	22.149323010486604	1.811223448007466	2.1171683716681504	2.7862039215757384	20.939844486614422	1.7746411216080253	2.411960335260335	2.9944788811029106
25	Patient 11 (CC)	Passage 3	1	1.9148493826685955	21.617863867554473	1.906803075942993	2.0073280797091795	2.7686213157480752	21.62239499084089	1.7331874974868335	1.9993473289466062	2.6460023891165707
26	Patient 11 (CC)	Passage 3	2	2.4419574022422967	27.15194167309094	2.709740712272952	2.3983760952512236	3.618687969695927	23.665443096302013	2.472193688600933	2.1554534468374564	3.279896522063121
27	Patient 12 (NM)	Passage 1	0	1.296486078107198	21.407285805639372	1.34622976320257	1.2483047585506748	1.8359192099743131	15.79107272851269	1.26246687030065	1.3263041350850533	1.8310940056016867
28	Patient 12 (NM)	Passage 1	1	1.5372554267572613	21.182338444207982	1.387833235107653	1.7762546988057106	2.254143261529475	16.112554711626338	1.286545112853261	1.6481070406600564	2.0908025121660483
29	Patient 12 (NM)	Passage 1	2	1.5428300942822253	22.6274660637348	1.6429905698986578	1.6125142356704227	2.302090392016717	18.04296763315994	1.4506415811285087	1.4551005564485566	2.0546723890381937
30	Patient 12 (NM)	Passage 2	0	2.6399566569093778	40.79844797700968	2.434040883050457	2.534626213564384	3.5140980440005904	29.010530977963455	2.1993902301964217	3.2697526135639543	3.940634408136814
31	Patient 12 (NM)	Passage 2	1	2.660622297004348	19.88901225444006	1.4821542971989046	3.65709944916569	3.946030631127079	24.64460702299273	1.3483726798043476	3.305507132624408	3.5699420565989013
32	Patient 12 (NM)	Passage 2	2	1.737657265573271	21.613623589753384	1.20288908003723	2.5864232069092337	2.852459840928783	21.732473290733008	1.0405605114479515	1.6907151647459806	1.9852667191807882
33	Patient 12 (NM)	Passage 3	0	2.303773351163236	23.440635476482754	1.971754692017461	2.6826331753464534	3.3293148422704433	27.143519745948414	2.140106980046394	2.3590445966776428	3.1851450979754876
34	Patient 12 (NM)	Passage 3	1	2.4412630942030176	28.379344663555365	1.224271827158607	3.140324321320984	3.3705308706277073	30.814006688706197	1.2669911091899781	3.297471328131594	3.5325038755274414
35	Patient 12 (NM)	Passage 3	2	3.1188313797046554	34.07800351064847	1.4442774619968393	4.968612622510445	5.174267946270482	36.107722061026756	1.4074087167390223	3.186626527280323	3.483588368381034
36	Patient 13 (JL)	Passage 1	0	2.7369706378725343	11.121278501712503	2.3374858902182782	2.9645669668093197	3.775248016709173	5.208703080451952	2.8357676460149253	2.7694687866906853	3.9637779330632292
37	Patient 13 (JL)	Passage 1	1	2.782773188754829	21.974885197889996	1.9316185656223828	3.5571714061984663	4.04779182964404	10.586236819833847	2.2320064867309797	3.0998120632174886	3.8197758813938067
38	Patient 13 (JL)	Passage 1	2	2.303165827786462	28.204232705003395	2.144156924500033	2.6094117897770257	3.3773419734324777	16.717939323014598	2.029965617129685	2.385600995325017	3.1323876700728492
39	Patient 13 (JL)	Passage 2	0	2.3577311634664446	19.900830607317292	2.3303825621549263	2.2631744099917994	3.248482922232698	19.816347606506323	1.9602227313594058	2.8000840173372876	3.4180321327755028
40	Patient 13 (JL)	Passage 2	1	2.3319765057345117	22.16192618314624	1.8417701373005693	1.9740081454	2.6997824721183936	18.612223450659695	2.195345080103179	3.10549388595438	3.8031082414826516
41	Patient 13 (JL)	Passage 2	2	2.1451643630268027	23.047741760909563	1.5581352636059118	2.782811285798394	3.189329733981605	22.91503491600634	1.6102022891549124	2.3753620805135904	2.869685771219834
42	Patient 13 (JL)	Passage 3	0	3.0793030711169354	23.60767996047946	2.641910294585645	3.5471654893400784	4.422903233556308	21.038584958560236	2.880630919962846	3.173061944669836	4.285598744838102
43	Patient 13 (JL)	Passage 3	1	2.8134178628993247	26.09857301033821	2.606789978311166	3.5061049968334674	4.368996021953343	24.133127664009006	2.234411278671581	2.7532817296864316	3.5458643579922624
44	Patient 13 (JL)	Passage 3	2	2.882783840410335	26.041099038594012	1.857683991286679	3.7742499448060016	4.2066557331627354	24.69846018399972	2.8848591856281565	2.6876394296612367	3.9428185635117585
45	Patient 14 (RD)	Passage 1	0	2.866080827478475	27.72090486099295	3.131017292119883	2.1812209075958737	3.8158870438322845	19.71747667995786	3.5769269686361618	2.345693238323168	4.277462250829539
46	Patient 14 (RD)	Passage 1	1	2.3923102645553445	26.368750776895713	2.521910191235482	2.349549151685443	3.4467973872630187	24.730325865890062	2.5622359891841393	2.1088214989595153	3.3184606941689516
47	Patient 14 (RD)	Passage 1	2	2.2703014168884943	25.27662704813645	2.1372620202409505	2.145859159861874	3.0286301321104787	18.638860173122783	2.368918740608652	2.4150978484047396	3.3829681667104237
48	Patient 14 (RD)	Passage 2	0	2.0528657501631726	19.694633250816906	1.8616995895446624	2.78297504650202	3.348264546173687	13.403344951701174	1.564113217528306	1.7887720716630136	2.3761640687478502
49	Patient 14 (RD)	Passage 2	1	1.860888355567688	16.442840757889037	1.8553271364574961	2.184990898696203	2.8664305347698233	8.461134659326877	1.6079544325177404	1.7463334217254716	2.373857172807337
50	Patient 14 (RD)	Passage 2	2	1.79848354518101	12.282304975066198	1.700507371875073	2.1489646711085495	2.7403967740957045	7.782933730508435	1.5514779578974653	1.738192715389057	2.3298922227590855
51	Patient 14 (RD)	Passage 3	0	2.0953462667707297	26.005588575258436	2.3232975086582934	2.26415713805835	3.2440898353094987	20.179544759370227	1.740391734039819	2.002204201176194	2.6528824043145462
52	Patient 14 (RD)	Passage 3	1	2.00412694611156	23.365058880000316	1.7636382019086712	2.701073679781147	3.225867128515698	14.685733264318895	1.5940079995933576	1.7660744692441643	2.3790503428224623
53	Patient 14 (RD)	Passage 3	2	2.0180196001962325	23.621368796368625	1.8145808049717969	2.3726962819626736	2.98703718493955	14.200922094651	1.7093475064514798	2.1084004328118433	2.7142625670507745
54	Patient 15 (JB)	Passage 1	0	3.6153890022315047	8.189643836167402	4.3177766566585465	4.0218130720677525	5.900692810462218	3.7783754782562884	3.0666489983473073	2.839302524797422	4.179231377464708
55	Patient 15 (JB)	Passage 1	1	2.8121446872152593	11.372738411844647	3.231115399811819	2.8092284011187028	4.28157341833035	11.677001339796378	2.765512747199028	2.3775405939454917	3.6470207061077944
56	Patient 15 (JB)	Passage 1	2	3.193212160376662	13.200613946706069	2.7733709883174287	4.353356416140036	5.161714707806739	17.830770629385302	2.5582473929271097	2.756535353755289	3.760733556092634
57	Patient 15 (JB)	Passage 2	0	3.7285942553926668	27.291586518398546	5.646763609576201	2.418531640740707	6.1429011517114605	13.808420482135288	3.5900366541363495	2.2329493383523698	4.227815739325781
58	Patient 15 (JB)	Passage 2	1	2.232177973457693	29.01071461287749	2.8769995283661944	2.3951576927676372	3.7435152810484555	14.507635158836138	1.752418132632505	1.686890052652005	2.4323995069304467
59	Patient 15 (JB)	Passage 2	2	2.19311475393514	28.5477595910517	2.7261125404562385	2.293656791518572	3.5626606715363787	17.61705848993848	1.8060149040096825	1.8123930042059908	2.5586047438398762
60	Patient 15 (JB)	Passage 3	0	2.894518160945336	27.80132111263824	2.972779388193963	3.6314110732551006	4.693033525751828	18.306197877623028	2.116457186724354	2.647449119265879	3.389450967684714
61	Patient 15 (JB)	Passage 3	1	2.6085295498820646	26.101346118645832	3.069424278503487	2.2921193314103228	3.8308192897723012	22.020919259112862	2.6867802735634236	2.3073233369275763	3.5415433386505595
62	Patient 15 (JB)	Passage 3	2	2.9082509628367212	26.74152054745621	2.301845894919023	3.9322183945769686	4.556406042771543	21.927126576723985	2.1314391237601367	2.9202441484339037	3.6153642451014303
63	Patient 16 (TM)	Passage 1	0	3.7488730717601957	19.925580541804642	4.027684780748088	3.0719458577642613	5.065480830691671	19.754633412102528	4.506756103390296	3.2009765089929103	5.527847789743321
64	Patient 16 (TM)	Passage 1	1	3.8625699796825197	6.57205267652231	3.8570338606826464	3.3803721509175655	5.128706082546701	12.40955017097219	2.8819407798179495	5.006853168632896	5.777037416412235
65	Patient 16 (TM)	Passage 1	2	3.3704645806683966	17.036469300901096	3.842552819131838	3.470145650876147	5.177559560846468	20.567042373008427	3.325405072572306	2.7522143912417985	4.316596222957168
66	Patient 16 (TM)	Passage 2	0	3.333981663633861	7.596773904143276	3.2075419461601364	4.040044817965059	5.158516014082256	13.595691481326757	2.7444228051835333	3.2124120116561463	4.2250973321622
67	Patient 16 (TM)	Passage 2	1	3.799676356233909	15.558648153807809	3.985058052558796	3.8172254334905884	5.518323811842787	16.992189607634625	3.4722606769168203	3.9040581127434586	5.224774057903448
68	Patient 16 (TM)	Passage 2	2	4.296756552467491	26.8926264466618	4.09933746579687	4.086833966493411	5.788504083800077	23.968168978839824	3.9503100631988097	4.973604162085006	6.351510683020149
69	Patient 16 (TM)	Passage 3	0	3.3147091638111292	19.53428520530658	3.061259576348508	3.453428071909902	4.614918812031344	22.841500693648513	3.8698128155800955	2.770606520844337	4.759381443105092
70	Patient 16 (TM)	Passage 3	1	2.9830844507731458	15.61208915892304	2.5146114251445026	3.2849110201874443	4.136896303996051	20.45356280760901	2.3033248144018934	3.6298698504384954	4.298983639392211
71	Patient 16 (TM)	Passage 3	2	3.335843779007904	19.578116797370285	3.04368104524744	3.598915524629708	4.713405059892399	21.67274989561075	2.79827651296487	3.803271771797649	4.721782249655702
72	Patient 17 (KM)	Passage 1	0	2.961503734707853	13.275071337726915	2.7357747370317327	3.5023867450428106	4.444229553435851	8.218731744590704	2.4197330729811624	3.078267859469473	3.9154618066227678
73	Patient 17 (KM)	Passage 1	1	2.716515223380038	18.134088130584825	3.1129379538835966	2.577342528715437	4.0414201977837285	10.665602274901904	2.7555771104759255	2.3646431884300996	3.631080090051405
74	Patient 17 (KM)	Passage 1	2	3.938894882111685	23.862679995300294	4.7462896470203075	4.603518759833902	6.61208366444004	14.807459576006863	3.587928023911846	2.338096165467901	4.282513418980455
75	Patient 17 (KM)	Passage 2	0	2.2700057160742957	17.645408126042007	2.47790877762591	2.5821675345221107	3.5787736847383247	14.002571822705773	1.6341433485402184	2.2657577615195628	2.7935788368085084
76	Patient 17 (KM)	Passage 2	1	2.572307274411566	18.090004790944935	2.1611112664113756	3.1762960187216365	3.841778013414765	19.91656880317177	1.778774817177683	2.922971211178796	3.421666341361404
77	Patient 17 (KM)	Passage 2	2	2.436319775671122	25.410868802271036	2.7164561259192013	2.2186553559751676	3.5073587601842577	26.8677389871876	2.7987054260159896	1.899552226987231	3.3824622281207355
78	Patient 17 (KM)	Passage 3	0	3.1653402106682997	16.998163646420053	2.735908544035507	3.4203958804846146	4.3799889886348575	10.069176322362695	3.0149271938021642	3.4356113098841874	4.570909215520687
79	Patient 17 (KM)	Passage 3	1	3.0932649854038154	30.614890627927135	3.2800935384852603	3.161212065892725	4.555466534479043	17.360610836844703	2.697050400745059	3.201061834576689	4.185794755233773
80	Patient 17 (KM)	Passage 3	2	3.121142916136803	24.91745124222737	2.584857522876653	3.704435925929599	4.51711566631738	20.22683225541105	2.6728625384037294	3.3789945723116883	4.308340570209588
81	Patient 18 (MC)	Passage 1	0	3.7282052119987883	35.943381659577554	2.285023674315797	4.191120032708668	4.773554264984905	37.99295242855693	2.385106282541672	5.207927045507108	5.728109294552972
82	Patient 18 (MC)	Passage 1	1	2.4880645650163706	34.669164324659334	2.380807418742214	2.7066653933547924	3.6047581772876827	38.01540186745055	1.821271736064388	2.906982776944335	3.430390590302799
83	Patient 18 (MC)	Passage 1	2	4.641633540227933	35.03052552802713	2.400212256481463	5.725152095392477	6.207929235384429	34.38041602313233	2.3248805577237244	6.4988916507242305	6.902221547844931
84	Patient 18 (MC)	Passage 2	0	3.254562918924246	45.05373146734153	2.720903697347799	4.039363680044071	4.870295254899861	37.068547516782836	2.16009805007896	3.7393742413794056	4.3184422310651245
85	Patient 18 (MC)	Passage 2	1	2.4650034250516533	42.25334249557591	3.0675496687150203	2.290203420031371	3.8281709307653724	33.63348747654668	2.223337678717198	2.1695263154211633	3.106456963633732
86	Patient 18 (MC)	Passage 2	2	2.0252805948993027	42.981486240066275	2.2798783109210343	1.952041674721303	3.0013849823801175	35.12260718077506	1.9929421687439521	1.8511930347448764	2.720061422072265
87	Patient 18 (MC)	Passage 3	0	2.4440043078142284	45.49164327973659	2.3309670924842667	2.6272394239526773	3.512234983171791	41.941169257804034	2.1631891044972087	2.622488617254008	3.399534328322377
88	Patient 18 (MC)	Passage 3	1	2.698173815184354	43.31845414541959	2.239559301058772	3.211713534208611	3.9154475719612982	41.28720597023254	2.063287310637999	3.0875044182589533	3.71346712103505
89	Patient 18 (MC)	Passage 3	2	2.4973795657282367	45.49175720435569	3.0469180238042446	2.293272726013833	3.8135035386979883	39.14158077281752	2.513175677220235	2.022067644030327	3.225648700898122
90	Patient 19 (JG)	Passage 1	0	2.926426011276418	6.793446179443063	2.3913737792323646	3.505859890648392	4.243786295851528	9.809492641845996	2.277168668426731	3.3257566851138134	4.03065189182142
91	Patient 19 (JG)	Passage 1	1	2.902941203480052	11.713392033432575	2.4874453405438386	3.701741856653123	4.459851689853706	10.72976362283443	2.657749323526599	2.598915535613229	3.7172561692675816
92	Patient 19 (JG)	Passage 1	2	2.921800484422238	14.988510868530728	2.300517305643626	3.3020743237789376	4.0244347073006335	12.825282852357168	2.5764889415453744	3.363525279204627	4.236932566108902
93	Patient 19 (JG)	Passage 2	0	2.663243595235977	22.50717355418306	1.95525239496075	3.5921026585352376	4.089769362379212	16.991470219545164	1.9305458775358149	2.813937626802629	3.4125140809681858
94	Patient 19 (JG)	Passage 2	1	3.1227020361599607	20.582876441202202	2.839253577594091	3.3321381043430525	4.377728317780325	11.959224813808733	2.912593540796006	3.370069089554082	4.454275115240918
95	Patient 19 (JG)	Passage 2	2	3.0257309186900274	17.61419159955899	2.0154146644640245	3.2693267316245733	3.8406241091587776	17.398658038627048	1.9757975909557954	4.238634296679629	4.676515457198398
96	Patient 19 (JG)	Passage 3	0	2.285533646460252	17.721186776984982	2.2101469064697032	2.349594069024929	3.2257311787213023	16.512811745830867	2.232546850192367	2.346284109124256	3.238721130173585
97	Patient 19 (JG)	Passage 3	1	2.3167024763926123	19.86601849114987	2.419919401953539	2.366616628352852	3.3848019406676366	15.527211890575902	2.1664436803697824	2.3060960645066557	3.1641044987400866
98	Patient 19 (JG)	Passage 3	2	2.2554392096630265	17.114785878609446	2.266469247234128	2.203533394273458	3.1610824519990524	21.531926012463572	2.0899051857849775	2.4470141315558913	3.2180089878067735
99	Patient 2 (AG)	Passage 1	0	1.8419561314370803	29.188972329031767	1.8206704940729483	1.54807633976687	2.389849660906272	30.518193961520705	2.221929530727548	1.7096366044577	2.803538506748355
100	Patient 2 (AG)	Passage 1	1	1.7551990664776849	27.569790800127873	1.3466797457151476	2.1635055260422424	2.5483921399060105	29.243736105680558	1.508027889977007	1.885323430123676	2.4142478234683797
101	Patient 2 (AG)	Passage 1	2	1.9745974407783273	29.8477863528925	1.727910778051173	2.4022772448733427	2.9591572479578825	30.076994284950814	1.6595450621203085	2.021246838256949	2.6152492413480615
102	Patient 2 (AG)	Passage 2	0	2.173960779413315	16.010079869341258	2.194180810764055	2.0995358127284764	3.0368536446879735	14.71674766381342	2.2543527292191032	2.144722731431069	3.11158188425996
103	Patient 2 (AG)	Passage 2	1	2.23284188065089	13.764647390336416	2.155635267166169	2.323792769829312	3.169665004722352	13.922224413402349	2.0998525251591103	2.3422584371447517	3.145720142319222
104	Patient 2 (AG)	Passage 2	2	2.22150612285947	27.981110112675687	1.8856017907469864	2.4910780020024546	3.1242541070355947	20.192969687439902	1.8562284842136514	2.556131824588389	3.1590178996453435
105	Patient 2 (AG)	Passage 3	0	2.0820922435835985	5.049196732250073	1.7990022709789808	2.535612655886581	3.108977438271261	3.2673535840115564	1.6488780228676492	2.2261835048324907	2.770323398356986
106	Patient 2 (AG)	Passage 3	1	1.848164277277228	25.764425532197706	1.8531987086302943	2.043588311669508	2.7587313463367944	22.693897276645327	1.6727506231528642	1.8039266877273907	2.460131326159929
107	Patient 2 (AG)	Passage 3	2	1.966076694952852	28.87545465207503	1.710692472800806	2.325730660152914	2.8871251860757003	23.469508478821837	1.479770225793702	2.221850247097839	2.6695202643310787
108	Patient 20 (CV)	Passage 1	0	2.505328430200125	8.218074888390252	1.806904407082382	3.1498805494007467	3.6313428661897085	8.194899113432417	1.8793325092674085	2.8962286650849696	3.4525398130722835
109	Patient 20 (CV)	Passage 1	1	2.791543530453914	12.197603819133933	2.216137814539251	3.2419564092503594	3.9270279057463156	4.1828256507005905	1.9560988812866171	3.452968306225147	3.968540406392017
110	Patient 20 (CV)	Passage 1	2	2.823336056710774	11.290895119632003	2.1909373101997036	3.207049738632065	3.883989485475612	4.501504738564241	2.4622051069204485	3.276748028863728	4.098723171087243
111	Patient 20 (CV)	Passage 2	0	2.5171320788747176	9.756793100887158	2.5575244159846338	3.0752066501149615	3.9997283756861326	8.322751432156892	2.035744822293076	2.2807304858835766	3.057120954547236
112	Patient 20 (CV)	Passage 2	1	2.638148435643873	5.969092928678783	2.3911278191803915	3.0261826035891093	3.8568475984829553	5.454146722305174	2.309317500358738	2.7624423900914183	3.600560411385583
113	Patient 20 (CV)	Passage 2	2	2.38407128053098	7.048279555287719	2.7276363211052432	2.5026136757645143	3.7017664851170884	9.737539672981255	1.591054439717353	2.5496380413953044	3.0053466309686114
114	Patient 20 (CV)	Passage 3	0	2.2610690257117407	9.915356736692535	1.7760601780693122	2.3268082216554618	2.9271874310482837	10.523235656469536	2.1643295906049222	2.6827194640657157	3.4469270806974017
115	Patient 20 (CV)	Passage 3	1	2.00114939771438	6.6559494954451965	1.6619876255687738	2.1187999047827955	2.6928638851697113	9.689867517330875	1.8486894160025285	2.3128396371126603	2.9608917143048634
116	Patient 20 (CV)	Passage 3	2	2.0268369375558333	6.312371186656633	1.801751283621146	2.355813930245829	2.9658332660435835	9.826457207885129	1.9038590759661014	2.0028543488365775	2.7633503078314354
117	Patient 21 (MP)	Passage 1	0	2.248094047687279	65.12275873152495	1.9815390088804334	2.3058794669564278	3.040325140481871	69.79811958001996	1.6479218372980469	2.8734098293313495	3.312420629862969
118	Patient 21 (MP)	Passage 1	1	2.3293074040377744	74.64878657059953	2.061540608479278	3.0824983162678032	3.7083346060196556	73.99765316760796	1.576396302651108	2.337930939272104	2.8197422541462593
119	Patient 21 (MP)	Passage 1	2	2.4798726011268504	71.68847186213688	1.503084923565497	2.420711221074818	2.8494046927889047	73.61042292735844	1.2457758132713586	3.8636780392599026	4.059552360543114
120	Patient 21 (MP)	Passage 2	0	2.5899657271445657	57.48468967074003	2.0787334161936113	3.178274362719726	3.7977046410063857	57.080108388835974	1.7204685212834805	3.073941671223627	3.522659411696293
121	Patient 21 (MP)	Passage 2	1	2.764364725253981	60.60845574804648	2.762701035997825	3.2818834033137128	4.2899039251770485	65.07356948436687	1.8482947044545246	2.957597054223239	3.487631524353543
122	Patient 21 (MP)	Passage 2	2	2.8667445517277343	61.541836473791584	3.654598261629582	3.5031611152627855	5.062432839396012	64.19508865276636	1.6682046275493274	2.112288892805726	2.6915926597550808
123	Patient 21 (MP)	Passage 3	0	2.0049109767907636	19.224646050849145	1.892351632576979	2.075028573303052	2.8083337197243594	10.464556455700654	1.8479155211729321	2.185667414016069	2.862155449671369
124	Patient 21 (MP)	Passage 3	1	2.3898032206596285	27.002107569109604	1.881903542810327	3.0579549325655013	3.590633553294424	20.848079651349433	1.4911723352874449	2.779998828476405	3.154677229108676
125	Patient 21 (MP)	Passage 3	2	2.9251604280745114	24.523093285603505	1.910670332421724	4.40039374472151	4.797304058299905	22.777388280357975	1.7986508928945197	2.824355299462383	3.348451566338014
126	Patient 22 (MC)	Passage 1	0	2.213190407063195	23.69793583058247	1.7032715485798418	2.793408674788626	3.2717374577716227	20.412166593678734	1.528544476848108	2.559713441262014	2.9813723549869247
127	Patient 22 (MC)	Passage 1	1	2.1495064573130906	23.054021502973885	1.591747011202545	3.029598624906	3.422298405414782	17.291942749697036	1.4890184390089816	2.1335908119199876	2.6018043094011003
128	Patient 22 (MC)	Passage 1	2	2.00979946791212	20.62438643678862	1.8520547307412543	2.6441404025747453	3.228248006920967	17.676694880762714	1.6527943613810123	1.73316508436943	2.3949092698242582
129	Patient 22 (MC)	Passage 2	0	1.9002129965533323	26.167972439186148	1.720749754104513	2.1441271027072113	2.7492291190103386	19.036933008763782	1.6955140192732807	2.0025506711976555	2.623923966174785
130	Patient 22 (MC)	Passage 2	1	1.6340015057414186	18.043455454865324	1.4076748405527935	1.651055525345648	2.169684955125911	11.909340155803829	1.4461587301057242	1.9700090877709588	2.4438311886382755
131	Patient 22 (MC)	Passage 2	2	1.5607775742492287	22.810736371671677	1.5974787547783673	1.4483568912731923	2.156310751368362	17.62307396832936	1.426241947527446	1.7493611393201676	2.257084510746205
132	Patient 22 (MC)	Passage 3	0	1.779480269026688	12.66377376006038	1.494318508654366	1.9875645866559102	2.486644484327361	9.206728273783016	1.6061544382342932	1.9756181919909959	2.546134191276157
133	Patient 22 (MC)	Passage 3	1	1.5634692324888875	12.668252929591981	1.3884653376535445	1.5468963263339586	2.078635186436251	12.373640698203168	1.4033961442319125	1.8674847222458606	2.3360265249921066
134	Patient 22 (MC)	Passage 3	2	1.6240276303374306	19.783327828699278	1.4724866048215293	1.8046042977441044	2.329122897748276	15.855180386852025	1.418076303545963	1.7646838529616948	2.263857218020234
135	Patient 23 (JR)	Passage 1	0	1.8652158014936264	23.403208702839226	1.9869761025162358	2.014123586151028	2.8292698443698314	11.494027546408182	1.5025523607580742	1.9114623970891746	2.431327228553482
136	Patient 23 (JR)	Passage 1	1	1.8309824467346678	24.22890378082983	1.6036504981128235	2.143860489145861	2.677280843882135	13.662720586575556	1.4160244754409725	2.0584044425077797	2.498430340030245
137	Patient 23 (JR)	Passage 1	2	2.1977662599371515	29.464260287890184	2.1738870924975573	2.321314939113097	3.180296863105255	14.070256374489885	1.886790357905928	2.376223924866644	3.0342079684483423
138	Patient 23 (JR)	Passage 2	0	1.6219065708658356	22.803398922396077	1.6070793618886994	1.7828420396409488	2.4002561975171917	13.443338149341397	1.4316616854401325	1.646644680310275	2.1819930991530216
139	Patient 23 (JR)	Passage 2	1	1.7288829991547074	16.2754414962501	1.5095685922773132	1.8649113004948297	2.399310628806413	11.452361127604979	1.511762309691485	1.9783904883913963	2.489870319024925
140	Patient 23 (JR)	Passage 2	2	1.4646960857567912	19.814507960195357	1.2225292432691328	1.8214204831688148	2.1936613975623307	14.189751779875714	1.216210306222561	1.513281420756882	1.9414397151006115
141	Patient 23 (JR)	Passage 3	0	1.502055675878695	19.31417513626564	1.290654053425453	1.5886664322397652	2.0468631899931604	15.337997796695502	1.1095341206853004	1.8984125289946152	2.1988715504114
142	Patient 23 (JR)	Passage 3	1	1.5139265304074552	19.168197089544133	1.167169883524633	1.8870867611664333	2.2188695277497783	11.961624964974703	1.0272568706847662	1.7858486773354116	2.0602213902174924
143	Patient 23 (JR)	Passage 3	2	1.3253877982553304	24.297864136482946	1.2591769702405549	1.5100263909096658	1.9661399603354421	18.6241977442399	1.2200794275587878	1.2931786844347601	1.7778933937187
144	Patient 24 (CB)	Passage 1	0	2.3975743558160523	13.802284420788121	2.122599004006542	2.6673983031498585	3.4088766829347623	2.995876026238481	1.9738302736113125	2.734411267199252	3.3723894981467857
145	Patient 24 (CB)	Passage 1	1	1.8124266417614665	15.671408295983031	1.5861260227402387	1.989657108489945	2.5445100057532364	7.680618785223665	1.3445793791251406	2.2038912066887755	2.5816719694199444
146	Patient 24 (CB)	Passage 1	2	1.94009766288966	29.195020245546434	1.3787919486326294	2.214629824772314	2.6087645540341913	20.373370466774016	1.4359253179965887	2.4876458246605098	2.8723271519474363
147	Patient 24 (CB)	Passage 2	0	5.002323423688221	17.192687492577996	2.2378566435962775	8.105142842992718	8.408409056569743	21.40359837778392	2.5017296852382094	4.809674028467338	5.421403478631277
148	Patient 24 (CB)	Passage 2	1	4.763703518528587	26.78948293045155	3.8836607650577792	6.657652441265764	7.707603840801704	27.604373731771847	3.0029494001391046	4.727221465430783	5.600386404796134
149	Patient 24 (CB)	Passage 2	2	4.678379069685631	24.86966815402554	2.305584703835329	6.865005233839899	7.241824196099256	28.093445872335543	2.7564510015703396	5.24470047451936	5.92493925635375
150	Patient 24 (CB)	Passage 3	0	3.7230204240028058	19.159812695234564	2.346054182693724	5.8114967045642185	6.267173539586684	18.22497311594381	2.1380765286630394	3.405097486482999	4.020703935242264
151	Patient 24 (CB)	Passage 3	1	4.620148044186686	23.73253886761208	1.950407823307786	7.791042948364276	8.031465675732974	21.66204512470545	2.4188102236831095	3.876594897862993	4.569314051401077
152	Patient 24 (CB)	Passage 3	2	3.8524173523831546	23.950292986948792	2.2086641789744923	3.9642805059619124	4.538030121697597	22.7088299938622	2.0194179300371013	5.89005192389518	6.226617094565607
153	Patient 25 (RP)	Passage 1	0	2.7551295513799827	12.733246807953648	2.4541630009966577	2.7792107195237605	3.7076850269375226	10.829718330038979	2.039991974379738	3.5290876816875243	4.076276133994404
154	Patient 25 (RP)	Passage 1	1	2.382808819217796	18.61109724678391	2.5870116736463946	2.3476936393867223	3.4934645874832615	15.403409055730343	2.2144390782291166	2.36708179423116	3.241422010749114
155	Patient 25 (RP)	Passage 1	2	3.1069700408067074	21.934815264352643	2.8786343463673947	2.788858266950359	4.008025216141161	17.069072927732584	2.5799084644396526	3.9865846936658653	4.74855611788029
156	Patient 25 (RP)	Passage 2	0	2.395855339354746	13.344907308932404	2.3973617872431983	2.886765442578475	3.7524336449028914	13.47188716534857	2.0713411334773135	2.1422602264487622	2.9798880799552494
157	Patient 25 (RP)	Passage 2	1	2.659758781388411	14.14571867882514	3.141381407828632	3.0909114942772598	4.407041072523228	13.299447325708769	1.5107859725874133	2.5676412971475364	2.979136802126478
158	Patient 25 (RP)	Passage 2	2	2.3576534049189797	13.606145683292093	2.3426569863715767	2.8128003474340906	3.6605856840567053	9.033317165269146	1.31823802031058	2.663921786087381	2.9722433885170543
159	Patient 25 (RP)	Passage 3	0	1.9319452336180898	14.894069003612152	2.0866517545286474	2.178110556191435	3.016335714019586	10.451782996691467	1.501166694073623	1.8915250354496094	2.4148226442388223
160	Patient 25 (RP)	Passage 3	1	1.9352297156268847	19.20219977096801	1.934820636080165	2.613859514363112	3.252044350040174	15.478765190982033	1.1880913568827371	1.7300585776364832	2.098729080742208
161	Patient 25 (RP)	Passage 3	2	2.371265848932618	19.650566676834746	2.7259525850394306	2.9493707030182423	4.0161679546186155	13.690509261834368	1.659939151168538	1.89910607391186	2.5223009070194307
162	Patient 26 (JF)	Passage 1	0	2.665187041815092	56.65794123307292	2.240893138666457	3.356851069156621	4.036093551866749	50.18445366531502	1.991067348174927	2.85630662342957	3.4817864253879747
163	Patient 26 (JF)	Passage 1	1	2.569570207796496	66.79036272832214	2.1986663138751363	3.1752281074968027	3.8621505789400556	59.396088208343684	1.8093029908894318	2.8672251052076225	3.3903623872344837
164	Patient 26 (JF)	Passage 1	2	3.0659280384747483	67.61194991432377	2.178719998269755	4.773908162402034	5.24757276975835	61.16591012268333	1.85554318483597	2.5728580341172993	3.172166290488749
165	Patient 26 (JF)	Passage 2	0	2.852674880819453	60.47214964230118	2.4074356651257873	3.845129335210954	4.536602923578332	51.74252818898949	2.444862458644737	2.448039496152637	3.4598048812633415
166	Patient 26 (JF)	Passage 2	1	3.9367835538883473	53.367006903100446	1.981780154272363	6.527253577711046	6.821472850316817	47.033453074716576	1.7239450202176811	3.5339186069178634	3.9319927712361875
167	Patient 26 (JF)	Passage 2	2	3.3116183453762305	57.849741177805605	1.779635948907816	5.240498153542134	5.534430865764206	54.77358425947418	1.4752689646967247	3.3257962558774894	3.638315441767807
168	Patient 26 (JF)	Passage 3	0	3.1387087823610713	42.71329320355451	2.1817687235742964	4.845916592779936	5.314416467247079	38.38836197090414	1.9517997716509208	2.7117202189603877	3.3410999527902723
169	Patient 26 (JF)	Passage 3	1	3.16062785623015	42.40641000605939	2.144148599007252	5.168269331260268	5.5953892710936755	40.08691335744963	1.6281582589603036	2.4492842568842663	2.9410699901977444
170	Patient 26 (JF)	Passage 3	2	2.97327794235186	45.11734083889714	1.9289012967488919	4.858364401529467	5.227271264306869	45.514567540405274	1.6418224674252484	2.3111860601677616	2.8349888922632682
171	Patient 27 (RV)	Passage 1	0	3.6108632059158636	59.296321842295164	2.5063970792479164	5.685290945942244	6.21325675140464	59.70974141809481	1.8567146529863536	3.1782673905539123	3.680865782458335
172	Patient 27 (RV)	Passage 1	1	3.018238025939138	47.736987051669466	3.002920150157929	3.660886935096083	4.73493638603326	54.36201983422621	2.1880487124994072	3.038398159696638	3.7442516669046473
173	Patient 27 (RV)	Passage 1	2	2.6520316270101936	57.46009069966031	2.6162710530757582	3.477662212967079	4.351897136957768	63.02484709250056	1.901693557531555	2.3617027597119615	3.0321738591294727
174	Patient 27 (RV)	Passage 2	0	2.2995957356009313	80.71754174458569	2.2399443493910374	2.689230545493051	3.4999016579300752	88.25289040624978	1.837327081532245	2.3510592865902953	2.983831525672028
175	Patient 27 (RV)	Passage 2	1	2.58524335967016	87.9116223467983	2.7359511197507587	3.033302721916929	4.084893380793932	89.0044596400175	1.7974381804182806	2.6108992646203677	3.169791630757542
176	Patient 27 (RV)	Passage 2	2	2.3876600606259197	78.96584742487344	2.611506103768448	2.669669455618641	3.734581520369182	83.30891750323502	2.203291918596177	2.0005218943061993	2.9760011976055534
177	Patient 27 (RV)	Passage 3	0	2.7546925320743747	13.274019027618635	2.101950131199231	3.8429877110493775	4.380268131213544	10.339359582592744	1.9819289822914128	2.690452079650119	3.3416425427834624
178	Patient 27 (RV)	Passage 3	1	3.275364204202414	9.623113220890565	2.4539163834911473	4.957321499157205	5.5314321891507	10.882850187948115	1.9615448667499116	2.9099213654730627	3.509316260685198
179	Patient 27 (RV)	Passage 3	2	2.508075123155777	11.414800517502972	2.251796336848792	3.1915413358454003	3.9059599128838336	13.329536938213664	2.0365035737389086	2.3995611362631775	3.147259196907045
180	Patient 28 (AP)	Passage 1	0	1.9419395075109804	32.63228848751048	1.6478642089680988	2.368724386663498	2.8855349020887657	23.047025766304053	1.5029888207741438	2.1211386415751994	2.5996546947922785
181	Patient 28 (AP)	Passage 1	1	2.3729739278726516	21.479232206296004	2.247986259338802	2.4104443035470364	3.2960103098562086	9.485194023810188	2.139779240182225	2.6611429668584523	3.4147235739917545
182	Patient 28 (AP)	Passage 1	2	2.417393099185875	18.061004953949197	2.122439424475639	2.6653136115728224	3.407146277840716	5.395659171503433	2.046710764062972	2.7527235374499357	3.430234951918326
183	Patient 28 (AP)	Passage 2	0	2.294097319724598	66.95057772864229	1.3622824790070012	2.8522594255148683	3.1608855377959935	60.98877178682502	1.5184822866342345	2.958807903801892	3.3257078444178583
184	Patient 28 (AP)	Passage 2	1	2.161543801254755	74.74383105639008	1.6338621772018054	2.697528620481215	3.153754313894142	71.72994899423458	1.668208476661994	2.4413112511432415	2.956842935728158
185	Patient 28 (AP)	Passage 2	2	2.5380813731636365	71.46735204920883	1.8577362343426804	3.016984723442139	3.5430750398309323	66.20329822520776	1.560731318187707	3.283011611577994	3.6351131329475668
186	Patient 28 (AP)	Passage 3	0	1.8677879039612373	14.244904360402762	1.6507676579591855	2.1881045342146606	2.7409551826352088	8.791863949682487	1.6468294753151473	1.931228620012161	2.5380487196901558
187	Patient 28 (AP)	Passage 3	1	2.7603863766576953	9.781468777500585	2.6200828660792004	2.7168243484254675	3.774383229789904	9.097877104221253	1.737403121915237	3.6351607145199956	4.02901514373306
188	Patient 28 (AP)	Passage 3	2	2.3027075877879186	16.91332964424198	2.590609349213515	2.363889710207526	3.507025999655191	12.389679877620543	1.875500597589142	2.3223081375238515	2.9850657575950867
189	Patient 29 (PG)	Passage 1	0	2.248217742409663	27.989550067778847	2.124236903997615	2.4837624717604068	3.2682500578185167	18.156621667720803	1.2437479302576586	2.8265818075356424	3.08811813710416
190	Patient 29 (PG)	Passage 1	1	2.3924275896324745	26.733298778479096	1.7083344364238302	2.047396880888868	2.6665034285642673	17.212557433163383	1.6463133463349087	3.615833364201559	3.9729835831517866
191	Patient 29 (PG)	Passage 1	2	1.946041889657759	21.6185206682317	1.8174852382726596	2.1379959537444475	2.8061146251653115	16.0442142816861	1.5609288981458735	2.1994403448553497	2.6970422420949047
192	Patient 29 (PG)	Passage 2	0	2.541856805909537	8.223331543483841	2.2951562858958923	2.8229473894041726	3.638237806965243	7.2589678878063815	1.646452850401953	3.145880283540135	3.550685813608869
193	Patient 29 (PG)	Passage 2	1	2.6026751887958066	7.085467787975218	2.9080118506585393	2.916211730102658	4.118352070714552	8.622713607795955	1.9197630652684745	2.539558731032874	3.1835277248885885
194	Patient 29 (PG)	Passage 2	2	3.1320399684959535	7.815962817343283	2.5184793425081367	3.446850672778405	4.268901235572587	7.71831099948043	1.9650893976822876	4.1416908813995335	4.584231636594226
195	Patient 29 (PG)	Passage 3	0	2.2020132796254615	10.133504772280029	2.162767458022501	2.3596248694751596	3.2008424831795104	7.340160307367079	1.4519428848046676	2.653661468937937	3.0249061691994266
196	Patient 29 (PG)	Passage 3	1	2.3566370999890838	11.99357234229244	1.85422763412952	3.20402008961451	3.701878557411484	8.546164472912412	1.395492458137963	2.5619620663930545	2.9173701908323024
197	Patient 29 (PG)	Passage 3	2	2.5308438430862528	8.41944177154613	2.441879613647134	2.692588281448027	3.6349425994005347	10.40364008310771	1.6136011344318248	3.1311604734305756	3.5224813032028517
198	Patient 3 (BD)	Passage 1	0	2.572895608104887	11.455004785878574	1.8472523127583569	3.3790353951996095	3.8510026368470434	12.825456533829879	1.5603782875984464	3.0354843981496793	3.413055219567767
199	Patient 3 (BD)	Passage 1	1	2.6724529973365643	12.785986830300759	1.9259151865153201	3.1116265560168546	3.6594219666170846	15.941001213815735	1.8684620153245473	3.4184061577615994	3.8957221361556433
200	Patient 3 (BD)	Passage 1	2	2.731217838997449	15.559877366528479	2.27027070478912	3.9270715111868575	4.536079775202274	14.014892192967505	1.8966990935685386	2.3800664607713697	3.043383611908375
201	Patient 3 (BD)	Passage 2	0	2.1673270660046855	12.920929501650798	2.01505020988608	2.5006538588835254	3.211494522852406	6.6147329644419335	2.0803362386607422	2.036597777655122	2.9112762448512006
202	Patient 3 (BD)	Passage 2	1	1.8861432602243193	15.382527781826719	1.7851941100444844	2.201658514986912	2.8344696553591633	7.159575136010515	1.6695733158299295	1.8461994226722245	2.4891619805080185
203	Patient 3 (BD)	Passage 2	2	1.8128750330359351	14.917752301499965	1.6474894214152116	2.215750877155101	2.761118132802113	7.463382742151936	1.2743274317187279	1.9744315118789757	2.34995536092317
204	Patient 3 (BD)	Passage 3	0	2.653956782728	16.573745837141743	2.265471969317729	3.080087970546032	3.8235199947256353	15.901330115392033	1.7902611005689415	3.2170804248689198	3.681662840115198
205	Patient 3 (BD)	Passage 3	1	2.718828495860106	8.720886409135725	2.058043784612338	3.557054053769376	4.109522814247249	13.449801341526783	1.7222738132457365	3.1166823243624084	3.560889748192869
206	Patient 3 (BD)	Passage 3	2	2.425808773562152	13.704461855560083	2.646485002584156	2.846269307489077	3.8865321096907475	14.200848672368279	1.8814122115379845	2.2120915609854377	2.9039733097787312
207	Patient 30 (JR)	Passage 1	0	1.7729471976464455	36.92232180508663	1.6154896992062646	1.978242740879444	2.5540656432605178	37.59801042086378	1.8792683049181718	1.5869676715723464	2.4596983051760177
208	Patient 30 (JR)	Passage 1	1	1.7899289523612623	35.52724098898614	1.3053190974042943	2.1771897634822213	2.538506098527268	35.6572921145316	1.5053272635808557	2.02616860978162	2.5241571674014693
209	Patient 30 (JR)	Passage 1	2	2.2232166981970245	29.201529360033483	1.5916025139771734	3.2721978354575625	3.6387466574181304	33.728239475434485	1.7655662854359682	1.8474491612568225	2.5554437406635855
210	Patient 30 (JR)	Passage 2	0	1.4263203985814075	33.6294942129257	1.1187131765592675	1.6960455838842574	2.0317701134775605	36.93627169659528	1.1199593942397286	1.659867669084275	2.00236603137815
211	Patient 30 (JR)	Passage 2	1	1.5356205043009223	9.853487182852462	1.243651701771677	1.9960084572326726	2.3517481405677656	15.08474845974307	1.0690071932356284	1.6610314979145395	1.9752979563229782
212	Patient 30 (JR)	Passage 2	2	1.4214081295683965	13.755220571638661	1.1498386669531642	1.936621398937734	2.252250297556685	16.96277087383918	1.1308728737376368	1.3153324385161	1.7346391210762921
213	Patient 30 (JR)	Passage 3	0	1.5225335221674392	10.89110204294444	1.4213894878808708	1.5942843027970612	2.135905080850588	14.770466082941875	1.4092611433433326	1.6505531860420726	2.170332414652418
214	Patient 30 (JR)	Passage 3	1	1.3552675315708609	1.9215323123778876	0.9943768504473863	1.7395847063358636	2.0037315866211465	1.288591232881514	1.0509369752859345	1.4925118194755616	1.8253931240413392
215	Patient 30 (JR)	Passage 3	2	1.528479976425003	4.931419783090097	1.422238216025183	1.7266365615671124	2.236970129184294	2.168339433817778	1.4370335567808878	1.5086097411695265	2.0834991707379955
216	Patient 4 (DB)	Passage 1	0	2.238442941990862	20.709236862852077	1.3548582391536992	3.265422578576701	3.5353395119678637	17.275059918397606	1.1852319277797156	2.477722145577512	2.7466127781894647
217	Patient 4 (DB)	Passage 1	1	1.6043250087801566	25.873261636672964	1.6016313245625096	1.6706145667825183	2.314341359991175	23.999696991485976	1.4363800106956786	1.6958984254659477	2.222444376047238
218	Patient 4 (DB)	Passage 1	2	1.4376748764375662	25.102736411285417	1.5117624435633366	1.5536661560222356	2.1677878609627603	24.275208886530553	1.253598041141953	1.4130902103074117	1.8890029092676344
219	Patient 4 (DB)	Passage 2	0	1.4553829285014914	26.706993008339587	1.3817237088775396	1.6588174247981713	2.1588968610122024	23.09560824551221	1.1652938508421848	1.5664649561976673	1.9523632392067742
220	Patient 4 (DB)	Passage 2	1	1.5155483823269567	27.98437999431055	1.2264494482816974	1.9199515304760015	2.2782432110219535	23.706113123391145	1.0598318904604005	1.6952615822022667	1.9992887405594517
221	Patient 4 (DB)	Passage 2	2	1.4180545083933602	29.279294406167978	1.5388848419539911	1.5642203127855132	2.1942998299518157	25.5329916776273	1.0712603786229404	1.4425546133734435	1.7968201388487304
222	Patient 4 (DB)	Passage 3	0	1.7674640538341897	32.35026102142604	2.127708336973737	1.807039885194034	2.7915114031487693	33.708828282574984	1.5277022411191368	1.539255233856265	2.1686818144841666
223	Patient 4 (DB)	Passage 3	1	1.7300856475925614	35.82874307582651	1.784011915334472	1.9720328476904767	2.6592502827724926	36.436546590247026	1.5241201012590049	1.6056871558730696	2.213859373491801
224	Patient 4 (DB)	Passage 3	2	2.0297587396988335	33.429077237845135	2.0926169300610695	1.9745259548097953	2.877116327539738	32.74658022000198	2.2797359602812484	1.7334035175745917	2.8638931200970883
225	Patient 5 (CB)	Passage 1	0	2.218600433865711	9.805666001859482	2.0317739436272313	2.1976558123849617	2.992957805868963	9.742182888082668	1.6681582566697684	2.8192557783196968	3.275813656617928
226	Patient 5 (CB)	Passage 1	1	2.077146488821638	2.4505897718231027	2.6043038564276455	1.8621915532584787	3.2015864751137255	8.366049650923744	1.8886796196797242	1.8549618542362436	2.6472616392161
227	Patient 5 (CB)	Passage 1	2	2.2867381266049414	7.331007066338573	1.8354746431891225	2.8812608226327585	3.416230538741295	5.8013654598881494	1.854938178082794	2.409410363623631	3.0407324684763166
228	Patient 5 (CB)	Passage 2	0	2.367811869195461	10.265289517446865	2.182452317832865	2.574993944484662	3.3754543299749624	5.675090030208262	2.0388213987941626	2.6221456026856904	3.321511742846153
229	Patient 5 (CB)	Passage 2	1	2.3902437719965324	5.518212790348405	1.9654821842432832	3.082441305401389	3.655757735110789	4.557342881968754	1.9716888159251198	2.3666304641000195	3.080340328673193
230	Patient 5 (CB)	Passage 2	2	2.1955300014837413	7.906174404068802	2.3191306721138147	2.5175465120428036	3.4229238254214716	6.131149720679299	1.722961878050054	2.143922293789834	2.750454586977002
231	Patient 5 (CB)	Passage 3	0	2.4552828066176358	4.489967658780706	1.8797587958429773	2.6094974647275473	3.216048841197617	15.567206679982263	2.8600277567883556	2.364513845026146	3.7108872918643274
232	Patient 5 (CB)	Passage 3	1	2.302656810656913	4.892631877655968	3.186387233299057	2.2043122433497895	3.874539465112338	13.316210796978332	1.5581845475137157	1.9413702377020057	2.489348807207553
233	Patient 5 (CB)	Passage 3	2	3.2199570247802622	13.895877935280867	2.843781430572817	3.899150783985435	4.8260200643102396	8.090741248794556	2.5396416478826933	3.425236284541799	4.2640383798228205
234	Patient 6 (LG)	Passage 1	0	2.2548624968163558	14.108904605203668	1.8013807388048286	2.8853145393104658	3.401472116142273	17.675904179486295	1.5353865874501826	2.5318362878314726	2.9610145155507372
235	Patient 6 (LG)	Passage 1	1	2.3726264086594213	11.170207841872665	1.562340464239949	3.0836398257371087	3.456839929917711	18.413246861888233	1.4387161440909162	2.9150948279483297	3.250797132888937
236	Patient 6 (LG)	Passage 1	2	2.4294945562692614	11.408283681129916	1.6898467617911923	2.8458792534186843	3.309775038182363	18.084130345763786	1.4407327097567892	3.25260720829148	3.557409786964785
237	Patient 6 (LG)	Passage 2	0	1.8726842450778287	8.152060571717946	1.534025023990275	2.2287897451533625	2.7056859578171957	12.548527831993681	1.3235716355414713	2.2260293686992965	2.5897970238460224
238	Patient 6 (LG)	Passage 2	1	2.2966939656143066	10.657648632038422	1.3984233920916493	3.5238231381832503	3.79116307915457	10.02245505492945	1.2989738769647747	2.244763252767431	2.5935102070383134
239	Patient 6 (LG)	Passage 2	2	2.5578615557281137	10.037639429924074	1.3696398505937382	3.948784993936327	4.179571299627649	11.156550575482337	1.570852263938436	2.4968439817689294	2.9498824899334943
240	Patient 6 (LG)	Passage 3	0	2.0656123740398105	8.70834556086353	1.7595540803003056	2.5567590453529236	3.103715092835592	8.513795666644958	1.5193133001334647	2.263991527742018	2.7265308620388065
241	Patient 6 (LG)	Passage 3	1	1.7820170996257987	14.435617976084655	1.5440113688711488	1.8845189672596396	2.436264116462888	13.709275929790964	1.6665067779404075	1.9974263659391698	2.6013375267869945
242	Patient 6 (LG)	Passage 3	2	1.9832179884008285	12.029051065909348	1.3916376727437427	2.0704271140575687	2.494659064245929	15.345529859830927	1.325017471637902	2.784532135044673	3.083713753129843
243	Patient 7 (RB)	Passage 1	0	2.5250686122696413	11.020690739901163	2.5509121626490336	2.5774984312682063	3.6263826362838265	5.731863523378	2.1516981626274005	2.77910596755186	3.514716910639674
244	Patient 7 (RB)	Passage 1	1	2.547073112761474	12.227657637807921	2.356753074379829	2.649432596322429	3.545952359529747	8.844395662783345	1.8866962153285325	3.1331972523318905	3.657396291209789
245	Patient 7 (RB)	Passage 1	2	2.97708002554158	18.249208917478853	2.3980418037036584	2.5995573182381726	3.5367078962102503	14.696850302419588	2.452543754261283	4.114456015590964	4.789960247308811
246	Patient 7 (RB)	Passage 2	0	1.962951877648902	10.604668773218263	1.950387847833656	2.1973407666604228	2.9380808705352233	7.072179444294329	1.5727779674092393	2.075276020024432	2.6039203317414272
247	Patient 7 (RB)	Passage 2	1	2.5504783272511817	20.46674978413602	2.1518799192246365	2.870209791886093	3.587295838957395	13.934056442543	2.107008215042534	2.9515392148257455	3.626440038786096
248	Patient 7 (RB)	Passage 2	2	2.570717597350221	17.64947914046292	2.8441997950546622	2.283004185694254	3.6471332010342676	13.693175209423453	2.5961594712133778	2.528385112131255	3.623917117597739
249	Patient 7 (RB)	Passage 3	0	2.5941343278894817	26.331217024513734	2.487730810518828	2.241715500845701	3.348744984667623	18.860183164891865	2.5238285999131027	3.0552132283136255	3.96283215291815
250	Patient 7 (RB)	Passage 3	1	2.907980073588053	28.863649854442826	3.0365158133862655	2.3601920656219337	3.8458984479012943	19.905286080506635	2.8342461517363353	3.3168518678618906	4.362849706553177
251	Patient 7 (RB)	Passage 3	2	2.484950728965545	24.945095291374926	2.2480600745333774	2.663084693171364	3.485081660695289	16.705638985958515	2.1699057070112047	2.801006166096594	3.5431802550577265
252	Patient 8 (MH)	Passage 1	0	2.558910941713251	17.01071555627527	2.3849391611058426	2.3644310063872434	3.3583431608669225	14.059132389234529	2.613462667953361	2.843139976777727	3.8618171945779043
253	Patient 8 (MH)	Passage 1	1	2.0896224185681116	17.88320878186253	1.4667330381343788	2.558247849336624	2.9488875637755956	16.454167353533293	1.5896360416796707	2.498640990605172	2.961443827753518
254	Patient 8 (MH)	Passage 1	2	1.7227927427296181	17.810311507788676	1.6852728139271196	1.8617268708108425	2.5112091507600405	16.116220688173506	1.4488628555664302	1.8619034251287805	2.359213415260772
255	Patient 8 (MH)	Passage 2	0	1.6417571743310113	22.53376068999182	1.5502698801065853	1.7919748951285985	2.36949588012658	17.167391085349166	1.4144083341889775	1.7794394668291789	2.273093872221856
256	Patient 8 (MH)	Passage 2	1	1.8821681022227956	20.94591233981584	2.0376674033483755	2.01508190635328	2.86577101946071	17.65567622539151	1.8058834739706715	1.6420622407687786	2.440816159426794
257	Patient 8 (MH)	Passage 2	2	1.602679555669562	19.119758329468883	1.3506213141077335	1.923833925038544	2.3505988397111297	17.11519375435258	1.4950885156709703	1.5854723137608573	2.179222826466681
258	Patient 8 (MH)	Passage 3	0	2.4103262548772926	18.181995328130604	1.7371103298278587	3.6479151646993273	4.0404006418717895	12.650405343894365	1.439720429816464	2.2002405225189157	2.6294207105302143
259	Patient 8 (MH)	Passage 3	1	2.4936847422158777	17.43496474136737	1.727376815266025	3.986719778309963	4.344855032413215	11.530684285030151	1.4613841508365906	1.9648016401759871	2.448691307934635
260	Patient 8 (MH)	Passage 3	2	1.818272914218376	17.070619189382544	1.4280124039355715	2.5249887450235557	2.900825328814108	12.06530049581428	1.2181928758822858	1.823645823941949	2.193097803115781
261	Patient 9 (FC)	Passage 1	0	2.055851621042221	24.021312940068135	1.9945138629592818	2.144807579884552	2.9288709606718744	21.05701157970613	2.224617564215031	1.8381771241332279	2.8857959814756
262	Patient 9 (FC)	Passage 1	1	1.9492395400990217	28.344243090608053	2.0849607877135643	1.7783217089369665	2.740344793411891	21.87701421268183	2.1793294372290326	1.7144015737245204	2.7728414220726947
263	Patient 9 (FC)	Passage 1	2	2.192385753591078	28.574518302161362	2.333662247497544	2.1776608881703905	3.191893862468228	20.85861791270094	2.2720548667196696	1.9687055197640897	3.00633244018923
264	Patient 9 (FC)	Passage 2	0	2.2025552519794465	28.751210998439138	2.4272801767381242	1.8503186921843584	3.052108831452885	19.86401857608147	2.5874131299928984	1.8425318254501402	3.1764178303643043
265	Patient 9 (FC)	Passage 2	1	2.456204865678553	27.022725066240792	2.3193706900654556	2.5243077441167827	3.4280621325965885	17.96893098728696	1.953376752038557	2.9265130528300443	3.5185450663291675
266	Patient 9 (FC)	Passage 2	2	2.1731275583681327	29.57234639015644	1.9962687865209698	2.042663165018218	2.8561445820826625	20.47203524763004	1.7785003011934464	2.751237602362042	3.276029863416391
267	Patient 9 (FC)	Passage 3	0	2.3941567681961264	27.350809179480354	2.621346549838214	2.3745069538008923	3.5369112242177496	16.699927900390833	2.5394151672033884	1.9923795128883377	3.2277245103632657
268	Patient 9 (FC)	Passage 3	1	2.1368000629873665	27.8169698920751	1.9354755496433407	1.99313300388907	2.778244909013433	15.203606848088667	2.3990683400253756	2.1884890591821744	3.247308618267163
269	Patient 9 (FC)	Passage 3	2	2.324576973473673	30.252525371938308	2.703700841744078	2.2892520902638775	3.5426929551437514	15.092662373573727	2.0315904044377593	2.221845961489532	3.0106409696260563
