# Supplementary material for: Assessing Smoothness of Arm Movements With Jerk: A Comparison of Laterality, Contraction Mode and Plane of Elevation. A Pilot Study
Source: Front Bioeng Biotechnol. 2022 Jan 21;9:782740. doi: 10.3389/fbioe.2021.782740 (PMC8814310; doi:10.3389/fbioe.2021.782740)
Supplement: Supplementary file 2 [file DataSheet1.zip › sent_frontiers/02 Scapular plane elevation, bilateral.csv]

	patient	passage	repetition	jerk total	left elevation max	left jerk ascending	left jerk descending	left jerk total	right elevation max	right jerk ascending	right jerk descending	right jerk total
0	Patient 1 (CT)	Passage 1	0	2.238904411063546	5.753335550425395	1.8865937756877706	3.077509772932369	3.609751027004228	6.061415590126876	1.2303071325860284	2.3466601224014276	2.649616834668956
1	Patient 1 (CT)	Passage 1	1	2.2371167145134865	5.849656759760485	1.4047157266012888	3.1548767199769543	3.4534726567345992	5.553846563730004	1.0113207554656585	2.658857219967501	2.8446953064623526
2	Patient 1 (CT)	Passage 1	2	2.3936637206286813	9.322173471330812	2.1106123626927236	3.0353141473775125	3.69700101688131	10.556598657632366	1.345098563314581	2.7278924769798714	3.0414942891602355
3	Patient 1 (CT)	Passage 2	0	1.6932054968076322	9.293472390350722	1.487208675345413	2.2874644942043774	2.7284214220439527	16.358583941191558	1.0130202489691142	1.731267147666278	2.005865389653547
4	Patient 1 (CT)	Passage 2	1	1.5364900184094332	10.45647877959283	0.9907795227321671	2.18376842931495	2.3980176428746445	13.027085305401359	0.8357727732975342	1.7303761332622927	1.9216445277806236
5	Patient 1 (CT)	Passage 2	2	1.523727706551978	6.074113705656617	1.2002746723075195	2.1035481305057258	2.4218947182602832	8.232907445356147	0.8704957691482228	1.632068498689498	1.8497055085930698
6	Patient 1 (CT)	Passage 3	0	1.6843492106960052	9.482693132669331	1.6640051121473312	2.127465759309556	2.700930130582248	16.05684105803964	1.2832933454644262	1.551213613107074	2.0132325956038915
7	Patient 1 (CT)	Passage 3	1	1.7336202015827706	11.125887017007624	1.6358577953899172	2.11640269175667	2.6749188923054916	12.68896086226264	1.3529931719318915	1.7424047777816691	2.2060292230454945
8	Patient 1 (CT)	Passage 3	2	1.528790604586302	11.931618452475647	1.3948926278328957	2.1775759432202304	2.5860321791644507	14.010549101307179	0.9414868189897833	1.3322323328458383	1.6313308735542784
9	Patient 10 (SM)	Passage 1	0	1.6894847255108414	5.666514306902432	1.5550894922963907	1.7870493717364044	2.368934103362549	3.642309437939197	1.7545630962765315	1.6513915665426424	2.409478317989944
10	Patient 10 (SM)	Passage 1	1	1.5801404419433633	23.775611774087974	1.0725573925293046	1.6918475679317997	2.003179361261993	20.27746032734947	1.1986773629886596	2.1302160198281337	2.444309250416948
11	Patient 10 (SM)	Passage 1	2	1.6780484691668167	14.239239708853013	1.502601407741613	1.6048228284499348	2.1984693086921014	8.588135808827424	1.6556987938586856	1.92061991613285	2.535768001657735
12	Patient 10 (SM)	Passage 2	0	1.513817173141794	4.628359433072072	1.6032686040261024	1.4995858308683205	2.1952739876372696	5.166691877178089	1.572049237334153	1.3696726066459524	2.085028022353467
13	Patient 10 (SM)	Passage 2	1	2.077172577170561	8.819956308362968	2.1402163938107344	1.7579560430269374	2.7696454035762685	7.404863403397141	2.778152944862064	1.3673018009205786	3.0963927399227664
14	Patient 10 (SM)	Passage 2	2	1.5826557702741726	11.287003290095962	1.6623878648051562	1.6171908447077576	2.3192325543718204	6.639549387754904	1.6937873289911625	1.330955292870306	2.1541489055936913
15	Patient 10 (SM)	Passage 3	0	1.9287892958542943	16.381726289958873	1.9660337405467354	2.3190531124375506	3.04027893576798	9.76023905363172	1.5610115727263116	1.7890945904977926	2.374366564777633
16	Patient 10 (SM)	Passage 3	1	2.0989886081914277	27.945896474743847	2.537169798030108	2.3914635471321875	3.4865926749906135	17.06864259471792	1.6199236993857011	1.6859808528390494	2.3380941443772842
17	Patient 10 (SM)	Passage 3	2	1.7810066378419163	12.502710014686603	1.7388190476214374	2.161397286010666	2.7740097166998883	8.441413823105076	1.658138630693674	1.4977933599812028	2.234459368125201
18	Patient 11 (CC)	Passage 1	0	2.137971953858769	24.183962408583632	2.1219186436295994	2.4003953464379317	3.2038159356279747	24.91951269524851	1.8018859564711003	2.184597617968857	2.8318297534567605
19	Patient 11 (CC)	Passage 1	1	2.101092660924571	29.04575994452152	1.7300921233793163	2.6154595929301307	3.1358966241936925	29.75964424304216	1.5998788761581162	2.29453730045036	2.797233247610035
20	Patient 11 (CC)	Passage 1	2	2.2329601596094606	27.11932326918963	2.1453453227976937	2.652706499309471	3.4116503814911407	27.676145379089004	1.7931747150312554	2.256016492283768	2.8818546063401222
21	Patient 11 (CC)	Passage 2	0	1.8312339920148282	31.38174664934793	1.6340031075272758	2.0180928134795537	2.5966641598841034	26.652394955851616	1.7424702488329267	1.906516301201685	2.5828292577744345
22	Patient 11 (CC)	Passage 2	1	1.5929690507361975	33.16005330396208	1.480078550492949	1.7815130562516583	2.316122035909255	29.60101997386275	1.3536233705600254	1.7185703569719841	2.187642635621526
23	Patient 11 (CC)	Passage 2	2	1.7053662318458516	33.17340754031234	1.3142028175431024	1.9471982363702491	2.3491934823172054	27.620175716028857	1.4927277124688185	1.9713320110895691	2.4727284366704803
24	Patient 11 (CC)	Passage 3	0	1.782534186393951	26.3993550478099	1.4156866985037575	2.0478991487164415	2.4895902778638086	25.94586000579381	1.3212903286037008	2.183081450280064	2.551794025978308
25	Patient 11 (CC)	Passage 3	1	1.7985244246139094	29.427003323391002	1.4043742509431203	2.1090609985261923	2.5338518765342917	28.67502774584094	1.8115187772262047	1.7990983328522379	2.5531069487028595
26	Patient 11 (CC)	Passage 3	2	1.6851588072089425	26.804365313486873	1.5732105352648798	1.9813838683775582	2.5299947474521023	26.871619286870736	1.385416698256662	1.743211969931323	2.2266942762580215
27	Patient 12 (NM)	Passage 1	0	1.5258155452186772	8.153375722419876	1.2932037574794413	1.8896851529825869	2.289822249818044	15.268980143850778	1.1471864037703325	1.6592557763547486	2.0172174836546772
28	Patient 12 (NM)	Passage 1	1	1.8621165759860099	11.608144479386578	1.1136740815313704	2.0878598207794576	2.3663111779941306	14.772053474260009	0.9975292864271046	2.6972985192350714	2.8758449156982504
29	Patient 12 (NM)	Passage 1	2	1.292461581826379	12.386889018926707	1.4942995795305882	1.184640321765599	1.9069095220639585	15.27013091627371	1.2238324276338475	1.2440892354337898	1.7451429272842922
30	Patient 12 (NM)	Passage 2	0	1.4908735711502341	18.692531125236204	1.2274653416451244	2.022456048993646	2.3657978855031065	19.231821172878806	0.9996794819174881	1.5147466187449377	1.8148874305493548
31	Patient 12 (NM)	Passage 2	1	1.203231235079614	17.267232396912725	0.9246392761744665	1.569610129844496	1.8217117639063807	19.632699249413783	0.8480794106075352	1.324080504664853	1.5723955830292695
32	Patient 12 (NM)	Passage 2	2	1.3693896979740368	19.19289875594384	1.0585055521808022	1.7130207053698197	2.013671756027605	17.12237950857937	1.004920854972216	1.5608243699687379	1.8563508931897539
33	Patient 12 (NM)	Passage 3	0	2.0176198412325035	15.516583448237913	0.9494415864071262	2.0945936048013754	2.299730787564949	22.246386102227632	0.77098059978343	3.2249010084689065	3.3157800891594404
34	Patient 12 (NM)	Passage 3	1	1.945959282789658	26.908315803244086	1.325103717584846	1.598683875967337	2.076460930919512	30.84923715297067	1.1088463062535496	3.099322505415287	3.2917077822106005
35	Patient 12 (NM)	Passage 3	2	1.3912323848897854	22.24943605500932	0.9819348758478573	1.50052450295947	1.7932567814978733	25.93809740272513	0.8486920225985346	1.9509131609207973	2.1275197556489034
36	Patient 13 (JL)	Passage 1	0	2.404483136965882	27.94826200097428	1.539594890417904	2.805996947435857	3.2006204547900188	20.638520256053603	1.9259051961805629	3.0287083886563915	3.5891761350194122
37	Patient 13 (JL)	Passage 1	1	2.538757674260213	30.86884465625467	1.6302376597335597	3.1591220104338373	3.5549580453250194	24.20449037786679	2.123418100283231	2.938457245193296	3.62538762209497
38	Patient 13 (JL)	Passage 1	2	2.757652841001003	31.205888406714763	1.6830746536165102	3.799223034968923	4.155338248456413	23.12904671358786	2.0723114605028146	2.9761192881851177	3.6265356480860356
39	Patient 13 (JL)	Passage 2	0	2.327487478252274	21.406334627918422	1.7106297454915858	3.0454146829997626	3.4929650324031516	20.299487573063097	1.7936717263803827	2.5001457689656785	3.077009445564535
40	Patient 13 (JL)	Passage 2	1	2.0602305743899487	20.46312936447079	1.2920093009031135	2.8375483864677635	3.1178468338207317	19.911147747335196	1.5183597472204369	2.2252673721284113	2.6939248689298285
41	Patient 13 (JL)	Passage 2	2	1.7898784677092086	20.296564538381425	1.2654191509457282	2.0855576692166684	2.4394336267274563	19.743312115326912	1.4196155844575546	2.201934351844492	2.6198899399531244
42	Patient 13 (JL)	Passage 3	0	2.2921375746523296	22.22797955419644	1.6035881869650623	2.7634279935512596	3.1950006805815607	21.71243767949548	1.8323647288271028	2.729466760406874	3.2874837331332327
43	Patient 13 (JL)	Passage 3	1	2.197929345563972	22.577897039108834	1.5980613852484276	2.7009232501529943	3.138277647729585	21.43440065287884	1.778765989037411	2.5121263093980164	3.0781142016055765
44	Patient 13 (JL)	Passage 3	2	2.1461041257786198	24.159790470145754	1.4924447500824416	2.857942186928041	3.224162662750078	26.184840812554366	1.638738152866696	2.3113554605909132	2.8333419841001164
45	Patient 14 (RD)	Passage 1	0	1.7312820975879804	7.754006884924899	1.5971622984218106	1.9300861513683303	2.505226528520695	6.248977920248608	1.7280858006482551	1.651335917404019	2.3902281996727206
46	Patient 14 (RD)	Passage 1	1	2.1910955168461044	14.587852286009184	2.084396513929114	2.021482581947757	2.9036357651051916	15.346235396290401	2.3981762441600445	2.2408142049979967	3.2821483207457858
47	Patient 14 (RD)	Passage 1	2	1.8620343590463522	8.306767351136147	1.684653441403746	2.000583790904674	2.6154144455638386	7.761543260190111	1.6496032698723948	2.0753563903674324	2.6510931886700315
48	Patient 14 (RD)	Passage 2	0	1.8911334241025395	26.75953625819545	1.7749953071788396	2.0488902920426226	2.7108227107897354	15.826961931871496	1.6277961614979843	2.075394516305322	2.6376092852615174
49	Patient 14 (RD)	Passage 2	1	1.7623116974426591	24.85232534190311	1.597757786520452	2.08098425607662	2.623609235085419	17.4927510768797	1.3686046308828668	1.9148279352655633	2.3536449726641884
50	Patient 14 (RD)	Passage 2	2	1.724881658172213	24.25104955563087	1.7074575732756585	1.572402016071017	2.3211763105547583	18.908821564573422	1.7058248619782324	1.8982015210119392	2.5520594574020206
51	Patient 14 (RD)	Passage 3	0	1.5001291161322385	10.345880283503991	1.3898254130448886	1.6501429818687439	2.15744908152106	12.015329041710261	1.4905737859656676	1.4577903516989947	2.084937150351229
52	Patient 14 (RD)	Passage 3	1	1.6374260479301868	11.876374821996118	1.3228810260843298	2.1061877615678317	2.487175324771465	9.841830224631751	1.2920636916951955	1.6938673413853937	2.1304025801732966
53	Patient 14 (RD)	Passage 3	2	1.6475209452832162	18.520837748223155	1.5671504387508088	1.9013612835645084	2.4639673756596143	14.462274360824518	1.3822928384628423	1.6957099813962946	2.187730749491967
54	Patient 15 (JB)	Passage 1	0	2.0356026366418667	11.342147267007606	1.5652195560772704	2.634908939054676	3.0647442594508543	13.473143039519517	1.9526981405203063	1.8354903904365327	2.679935633812185
55	Patient 15 (JB)	Passage 1	1	2.001777377839284	10.298773428967142	1.7866061709037908	2.221054999144537	2.850446792896939	7.141548135635649	1.8546454762322944	2.1127455881083077	2.81129930149389
56	Patient 15 (JB)	Passage 1	2	2.0762817898346877	3.5786392771731275	1.8392318967284857	1.9756532624282421	2.699255412754936	4.6282686227670515	2.2054123153422798	2.2569805092747965	3.1555989130289857
57	Patient 15 (JB)	Passage 2	0	2.0255322488151672	22.75721080121272	1.9639976956181406	2.539029508125348	3.2099778490707083	9.944461335535804	1.251534572144176	2.130921628583322	2.471268049491253
58	Patient 15 (JB)	Passage 2	1	1.5631174577288258	24.439524251469358	1.716511058372995	1.7767569235407847	2.4704807991293705	7.2614242004369585	1.3971323425573807	1.3107595451263145	1.9157425108191386
59	Patient 15 (JB)	Passage 2	2	1.869202633994995	21.217641972782808	1.8802482866437418	2.336980292652145	2.999468370840278	3.460526125520913	1.604312809222409	1.5508203797438895	2.231336693568247
60	Patient 15 (JB)	Passage 3	0	1.5445766842457465	18.53734057022873	1.7325519993231888	1.554000520501041	2.3273706297184997	5.194457515151731	1.4323666190921167	1.4403264749690157	2.0313085649369107
61	Patient 15 (JB)	Passage 3	1	1.3445184493125264	11.648645465378939	1.3093368020176892	1.3984851495428876	1.915756658505955	5.1127338208281365	1.2655469592618085	1.3997095275307414	1.8870071191061102
62	Patient 15 (JB)	Passage 3	2	1.514428059584295	11.947577812506356	1.6950717333984997	1.4750562628374257	2.2470111614993162	8.804592070547574	1.2951850519661086	1.5644187137355694	2.0309875013703325
63	Patient 16 (TM)	Passage 1	0	2.869350300815706	8.127101089809338	1.9783719325812035	3.9559403137510945	4.423055422395947	12.02598426126651	1.5953276825169944	3.290014424128486	3.656400596977653
64	Patient 16 (TM)	Passage 1	1	4.2494842959521275	7.2988283358167605	3.489120853579565	5.924777081389861	6.875823426691988	12.06635512351636	2.335773625342699	4.415844302314342	4.995549952820872
65	Patient 16 (TM)	Passage 1	2	3.3053109304253265	4.262571054293703	3.3121070016274303	3.4321675473351774	4.769677857383056	10.069966818475754	3.642492456783137	2.7717761861709342	4.577171017555094
66	Patient 16 (TM)	Passage 2	0	3.010890216654369	13.08395728780798	1.9030189282395318	4.623241142650695	4.9995839531241035	22.257939752940505	1.7733436500786712	2.849781076042438	3.3564862404967397
67	Patient 16 (TM)	Passage 2	1	3.1460590377367046	6.133434638223819	2.2156330067479733	4.058544537395867	4.6239391629450415	10.334946425058558	2.453640712715588	3.4913584384859218	4.267310217582302
68	Patient 16 (TM)	Passage 2	2	4.694625362672675	16.817718801298305	2.3842968625517367	7.65507154327386	8.017792206175917	19.454613489773067	2.5896114517736177	4.143301805423525	4.886004228608782
69	Patient 16 (TM)	Passage 3	0	2.0010427764181085	17.46016512843114	1.6534719823132225	2.3718693396413215	2.891320418187057	18.962276911478167	1.5878775866224495	2.2661861753830066	2.7671203464242375
70	Patient 16 (TM)	Passage 3	1	2.4030354311582407	17.325955378924736	2.0087378666053937	2.8020845993266894	3.447710242830479	15.874035741312772	2.16236570888098	2.556518287856541	3.348374413814752
71	Patient 16 (TM)	Passage 3	2	1.8542808185372859	10.650306814801134	1.5916274041204457	2.307182668496665	2.8029216291859784	8.735202516900282	1.5709471513697644	1.8518058224948615	2.428386245353619
72	Patient 17 (KM)	Passage 1	0	2.508051772189354	17.153260759061023	2.503384608126494	2.8272392721501753	3.7762701701802124	20.023067242180886	2.3196220916669477	2.349559899552765	3.3016781141921974
73	Patient 17 (KM)	Passage 1	1	2.50501918012372	15.624607193818372	2.649821121687317	2.5070005867377025	3.6478218046998148	20.25901712798154	2.5277561883450432	2.324721296110736	3.4342219573445516
74	Patient 17 (KM)	Passage 1	2	2.3131195831247737	24.19998017883896	2.3882664367978936	2.4769368792089375	3.440789571700167	24.067668744789458	2.216940698318733	2.155975391037369	3.0924191091475115
75	Patient 17 (KM)	Passage 2	0	2.1030710188248785	22.73574128778328	1.4526624510075514	3.0806829555617843	3.4059999514468813	21.667585472560113	1.3428780033073857	2.0706216071174026	2.467953640494142
76	Patient 17 (KM)	Passage 2	1	1.9634931122622779	21.600414406696597	1.4484804578010708	2.519771172100599	2.9064312130826053	22.935780557434843	1.3929404532549545	2.243567539636523	2.640810180839358
77	Patient 17 (KM)	Passage 2	2	2.195477279865765	26.894897742070526	1.5952456367304697	2.9240052505405987	3.3308580496167335	27.062451020855715	1.5393618646823477	2.411686473920731	2.8610953494999993
78	Patient 17 (KM)	Passage 3	0	2.2054845404187815	13.308106300393177	2.533082554912657	2.1052205011356224	3.2937001363822658	14.931654257875282	2.3466482030366254	1.7610876908562492	2.933971309283787
79	Patient 17 (KM)	Passage 3	1	2.728083818040322	8.989270951558629	2.031389690097199	3.7454887437945805	4.260895446138652	9.861924662569203	2.0604991034429845	2.7145678688880466	3.4080104562763207
80	Patient 17 (KM)	Passage 3	2	2.978980843693414	4.870377287537264	3.1706056019816393	2.7127863528294953	4.172762835270572	8.465096012482167	3.494779201813552	2.4231954356851677	4.252688301410532
81	Patient 18 (MC)	Passage 1	0	1.7919333365017707	36.797092858665266	1.7168347083485695	1.9497853936703302	2.597919263018095	37.983663940432066	1.365094733594389	2.057044530635604	2.4687883329084714
82	Patient 18 (MC)	Passage 1	1	2.003957938453527	26.78292313873029	1.7604324093817962	2.590240342958919	3.1318472667570707	28.752599759486	1.636634513166295	1.8911239632511745	2.500984281052143
83	Patient 18 (MC)	Passage 1	2	2.5340203530897107	36.61989085684859	2.330649480202635	3.0024432794592384	3.800867354425666	36.69157426853742	1.876668953512236	2.7778692540283707	3.352378849944148
84	Patient 18 (MC)	Passage 2	0	2.4941948288385096	37.986025304292276	2.224293564016631	3.244172212244799	3.9334635121769113	33.94005010340904	1.7066352346061855	2.5493709716698003	3.0678813821906368
85	Patient 18 (MC)	Passage 2	1	1.8430505461221294	39.42489236929282	1.9559281236125412	1.8634184457527485	2.7014779526603703	32.383812707836846	1.6627359415002865	1.8774097374780518	2.5078592730722056
86	Patient 18 (MC)	Passage 2	2	2.2952042398553	33.578810212021175	2.4744793210158633	2.4895623144181735	3.5101237054420604	35.12004509083914	1.7819025600929908	2.3612930460717347	2.9581889025369366
87	Patient 18 (MC)	Passage 3	0	2.1564662361748956	37.262262353867214	2.995720895041095	2.053731252751899	3.6321007336685613	34.98536918718908	1.715364759477357	1.5705904983402803	2.3257753054698944
88	Patient 18 (MC)	Passage 3	1	1.721024819490308	40.111889790507675	2.1089314660092753	1.5117425448600008	2.5947942982563807	38.896812402646376	1.701568402935609	1.4897695248171527	2.261580922041651
89	Patient 18 (MC)	Passage 3	2	2.284905289768737	43.61817289517194	2.691154746326758	2.2387505998938733	3.5006168195336973	38.78355164327188	2.125210262544045	2.0278885461553067	2.9374905303082106
90	Patient 19 (JG)	Passage 1	0	2.030233838813379	21.358618147030082	1.7213229393360914	2.760692064916108	3.253363388675696	21.14766536366886	1.4830273092287238	1.924488093586979	2.4296140480076733
91	Patient 19 (JG)	Passage 1	1	2.1952908356383993	23.681981734495096	1.7258166285444183	2.8943686796369477	3.3698387333852864	25.714791956721903	1.5734205872044271	2.3336113598646393	2.8144971705667094
92	Patient 19 (JG)	Passage 1	2	2.188930751929161	23.11403922242792	2.165336581645981	2.617405343758538	3.396982962181302	21.54101474794255	1.739376875625987	2.1449350074424576	2.761553566674852
93	Patient 19 (JG)	Passage 2	0	2.073322456426549	20.33712110454331	1.6905052299710792	2.8554050248379768	3.318304655758651	21.81890163506156	1.3627115362121724	2.080032575210109	2.486668101066352
94	Patient 19 (JG)	Passage 2	1	2.128208998117591	22.50652382405866	2.2088483054167534	2.3794540592174833	3.246661740352546	23.451998000365307	2.071969959602634	1.8119663873565535	2.752504623503056
95	Patient 19 (JG)	Passage 2	2	2.377118809939383	20.87548861509249	2.118575840534327	2.5605172633555298	3.3233435344600504	23.130849050602833	1.6504224620839159	2.9722497867578284	3.3997298566552447
96	Patient 19 (JG)	Passage 3	0	2.16409552649934	19.584484518537398	1.8828581271619937	2.45328115979468	3.0925302223298483	24.795185255552674	2.16510370186418	2.1170310756831956	3.0281173384190914
97	Patient 19 (JG)	Passage 3	1	2.244239124205755	22.927886185552577	1.825064466455073	2.675147372572851	3.238406054172387	24.131049176703648	2.0143292407989097	2.3667785964101866	3.107919435050221
98	Patient 19 (JG)	Passage 3	2	2.086741668439495	23.687435102700896	1.8987217179138023	2.0278752735456615	2.778024889581703	22.70813201552432	1.8427968386202236	2.510904356530226	3.1145691316891906
99	Patient 2 (AG)	Passage 1	0	2.6777518333303485	32.174623126210385	2.167965888830892	2.9872406810897667	3.6910273613036213	26.162701833761176	2.025407743971538	3.309903323721755	3.8804299428960443
100	Patient 2 (AG)	Passage 1	1	1.9442112948751977	5.95542883434614	2.3222469245576547	1.382254408420723	2.702491078286107	7.345827812495632	2.30985816929019	1.5750960116858084	2.795777567737671
101	Patient 2 (AG)	Passage 1	2	2.008154708355899	30.068913547334013	1.6458820244395747	2.51284148523484	3.003880817923799	24.550303863115886	1.5056481172733747	2.200105704148884	2.6659785000028253
102	Patient 2 (AG)	Passage 2	0	1.6443312832286483	21.742622023410547	1.6660642956841478	1.7695271596317623	2.4304313621305926	21.35422198401157	1.391864373744026	1.7236642466245204	2.215469446864372
103	Patient 2 (AG)	Passage 2	1	2.0904612835679868	21.594480693367156	1.4595263312056366	2.877941088007286	3.226881159497999	22.929522899037476	1.6190219095898402	2.108582355785938	2.6584490769739615
104	Patient 2 (AG)	Passage 2	2	2.1761260852165076	20.080726230705668	2.0021050041518427	2.1612828955351273	2.94611069075528	22.79596636202682	1.9150116985775598	2.5681240131986285	3.203518495788083
105	Patient 2 (AG)	Passage 3	0	1.8665978711240387	26.446189712923196	1.6824439042083572	2.3517374003730036	2.8915888869479756	24.6470929187423	1.4314469804873122	1.8778774456475855	2.36124207967293
106	Patient 2 (AG)	Passage 3	1	1.4891032361829757	28.318233429680017	1.5397645018309676	1.5800951933316967	2.206258267086766	26.713812788958663	1.2078607782093762	1.5947446790684658	2.0005344913181937
107	Patient 2 (AG)	Passage 3	2	1.774366340573329	29.474234670270697	1.5544305145140447	2.295455599581916	2.772250103093942	24.453005963155054	1.3988057777928833	1.717985856794876	2.2154306597440545
108	Patient 20 (CV)	Passage 1	0	1.7975662392968978	17.048090681813143	1.4667700938389405	2.161130232742238	2.611876411902526	10.635495783313782	1.7023761969706583	1.790249823788533	2.4704410836097983
109	Patient 20 (CV)	Passage 1	1	2.040774993520659	12.300306926939106	1.6213748262746241	2.164787757536079	2.704655682791278	10.582028794897758	1.4372802669353155	2.6977978739223922	3.056777377281805
110	Patient 20 (CV)	Passage 1	2	2.210824102317229	12.68244902652406	2.162086809152465	2.4189204047922104	3.2443482080429034	8.152497353525003	1.578951299841433	2.555795442371118	3.0041933277530473
111	Patient 20 (CV)	Passage 2	0	2.274118782640178	12.678436937930805	2.0161447419551184	2.8079631003851158	3.4568043614930914	11.483014336776392	1.7809456111921371	2.3590678851116578	2.9558363548393074
112	Patient 20 (CV)	Passage 2	1	2.4329179307380864	13.714002986919727	1.9123362604894778	2.869306040203377	3.4481802629112166	12.625780703918712	1.5026645818872753	3.086812378431615	3.4331343558470158
113	Patient 20 (CV)	Passage 2	2	2.1464259451729992	13.4914999419513	1.9080184411073395	2.25384507116435	2.9530242085728857	11.077262508903939	1.7838798045620856	2.554603338858155	3.115802525197914
114	Patient 20 (CV)	Passage 3	0	1.9830863413784687	4.583318343615503	1.5252395430468906	2.0417627802806897	2.5485585954836156	5.3654628791989945	1.3588218965687837	2.718267442368237	3.0389759516708823
115	Patient 20 (CV)	Passage 3	1	1.8660574011952806	3.712936420836855	1.373511650792856	2.1474323549400904	2.549117489231765	7.56180570149437	1.479392798328987	2.2895584448901514	2.7259275346779632
116	Patient 20 (CV)	Passage 3	2	1.8463478580867143	6.711830693676382	1.5469087574078713	2.0812959764639922	2.5932064409511186	9.556438553862883	1.3855651507039761	2.2341645463147723	2.628931723505809
117	Patient 21 (MP)	Passage 1	0	2.513955901965236	30.878204706181705	1.5711920928641372	3.471228228310718	3.810258522160925	41.70159317242337	1.229667800940621	3.04133921188237	3.280522382548764
118	Patient 21 (MP)	Passage 1	1	3.752175945508285	36.27377895888942	2.136080502970474	5.725317773577832	6.110818564121898	43.631331371494724	1.9557375327727984	3.8920797118624018	4.355822973972559
119	Patient 21 (MP)	Passage 1	2	3.3424141034908383	27.857993032237925	1.6915268853870136	5.413357806715261	5.6714818123231385	37.36072969175407	1.2936599634080173	3.2935795281761253	3.538533906767844
120	Patient 21 (MP)	Passage 2	0	2.539230558362858	33.98495582966916	1.5084502696195954	3.876630351585056	4.159769837232092	34.222422135846706	1.2386783783634425	2.636808315051362	2.913259723290921
121	Patient 21 (MP)	Passage 2	1	2.8893263246018104	22.69137117548108	2.1586521105677203	3.8060381713093463	4.375580589581486	23.39349590937493	1.8582612073764744	3.2854202515637905	3.7745358581189494
122	Patient 21 (MP)	Passage 2	2	3.4166341584169584	25.78823778200333	1.8038317263946446	5.717328166655412	5.995135549958752	23.828796587118838	1.4039478870826505	2.9632475356984878	3.2790098547377076
123	Patient 21 (MP)	Passage 3	0	2.4720296902404697	28.545368225501615	1.3463593070659063	4.1851688066138015	4.396398676596127	28.159632191997243	1.3982845475745385	1.7776957439786079	2.261725410863438
124	Patient 21 (MP)	Passage 3	1	1.61596565146191	37.24806361840227	0.8621663133951039	2.284770920242065	2.442029670159042	39.77511171906789	1.115389502073218	1.799382476169712	2.117042993630924
125	Patient 21 (MP)	Passage 3	2	1.8927609672630654	36.41622448472263	1.1922079347563714	2.3821905699792434	2.66386780291254	31.771327865447283	1.166860260980036	2.4233080234939135	2.6896067826699825
126	Patient 22 (MC)	Passage 1	0	2.20289279381804	10.58873434688747	2.9062470343778166	1.8256652574100611	3.432102192089274	11.265886153264558	2.2678862697846136	1.5774387641364191	2.762538902400798
127	Patient 22 (MC)	Passage 1	1	1.3177450707121023	15.093435697593957	1.1369231960288613	1.5317295102550803	1.9075611775916252	15.982606955036795	0.9585045778958917	1.5454085587449182	1.8185210032577097
128	Patient 22 (MC)	Passage 1	2	1.5989566603234409	17.34444076686885	1.5165024883169316	1.8789578287633966	2.4145936137045303	18.51689157090515	1.363995013870236	1.5924524762658376	2.0967563728359244
129	Patient 22 (MC)	Passage 2	0	1.657049128146582	17.587398640072077	1.581127967374241	2.079444780451862	2.6122894640834677	15.071026037271196	1.119293091202172	1.7048090755832412	2.039409475363861
130	Patient 22 (MC)	Passage 2	1	1.3194740494845596	14.882299058693315	1.2525797249667208	1.4661081681381265	1.9283228796233889	11.713755460675351	0.8618726201935974	1.582021974415751	1.8015598632778453
131	Patient 22 (MC)	Passage 2	2	1.3714051926566748	11.999813320691649	1.2738304004916186	1.5415382773390245	1.9997460213032066	7.314724570340331	0.8696096595840759	1.6636717524868985	1.8772385730281487
132	Patient 22 (MC)	Passage 3	0	2.1836943165374088	27.7678500579533	1.856491526756309	2.8513544505670447	3.4024671918604104	22.49054594341193	2.0023255050199507	1.8676169448179818	2.7381198806160136
133	Patient 22 (MC)	Passage 3	1	1.6262194576852909	32.38247163479266	1.8329083848588408	1.5290932446424064	2.386981210252164	24.173479312680353	1.6591154860271058	1.458771882147829	2.2092260183421883
134	Patient 22 (MC)	Passage 3	2	1.8713457652296828	30.667787273604155	1.785168959299135	2.2794283443648395	2.8952757710344263	22.227642010244296	1.4336792007053054	1.8893602227469148	2.3717331430481963
135	Patient 23 (JR)	Passage 1	0	1.797209295076598	20.990768426504705	1.4800154781847479	1.8337888381041705	2.356528658519109	11.574900282257737	1.4028470452770248	2.3234969013051296	2.7141513743372934
136	Patient 23 (JR)	Passage 1	1	1.729314372950545	15.950568092960573	1.5590752532617171	2.004521383837479	2.539453016614958	11.475645450108122	1.3759691583589138	1.9026297731360138	2.348039858771255
137	Patient 23 (JR)	Passage 1	2	1.6916501404618864	14.681830181326905	1.275872596186309	1.7325086939576073	2.1516127105819685	7.636504810938338	1.1551064033552125	2.341583381280449	2.6109928254518424
138	Patient 23 (JR)	Passage 2	0	1.494860941932118	13.947995868012319	1.3334210202468584	1.7240083318718682	2.1794991042897434	10.666334623740845	1.2797654406378425	1.5970037614877273	2.046514255327072
139	Patient 23 (JR)	Passage 2	1	1.4130009080521724	15.509919578019055	1.2032232691547977	1.8432879309474035	2.201239794255028	14.650749537012688	0.9854930719291692	1.472967425978167	1.7722385936473501
140	Patient 23 (JR)	Passage 2	2	1.2294696073925122	16.230334188038526	1.2393951058667705	1.369981607379684	1.847417070670596	15.24131790624273	0.943287750597875	1.3204697832871706	1.6227853305358866
141	Patient 23 (JR)	Passage 3	0	1.3607503023067957	9.876409052443844	1.2417087974146148	1.5920072410867743	2.018991776419501	9.524898443821584	1.1423391184270704	1.4231300313653128	1.824893900385053
142	Patient 23 (JR)	Passage 3	1	1.2233502099446205	13.787061897099509	0.9965095658458468	1.3561279038968375	1.682888649480383	8.183923756842441	1.00889750294229	1.46162736930214	1.7760148473862156
143	Patient 23 (JR)	Passage 3	2	1.3779595241791345	14.423486684817862	1.1267292488172722	1.5929723913594267	1.9511739645079587	10.13942235920217	1.0590886356151572	1.6328935125234183	1.9462810591819062
144	Patient 24 (CB)	Passage 1	0	3.0419619163409566	20.28071813656845	3.931759298266636	1.8551092632372372	4.347431604758695	14.563033855734734	3.761116220865359	1.991977012157443	4.256050709733169
145	Patient 24 (CB)	Passage 1	1	1.6121355098247536	20.263618203061746	1.4820187174431663	1.4736137979998118	2.0899562446394224	1.3589511728245516	1.5200173506727168	1.928095889031002	2.455199890771494
146	Patient 24 (CB)	Passage 1	2	1.738816102923619	6.453557411365756	1.4331106417633017	2.1087755779818345	2.549654986430094	7.873613874088457	1.4644302371520421	1.857048542670035	2.364991587578714
147	Patient 24 (CB)	Passage 2	0	3.2399338016194266	16.41440821059476	2.626615437814476	4.661284750799038	5.3503910311487495	20.6298649058244	2.2669777231020056	2.8675445894121174	3.655406949890458
148	Patient 24 (CB)	Passage 2	1	2.3518805922594868	10.940796800696805	2.0085519394551175	3.0023575014000103	3.6122612668108363	16.80812963891692	1.9365153114671625	2.3079961589523386	3.0127956819680803
149	Patient 24 (CB)	Passage 2	2	2.6894404638709233	20.39668404800787	2.471238490413983	3.820854621609277	4.550379073876873	21.333064729734488	1.9377267274748298	2.114621821621571	2.868171947224999
150	Patient 24 (CB)	Passage 3	0	3.0438250482900955	19.462787933227197	2.1857406156560257	4.050145622225572	4.602297426303666	16.588929879289665	2.4153036934104346	3.1693296084234226	3.9847637443431263
151	Patient 24 (CB)	Passage 3	1	3.007922557526567	20.873225782419738	2.267410357753716	4.033152114393216	4.6268202589125185	18.153088217197343	3.0125941513135617	2.3889753492861057	3.8448571807058514
152	Patient 24 (CB)	Passage 3	2	3.073644205421323	23.07953875815075	2.485911936872228	3.6629973007446934	4.426884613715015	16.110066222775362	1.930113390896685	3.803486521760641	4.265190197744241
153	Patient 25 (RP)	Passage 1	0	2.70829816149764	10.442624994947051	2.0278656015926457	2.2455335151681153	3.025666813425757	9.839462789165381	1.3425082822487597	4.287484993852863	4.492755953801631
154	Patient 25 (RP)	Passage 1	1	1.9083946500014652	13.967600975896827	2.109470834031277	2.0444801719309593	2.9376464002747937	13.542511021996559	1.6260799213345638	1.8149320309592822	2.4368246115733085
155	Patient 25 (RP)	Passage 1	2	2.8738884003659284	13.97934275944741	2.7916291179807824	3.090423410540141	4.164602020454382	14.282911292850779	2.3730762621136083	3.1719926255354887	3.96144268698395
156	Patient 25 (RP)	Passage 2	0	1.7227367379585483	12.153528536133605	1.7859000066926805	2.003585987062506	2.6839887558367588	8.06095292682063	1.4641175278598457	1.5886634937593493	2.160437879641553
157	Patient 25 (RP)	Passage 2	1	1.9976142640266237	15.895747016495722	2.3502455400526325	2.4638653673359583	3.405038420766328	8.637912306399244	1.2206586918598954	1.6963362586652917	2.089871848816494
158	Patient 25 (RP)	Passage 2	2	2.272160888523238	19.703435482533575	2.333615479148337	3.1191869588860532	3.8955215939596006	12.825229878195229	1.3846572147273026	1.8863977104621714	2.340036735680296
159	Patient 25 (RP)	Passage 3	0	1.95880957705466	16.497731874695678	1.9106474833080136	2.192523278880457	2.908218034106789	8.312674407225165	1.1419697929379744	2.3634535524857405	2.6248824169360936
160	Patient 25 (RP)	Passage 3	1	1.9569002611066681	19.500668854978354	1.9954041670110678	2.4318954612473305	3.1457516310351807	13.96282729545122	1.5122627162567819	1.770633412238836	2.3285362791927646
161	Patient 25 (RP)	Passage 3	2	1.9096294500009052	15.896944112331086	2.377864137289718	2.18703729997554	3.230691877430108	9.517072189782288	1.3593972686748412	1.5170390912133898	2.036999886683886
162	Patient 26 (JF)	Passage 1	0	2.2138404674015137	39.03132211473364	2.1747415934799506	2.6300269433962975	3.412703139946718	30.85328069134686	1.8462472211021308	2.132882307486442	2.820960073984747
163	Patient 26 (JF)	Passage 1	1	2.231264965990774	43.42593035984174	2.0066695704173148	2.7936469443139815	3.439649112091763	36.67484071705775	1.6971575272161017	2.2809304477189376	2.8430595103721603
164	Patient 26 (JF)	Passage 1	2	2.7039054426445275	46.790009664317004	1.6462355829849802	3.5816731042629586	3.941887088754136	38.82861836939226	1.8293319545750275	3.2186160613740413	3.7021540689933796
165	Patient 26 (JF)	Passage 2	0	2.475756044541603	29.241322448573424	2.1655042665009807	3.4246910888433075	4.051902982826306	24.952398844425428	1.6528234129220134	2.3168359786133434	2.845971571555208
166	Patient 26 (JF)	Passage 2	1	2.250304271146805	28.3122289424548	2.035633566932584	3.0125694776129865	3.635846376879537	23.125446620118343	1.838546470128677	1.9120264778175906	2.6525644902053105
167	Patient 26 (JF)	Passage 2	2	2.0042149110344405	33.74322191180184	1.6978974492376546	2.733647948185573	3.2180253033105455	27.963489517089624	1.5516642546980972	1.817735081467163	2.3899420046738027
168	Patient 26 (JF)	Passage 3	0	2.613674297100901	29.13916017920607	2.282010447399882	3.2044680457422103	3.933978538099199	27.01240811393507	2.211328902834029	2.6379936828145154	3.4422356379362586
169	Patient 26 (JF)	Passage 3	1	2.652861518990479	26.46538082101452	2.6556494859775093	3.3800708170987024	4.298529157860267	24.891828822415224	1.980669864655211	2.3979764223264786	3.1101999991619493
170	Patient 26 (JF)	Passage 3	2	2.66994595732839	26.79226847295521	2.5321473140406825	3.517886334626413	4.334431252581439	22.784254347081582	2.1262911023021247	2.281674281121861	3.1188381453454985
171	Patient 27 (RV)	Passage 1	0	1.9364987636873803	24.186906515231225	1.8413323288740742	2.5398597740663083	3.137099363628283	18.375226204477872	1.4537293451719024	1.7451041289161238	2.2712810107457053
172	Patient 27 (RV)	Passage 1	1	2.1311867988941384	23.11514506499656	1.9881794701771753	2.8143994491257276	3.445823829633952	15.402057245445507	1.6843333481063545	1.8593407419583474	2.508809841787412
173	Patient 27 (RV)	Passage 1	2	2.4196116035918047	22.246671185115964	2.2086997508757156	3.184372913050187	3.875381973288076	15.565124407933162	1.822717974882081	2.253263187934336	2.8981883669040975
174	Patient 27 (RV)	Passage 2	0	2.7906500997254584	24.54627132761175	1.4801486820768	3.161236783948727	3.4905956691149695	17.02511350596857	2.0550019651695046	3.8397422718583774	4.3550721912669434
175	Patient 27 (RV)	Passage 2	1	1.9888543489981696	28.256405322927392	1.8067883248298975	2.078748535597158	2.7542112346348744	24.761905049842166	2.008857395560401	2.0496289726262784	2.8699280411060437
176	Patient 27 (RV)	Passage 2	2	2.535640195200387	26.181095285197234	1.7760249132854207	3.763944232569883	4.161915505930722	19.403079009387675	1.4446276891821421	2.5118509030603535	2.897644581303381
177	Patient 27 (RV)	Passage 3	0	2.370924134315736	18.705141410640493	1.331063868821049	2.541969882890576	2.869380056458814	21.43816196845955	2.779438875859403	2.5547020628012804	3.7751533868598903
178	Patient 27 (RV)	Passage 3	1	2.328157801341576	18.30587860106821	1.5095552249153406	3.0576343998024313	3.4099684895793945	13.789857045090054	2.128217841263931	2.350335872166375	3.1707081057495947
179	Patient 27 (RV)	Passage 3	2	2.2770276503637756	23.900668211818534	2.153229521800295	2.7025090735838093	3.455423659459885	19.57064751526461	2.1081810957036304	2.0868731354462837	2.9663895589975304
180	Patient 28 (AP)	Passage 1	0	2.0006093821849147	22.662472330293433	1.7244669605681051	2.4689927028340737	3.0115961324086773	28.28505157137243	1.203701762620274	2.343318672795309	2.6343956300461633
181	Patient 28 (AP)	Passage 1	1	1.9352792089315933	24.99162811491401	1.9057438916741893	2.3880755713771165	3.055284719181115	24.412456144840103	1.2776564633170593	2.003509848384603	2.3762276302639758
182	Patient 28 (AP)	Passage 1	2	2.1968821633398634	25.566322751790292	1.9296348976928208	2.5404550487270137	3.190204177321031	23.245666221443717	2.081126397012714	2.1901313168537815	3.0212186722259613
183	Patient 28 (AP)	Passage 2	0	1.6254914479847524	22.95297983686216	1.4350548895934445	2.227042151273396	2.649358276959628	23.18630611155972	1.082354634501511	1.5421734517767065	1.8840887744986383
184	Patient 28 (AP)	Passage 2	1	1.8441791248027801	18.053989938458624	1.8924079702275556	2.0908906742266122	2.8201120079437616	17.641290029131007	1.701487117001139	1.6600892839735908	2.3771737084371427
185	Patient 28 (AP)	Passage 2	2	1.965332014206001	20.639136229622412	2.287475496434921	1.8338203868283052	2.9317983146760462	21.135424822674835	1.817803155734428	1.8842160261808394	2.6181440652329964
186	Patient 28 (AP)	Passage 3	0	1.4534455565683395	16.87677505351735	1.119165101371508	1.7397103874148938	2.068604059796649	17.861855938446624	0.9703700685629728	1.7970183965287923	2.0422764718386737
187	Patient 28 (AP)	Passage 3	1	1.5136004884760894	17.164622743069312	1.3539229239020656	1.7899340352163147	2.2443197486751476	18.519709570076913	1.0768327687680164	1.7226159782941628	2.0314956609766477
188	Patient 28 (AP)	Passage 3	2	1.980574586076668	18.94576437340835	1.5607403964271065	2.3443572410828124	2.8163667124252227	18.150070303821366	1.50442610476861	2.3442447398863773	2.7854589038781743
189	Patient 29 (PG)	Passage 1	0	1.4439297703954845	10.509656229165948	1.51229539087315	1.4959513107811662	2.127183037137158	9.013214504139295	1.4363442259889458	1.3235332705759906	1.9531577135124962
190	Patient 29 (PG)	Passage 1	1	2.191861015259828	17.83673397347862	1.2352716860949722	3.3817757736378407	3.600319919344909	13.897588067380948	1.104877107794795	2.2436492363786833	2.5009428860395113
191	Patient 29 (PG)	Passage 1	2	1.5572758300362366	19.390346888261302	1.3988108573383033	2.085233608364911	2.5109502217411768	17.053103392994792	1.12039745605649	1.462966359032319	1.8427048128222094
192	Patient 29 (PG)	Passage 2	0	1.656301892370185	8.249376087452768	1.626703751690154	1.7371119056669504	2.3798577412468767	7.332462591707177	1.4480536375651714	1.7924178164808042	2.3042614795425322
193	Patient 29 (PG)	Passage 2	1	1.8915957585533005	11.12841636831506	1.8626179288907114	2.4311822833962142	3.062677397984442	10.942679055206243	1.367284581960941	1.750165158753449	2.220933409848794
194	Patient 29 (PG)	Passage 2	2	2.769700576258875	11.214117064807347	1.9563362991870548	3.7653193571206036	4.243215947441753	12.019391922952046	1.8723784845935616	3.0289077837270124	3.5609104947879504
195	Patient 29 (PG)	Passage 3	0	2.646621589447084	6.258786856068791	1.7569249487437342	3.137656124763129	3.5960632965482886	6.526635714903924	1.3665160885281686	3.635847342494123	3.8841668499342172
196	Patient 29 (PG)	Passage 3	1	1.8926570822009274	10.52137372533486	1.5332591983279422	2.432841149519971	2.8756911913581575	10.462437911892119	1.2772003182067804	2.104224998031084	2.4615043154880745
197	Patient 29 (PG)	Passage 3	2	1.7941148776098095	16.041542268690975	1.5203208846839051	2.1585893827650713	2.6402431167966607	14.92052875605858	1.2850492231824693	2.0623184900614735	2.429919558432193
198	Patient 3 (BD)	Passage 1	0	2.1712494756552925	18.08091400229439	1.8258816191786698	3.209606572693451	3.6926166926356596	15.335301220399002	1.1444804057366724	1.9778886986599726	2.2851431253648022
199	Patient 3 (BD)	Passage 1	1	1.8032708750512356	16.811994319080696	1.6659814566742477	2.4641154471593296	2.9744510671570428	15.541797801826506	1.1532013795222669	1.6822338786828854	2.03955491328881
200	Patient 3 (BD)	Passage 1	2	1.875167047782997	9.723951373429873	1.7968359383445518	2.4781236914052216	3.060999251752667	7.818357350697972	1.2589912001985146	1.7635845789065852	2.166861649744721
201	Patient 3 (BD)	Passage 2	0	1.7176190992757103	16.380219735546547	1.866438941851541	1.8853451011438302	2.6529456221466243	5.365212102130593	1.5183558418486476	1.5675894055025874	2.1823705017067727
202	Patient 3 (BD)	Passage 2	1	1.5928625852884073	10.843654493886396	1.4946219906862779	1.9488777713987107	2.4560169915729446	5.898256628607428	1.2326828925816782	1.6116197708790139	2.028996155627619
203	Patient 3 (BD)	Passage 2	2	1.7075094551089107	10.253887117063998	1.9943512869690265	1.6518871731076963	2.5896270558736347	6.39536218504271	1.603984571628746	1.5438326860801705	2.2262492826798543
204	Patient 3 (BD)	Passage 3	0	2.2390151682304267	12.732065164497616	1.7065311608973381	2.8213594858593773	3.2973198133578587	15.515327995615902	1.4134079819271124	2.6800588835557564	3.029923718957525
205	Patient 3 (BD)	Passage 3	1	2.1787175351983996	11.174863323612424	1.7420332189873105	3.024746324510062	3.490525757488751	10.38549089136806	1.6192544981536277	2.044868015115104	2.6083462824233177
206	Patient 3 (BD)	Passage 3	2	2.2365002499519147	7.064649810153104	2.153687273103741	2.5258196266187496	3.319357416208973	10.247670380679313	1.7066942878965357	2.4651154989695176	2.998266134885027
207	Patient 30 (JR)	Passage 1	0	1.3035536114140192	17.195829593762962	1.503876224699465	1.2666500922341635	1.9662263743966844	17.576804055084143	1.3150567430900917	1.0961695482005862	1.7120052324537434
208	Patient 30 (JR)	Passage 1	1	1.23839330004568	14.968689425087474	1.230139946351245	1.4237952848439352	1.8816049799978916	13.578171932695547	1.107209724638097	1.1696671267100234	1.6106006834840387
209	Patient 30 (JR)	Passage 1	2	1.2479471230497334	20.195412891965116	1.2787320569382046	1.364877852157658	1.870306719431846	18.921064875638205	0.8992862034680086	1.3866236645941852	1.6527071316360054
210	Patient 30 (JR)	Passage 2	0	0.9426151691353829	9.987706504452584	0.8865411465664669	1.1032957733928894	1.4153504047203291	10.05837241702339	0.8500538394493476	0.910101714223157	1.2453419852371903
211	Patient 30 (JR)	Passage 2	1	1.285149065531787	12.72896563590549	1.4995624435741617	1.17181741518337	1.9031141785781391	13.544389641443736	1.1864200579006354	1.2557851536209557	1.7275962797609155
212	Patient 30 (JR)	Passage 2	2	1.2841582208882094	10.377642278703657	1.272417793774464	1.3400121579531379	1.847885176458781	12.385906643910282	1.0167511311329567	1.4655329600738563	1.78369552326707
213	Patient 30 (JR)	Passage 3	0	1.2551355307319843	5.815862731408872	1.0166429467494091	1.46280316961592	1.7813915892396326	3.8733066430454914	1.029245460063645	1.4383179727543252	1.768644907212789
214	Patient 30 (JR)	Passage 3	1	1.196214183304839	5.930779622988146	1.2221196881853038	1.238992401849245	1.740309944834628	4.821075777198475	1.070342542859817	1.2447496239054365	1.6416561105384846
215	Patient 30 (JR)	Passage 3	2	1.3987006931143575	13.979162860413595	1.3971810872196333	1.5438188720154844	2.0821843578500436	9.348470842955008	1.2243383513810744	1.4110132589513156	1.8681442170236588
216	Patient 4 (DB)	Passage 1	0	1.3887954095017105	10.381241884434454	1.4492361864866148	1.4032923400205564	2.0173038729409694	12.220822828362808	1.2930459396760925	1.4048231347456634	1.909318161551254
217	Patient 4 (DB)	Passage 1	1	1.409270493015555	17.228414691892294	1.3808802556297097	1.6089926993267716	2.1203037015660806	13.85829977250552	1.1538144590255066	1.4550593449086806	1.8570098284775987
218	Patient 4 (DB)	Passage 1	2	1.3148561432247017	22.1971239768758	1.3768366159715637	1.3571733542197886	1.9332869886502158	18.156854813319	1.0949461888291112	1.406727042672932	1.782635164305565
219	Patient 4 (DB)	Passage 2	0	1.481407626943887	15.668240089119676	1.4919304396286495	1.8088322689855303	2.3447239952740446	15.075283825286476	1.1983613560785242	1.3581140139597396	1.8112271018997577
220	Patient 4 (DB)	Passage 2	1	1.373835247109706	23.265555919150515	1.1392529811325758	1.7589177178892619	2.09563567762248	21.918250376735646	0.8979252120063925	1.5335366200788922	1.7770774466746566
221	Patient 4 (DB)	Passage 2	2	1.3612263308317067	24.112651074209023	1.2620882277721952	1.6611296033414031	2.086197079323602	23.6629449969153	1.012539304260709	1.426286927145838	1.7491512916897376
222	Patient 4 (DB)	Passage 3	0	1.504698998000232	20.23810057987743	1.3263222854723347	1.7345931614070889	2.1835622822673955	20.103766268249387	1.4644793516760475	1.4641831464353485	2.070877122813136
223	Patient 4 (DB)	Passage 3	1	1.599629328493847	27.728220088591243	1.4099585829965455	2.2768315687365317	2.678048766949714	27.568327927967914	1.0671969032365962	1.387228000680508	1.7502316292850557
224	Patient 4 (DB)	Passage 3	2	1.8257909258456164	30.47789695630558	1.3821249940352223	2.449218956659279	2.812284302270314	28.76180067895273	1.120576487062087	2.041914630793447	2.3291859141779017
225	Patient 5 (CB)	Passage 1	0	1.8608330368085135	4.021083415968878	1.4809827223201508	1.8550009330417438	2.373676112151055	12.320189410741667	1.275507775965479	2.5670099321130464	2.866436826116255
226	Patient 5 (CB)	Passage 1	1	1.5601858741902608	7.300445429391133	1.426647017816213	1.8508458214422367	2.3368679826199172	4.243904158110426	1.253800717601723	1.6443088640637549	2.067792997351822
227	Patient 5 (CB)	Passage 1	2	1.7747647803785487	9.277414624823558	1.7951956752111953	2.245885150080609	2.8751917535443754	10.412316744708258	1.3723554240204292	1.5649514603337067	2.0814496109776215
228	Patient 5 (CB)	Passage 2	0	2.001069817480038	7.647400249098166	1.900976507200697	2.352400126777618	3.0244831025139343	8.958326640192285	1.6027543610500044	2.073837524605351	2.6209966845316797
229	Patient 5 (CB)	Passage 2	1	1.8617786411341612	6.127644963799742	2.072696957656246	1.9102036834611478	2.818678908741823	6.216761913238955	1.530159174110657	1.8917031864519478	2.4330902251555453
230	Patient 5 (CB)	Passage 2	2	2.1129364402515405	10.466402756216073	1.705732697514525	2.591323269606705	3.1023346568311037	5.030994943258375	1.7961040651857365	2.2377514308384017	2.869411312307115
231	Patient 5 (CB)	Passage 3	0	2.9642230670423646	3.305280790935211	2.7202796833647516	3.6580684762711932	4.558660607329315	11.94632454442954	1.4086913924722964	3.518618421014497	3.7901302130570778
232	Patient 5 (CB)	Passage 3	1	2.2928315698304655	4.708641296671658	2.392955884211865	2.5441489114250087	3.4926968874050957	6.290670314970381	1.880400893119206	2.3007536513743054	2.971426405475274
233	Patient 5 (CB)	Passage 3	2	2.43712089981947	1.7294252810446413	2.0847382164115746	2.7654982320240764	3.4632519259065178	8.321898530323157	1.800673161860657	2.9191943037775	3.429886181646886
234	Patient 6 (LG)	Passage 1	0	1.3630160104380893	12.62879844037375	1.1929655297483988	1.5360299996660103	1.944879151783432	13.913893211548121	1.2846022038854907	1.4136806009749727	1.9101559265673629
235	Patient 6 (LG)	Passage 1	1	1.3917449059944824	20.44786208265029	1.2199057171624696	1.4917312866125665	1.9270267746516814	22.649029662006118	1.0218795103411418	1.7292037501598383	2.0085774426747656
236	Patient 6 (LG)	Passage 1	2	1.3034873828188605	19.430196393277885	1.0905131852874854	1.391494994756378	1.7679019564777654	24.43794191050192	1.2842215981273288	1.42183507758714	1.9159436580844278
237	Patient 6 (LG)	Passage 2	0	1.8884681583874918	11.36483840260473	1.5602103581121771	2.0785676590773727	2.5989805453144346	5.950225673701938	1.4932569293486406	2.297984292592779	2.740537915455808
238	Patient 6 (LG)	Passage 2	1	1.6144350155377847	11.2171686356575	1.6565882473791058	1.5229598234680195	2.2502647055962814	4.683581495594448	1.6424704603380282	1.6322381012715683	2.315579934341639
239	Patient 6 (LG)	Passage 2	2	1.770872668049028	10.515918885012363	1.678823434166076	1.675668880682499	2.3719853120946843	5.7325625920563885	1.376688170464384	2.2410656809390583	2.630141765186701
240	Patient 6 (LG)	Passage 3	0	2.0946102310578745	9.54592218523759	1.9135464018538786	2.1330583759079955	2.8655885725412817	6.887947763326789	2.3795403475985464	1.9172266290871034	3.055809256666736
241	Patient 6 (LG)	Passage 3	1	1.6307596178730452	18.354647906714604	1.517261683747711	1.5453957271783298	2.165717195422795	6.089090294222971	1.7360272033439552	1.7127131411423078	2.4386834059778617
242	Patient 6 (LG)	Passage 3	2	1.5185589630140668	15.988117186964704	1.6089850619459634	1.4555122216628618	2.1696425412899734	11.121125926465492	0.9911877883111125	1.8799689646186035	2.125261522642853
243	Patient 7 (RB)	Passage 1	0	1.9748906306658571	11.89917195571739	2.250905636429148	1.6825460475369167	2.810255751028829	14.206863583703486	1.701976518825148	2.1923755507541065	2.775470163085264
244	Patient 7 (RB)	Passage 1	1	1.836690080284668	9.892793253775443	1.6255335597297875	1.7135213040063337	2.361887934067017	10.248435363476457	1.7358357778073505	2.214064439770665	2.8133978017644496
245	Patient 7 (RB)	Passage 1	2	2.020081533018789	7.364387355250953	2.406982428946143	1.6842267957409098	2.937717534540577	10.821059313605666	1.9199956285592634	2.0015868888809982	2.773577705316185
246	Patient 7 (RB)	Passage 2	0	2.1574597545183494	3.007975344418586	1.8908694403613222	2.089727157054448	2.818216959608186	4.312105891429065	1.7311302045139472	2.7711679402486236	3.2674429663029008
247	Patient 7 (RB)	Passage 2	1	2.337316569898316	2.5573263755019715	2.3592142670713674	2.046142825790939	3.122914091275778	3.785351534147396	2.2881534018444496	2.619915376462334	3.4784482991983796
248	Patient 7 (RB)	Passage 2	2	2.1686168967812876	13.004833103910379	2.2335482015590817	2.1497987488074215	3.1000600363640967	8.704184308646395	1.9382949514348276	2.3332889731453537	3.033352065118627
249	Patient 7 (RB)	Passage 3	0	2.1406677673704246	5.952173342927018	1.9169948735204494	2.268583525598537	2.970074167040408	1.6877034760476761	1.8342993690511855	2.4786769107756585	3.083584505622303
250	Patient 7 (RB)	Passage 3	1	1.965043019003118	3.3937995412426663	1.691249007951966	2.170603762133987	2.7516983662982986	1.1430818270010192	1.641702642210149	2.2756416241585673	2.8060171715516686
251	Patient 7 (RB)	Passage 3	2	2.2449299576517747	6.980903025877884	2.191261684034382	2.0817627141055226	3.0224764293137487	1.718028354554066	2.243123264186523	2.447830940844895	3.3201623895966907
252	Patient 8 (MH)	Passage 1	0	1.6687427048624328	20.01307448836969	0.9511183070614219	2.3203993255476805	2.5077637576194283	19.648572903428363	0.9830292963253952	1.9706808972187346	2.2022556155216946
253	Patient 8 (MH)	Passage 1	1	1.6962626271716594	16.229481180020358	1.2660073017061348	2.2158041416019087	2.551972272951535	13.304494655970096	1.4339122359455627	1.7148063503058806	2.235322151154902
254	Patient 8 (MH)	Passage 1	2	1.407837995918192	19.613354746262296	1.4330657182594846	1.6522876445957793	2.187174390242909	17.050743314772316	1.0800234182863095	1.4063601578623157	1.7732172674743958
255	Patient 8 (MH)	Passage 2	0	2.243715639409751	22.259363496215293	1.6585356789056147	1.7568361423382228	2.416032663112971	17.362344037365737	1.3466829031529701	3.5335917720153187	3.781511027737308
256	Patient 8 (MH)	Passage 2	1	2.16187208133848	22.12292448142329	1.3316811964865622	3.274917460525177	3.535315994692491	17.737665263423374	1.2652118901922684	2.143721827773053	2.489237715035374
257	Patient 8 (MH)	Passage 2	2	1.984113569778507	18.783362720789988	1.7209556350145967	2.3939879763165055	2.948366790010444	17.181732879740174	1.3547716436702446	2.2844153948411776	2.6559291976030446
258	Patient 8 (MH)	Passage 3	0	1.761789045723786	17.280087518908157	1.73531711055943	2.376920942161277	2.9429710565150287	16.232696588115388	1.4164711078029621	1.322170007148694	1.937659393971017
259	Patient 8 (MH)	Passage 3	1	1.5710764297680286	17.945420397966593	1.0995747814275816	2.2938319388131267	2.543762894507014	16.74664101352843	0.9300757839006686	1.5929073938623926	1.8445581935032362
260	Patient 8 (MH)	Passage 3	2	1.5813636398177515	19.474455019621885	1.5861630444716979	2.1885149795626964	2.7028708847109284	13.126960333646101	0.9801404206377831	1.3178230464537113	1.6423558767613526
261	Patient 9 (FC)	Passage 1	0	2.2500572357913424	29.007319128301777	2.5978756859662417	1.7143970901886576	3.112573768215286	27.890788306385808	2.8393786077256573	1.5814056774768155	3.250063813952889
262	Patient 9 (FC)	Passage 1	1	1.6905830316833559	33.28603915439623	1.668708416073487	1.6496052092243114	2.3464409483672224	29.204334871788753	1.9570471928225186	1.4479175076480624	2.4344401458832947
263	Patient 9 (FC)	Passage 1	2	1.9034503540299619	31.847947721201038	2.3380400527591707	1.5017319808131189	2.7787821488024207	27.795724402934464	2.1369387025936453	1.4847072950186302	2.6020881557941404
264	Patient 9 (FC)	Passage 2	0	1.826494609248271	26.588085085312073	1.7437077404735657	1.7646513281582235	2.4808286910139548	21.79137999639995	1.9344730506900214	1.856780345772759	2.6813838286030527
265	Patient 9 (FC)	Passage 2	1	1.5709761338268764	30.917519834762604	1.4726342898368323	1.6279913095727412	2.1952237825897387	25.159078283137198	1.5175756093256707	1.6582583835297735	2.247855999962399
266	Patient 9 (FC)	Passage 2	2	2.448123910457424	28.816077290377248	2.3718577413766098	2.2070967856693335	3.239905147784431	23.42813216081111	2.613683922721708	2.5777730135291987	3.6710022278899994
267	Patient 9 (FC)	Passage 3	0	1.951031691942074	17.840845544220965	2.0275051276867253	2.0534808624894754	2.8857513225166307	8.858323555521727	1.761953040937177	1.9478345509758166	2.6265067973342324
268	Patient 9 (FC)	Passage 3	1	2.073816490932209	28.239085335725598	2.0878209687442464	2.0619892356139866	2.9344157860323947	13.492994941349588	2.024393371921179	2.119880851051542	2.9312221592594123
269	Patient 9 (FC)	Passage 3	2	2.0542440126969423	30.387469186104582	1.9680789625523156	2.032384236293625	2.8291200905539196	18.89787170840609	2.196827396040464	2.0123873285317604	2.9792202617512387
