# Supplementary material for: Assessing Smoothness of Arm Movements With Jerk: A Comparison of Laterality, Contraction Mode and Plane of Elevation. A Pilot Study
Source: Front Bioeng Biotechnol. 2022 Jan 21;9:782740. doi: 10.3389/fbioe.2021.782740 (PMC8814310; doi:10.3389/fbioe.2021.782740)
Supplement: Supplementary file 2 [file DataSheet1.zip › sent_frontiers/01 Sagittal plane elevation, bilateral.csv]

	patient	passage	repetition	jerk total	left elevation max	left jerk ascending	left jerk descending	left jerk total	right elevation max	right jerk ascending	right jerk descending	right jerk total
0	Patient 1 (CT)	Passage 1	0	2.981653696230642	9.222996278626129	1.779606054214806	2.9952783521374404	3.4840623006744833	12.732722936636494	1.8052897246442758	4.49035343287096	4.839663721995798
1	Patient 1 (CT)	Passage 1	1	2.5209703406557464	5.6942928450862675	1.9673099320210223	2.7307765531711485	3.365627571787743	12.228874522196753	1.4691321435217526	3.4547601402640273	3.7541599435673945
2	Patient 1 (CT)	Passage 1	2	2.1521822991341546	1.9434377749705847	1.5296484074596026	2.427630673604448	2.869357931292101	6.273477814154091	1.330226173275554	2.919732519408121	3.2084793371559397
3	Patient 1 (CT)	Passage 2	0	1.6798453049843147	9.476079560666555	1.6813693328123194	1.83402808957431	2.488104070707119	9.913606546052584	1.5304632848000286	1.6596810723512976	2.25762245028748
4	Patient 1 (CT)	Passage 2	1	1.3895979097033582	11.965605845291048	1.0911824284922667	1.6658854505630922	1.9914450599120423	12.804598024999493	1.3334595548000612	1.4071110800758102	1.9385757596647315
5	Patient 1 (CT)	Passage 2	2	1.4730590179624274	2.0267368353149577	1.4643622539012529	1.735664598630242	2.2708783343871675	6.605450560233787	1.187719805232599	1.4532875614519398	1.8768918647627757
6	Patient 1 (CT)	Passage 3	0	1.7188995338482889	10.711753165543977	1.7154125919095726	1.8590408149044517	2.5295598652656013	10.85403595293869	1.5807576031212207	1.709091781639413	2.328044097067951
7	Patient 1 (CT)	Passage 3	1	1.7557201036889305	6.661938093862093	1.4647084838762827	1.7255951715894884	2.2634154808501497	8.470400854823847	1.2492456472996614	2.3762466209845754	2.684615929893466
8	Patient 1 (CT)	Passage 3	2	1.6937063585698693	4.8335443311877935	1.5804439026409478	1.7881073218723262	2.3864473017287375	11.098355461211728	1.378186378805809	1.9697808247583755	2.404045380668105
9	Patient 10 (SM)	Passage 1	0	1.4827733111890902	15.36676486723993	1.2514971691612102	1.6371170204308576	2.0606788451874136	12.686794570939766	1.3938328598647995	1.6140939951740156	2.1326203287260723
10	Patient 10 (SM)	Passage 1	1	1.5209458070125592	14.100797238099496	1.2713678262499937	1.8529752203783252	2.2471967686341436	8.495799870959988	1.4633171938647784	1.435936650641773	2.0501734742495827
11	Patient 10 (SM)	Passage 1	2	1.4051770389173683	15.333666441156478	1.2286497530117155	1.5876765396146661	2.0075599642398108	8.069903754137176	1.2365584967770478	1.5292861461584846	1.9666705450541995
12	Patient 10 (SM)	Passage 2	0	1.6282601881136562	2.458203211460535	1.702133739877897	1.635264677994241	2.360370698751856	10.605879509804975	1.706333353127234	1.4567091725059336	2.2435630424076236
13	Patient 10 (SM)	Passage 2	1	1.6152216291292227	13.607587829741473	1.6841382389830855	1.8492245381948407	2.501190316762595	8.8371551129431	1.4982443190287358	1.39106959015665	2.044458521017355
14	Patient 10 (SM)	Passage 2	2	1.4305367268245894	8.35214309458827	1.3135244046756065	1.6830430185957108	2.134942660616947	7.817214183729826	1.1669419320753056	1.5053264331095182	1.9046682501301564
15	Patient 10 (SM)	Passage 3	0	2.2636087521900388	10.1468715496726	2.0452072715587555	2.1618533619296296	2.975984331632687	5.492940655037863	2.9199257515131176	1.7644401932320297	3.4116294625650845
16	Patient 10 (SM)	Passage 3	1	1.7567764290226897	11.668205889169602	1.5253012461490203	1.7804166078898211	2.344446030335024	7.062360625496985	1.7889799857136974	1.9100201851920362	2.6169880582695066
17	Patient 10 (SM)	Passage 3	2	1.9469583309723009	11.438958710256932	2.081078636273848	2.0123390877692064	2.8948915168826654	8.227695636727908	1.8888036700104833	1.7929335659208068	2.6042638260457736
18	Patient 11 (CC)	Passage 1	0	1.9431302803467978	4.1510126294319125	1.622496937539756	2.2497385360748896	2.773773565564838	14.148682432641158	1.4830375137287533	2.2824988686633483	2.721984818579308
19	Patient 11 (CC)	Passage 1	1	1.8592034806890776	1.5668051978213233	1.400321124028575	2.2437936972024417	2.6449025324208177	12.104679849467171	1.6086635245305694	2.059913247994768	2.6136260108170544
20	Patient 11 (CC)	Passage 1	2	1.77773199542418	1.8256073120001843	1.5522795486031513	1.8835722041186667	2.440781851198516	12.490084959104202	1.6271711398408062	2.0090351482113156	2.585325539478402
21	Patient 11 (CC)	Passage 2	0	1.748726094576184	12.134695709624758	1.508762620407928	1.9817785956382583	2.490745078660228	12.385917866640828	1.3473373550798924	2.0525698088354667	2.4552720355464777
22	Patient 11 (CC)	Passage 2	1	1.527890904347229	7.860345222504316	1.3497927445143647	1.8225325129031376	2.2679429476361714	8.26084414898783	1.2770883190092328	1.6010255070002783	2.0479837032103863
23	Patient 11 (CC)	Passage 2	2	1.5187276752398209	6.548807287777916	1.3313819697324154	1.7228509128918965	2.177336266491928	7.89750141472497	1.1496814613990085	1.778643957089736	2.1178625519085026
24	Patient 11 (CC)	Passage 3	0	1.5718886287893645	5.862632098681989	1.4436052620809243	1.798760272505836	2.3064116437993034	10.107735131474184	1.2129989162974544	1.758531888729184	2.136305402936628
25	Patient 11 (CC)	Passage 3	1	1.637914392586903	7.09352689761852	1.4463221212082253	1.8749181636121501	2.367945480482821	8.916890226976669	1.3027273087012432	1.8511590937567453	2.263600766750683
26	Patient 11 (CC)	Passage 3	2	1.6209444851005856	8.042455962236337	1.5691905105625594	1.6567093989833914	2.2818950219323186	7.654164265147404	1.5134250698062932	1.7356104868530644	2.3027807546513226
27	Patient 12 (NM)	Passage 1	0	1.3514875328864124	12.68850794009531	1.2134836869729277	1.5500541856515155	1.968555469628731	11.505194420597887	1.18210320656505	1.4260068647145567	1.852259044838063
28	Patient 12 (NM)	Passage 1	1	1.706607238569518	5.7168105741899815	1.4340418260548935	1.801131664233033	2.3022926032061406	14.398545609919791	1.1809877013132488	2.225926747563954	2.5198178180522883
29	Patient 12 (NM)	Passage 1	2	1.752047704146032	8.386360704894068	1.6863239541730053	1.7750017577998691	2.4483299856453797	14.024129746599296	1.3668442172605255	2.1014523067499495	2.506863560667637
30	Patient 12 (NM)	Passage 2	0	1.6249161000952124	5.895753947043362	1.6143501426197726	1.5826606181910332	2.2607390418509836	4.995674781569824	1.5780926418357744	1.7204917691837471	2.3346238056794575
31	Patient 12 (NM)	Passage 2	1	1.4209610865792752	7.210174499900803	1.3340177834401217	1.37016955977287	1.9123200749515432	10.625140632850597	1.242147553511455	1.6960610320778693	2.102273428749824
32	Patient 12 (NM)	Passage 2	2	1.4379140458019097	7.291211823260637	1.2101282900741133	1.4748256906238204	1.9077529442151901	9.640020033154208	1.128900078246717	1.832061824729312	2.151944682443287
33	Patient 12 (NM)	Passage 3	0	1.449202355024815	7.903019444604232	1.3643413302335845	1.592562294070243	2.0970650743069044	16.131174707319662	1.1395521214312563	1.6445330339952382	2.000766837330142
34	Patient 12 (NM)	Passage 3	1	1.6596959252997405	15.120634683503642	1.5544701169166824	1.6779154102381877	2.287307908503302	22.790020114813252	1.4232801724455426	1.9392932579287445	2.4055321219066057
35	Patient 12 (NM)	Passage 3	2	1.6270864165505146	13.354738423412915	1.1267830749445127	1.991703400262093	2.288344933045933	21.766698137897276	0.9471896998366209	2.1109121174552	2.313680681316198
36	Patient 13 (JL)	Passage 1	0	2.4103399595102237	15.984945706697205	1.5567215059239583	3.1072460000770437	3.4753934384470697	2.3673377374581723	1.8596048697283012	2.7753315222021366	3.3407477201438067
37	Patient 13 (JL)	Passage 1	1	2.0923642728812726	15.634535872416263	1.7866303339382046	2.490319768981686	3.0649209617752193	5.360788743839982	1.760207358137168	2.240509441209865	2.8492477076924656
38	Patient 13 (JL)	Passage 1	2	2.0517840181423255	11.879547991342044	2.053256827022368	2.056906951167743	2.9063258254153372	6.666420770571694	1.706045191331136	2.341356579010731	2.8969882334833406
39	Patient 13 (JL)	Passage 2	0	1.8094633577922077	8.576581787158824	1.5229774203156579	2.021823956161805	2.531251139753049	12.571705899037127	1.8063305080443988	1.8510992236985995	2.5863871017830053
40	Patient 13 (JL)	Passage 2	1	1.9089688477374693	6.248101610482104	1.7961059747809083	2.167263923961593	2.814787663172673	7.297443524462834	1.3237771985903477	2.213872757470876	2.579460923871383
41	Patient 13 (JL)	Passage 2	2	2.0705291285567315	6.8808150251995945	1.8435429358503517	2.4078401681005723	3.032547581068156	10.133422084442929	1.8103135920856863	2.1621247317569567	2.8199323852470775
42	Patient 13 (JL)	Passage 3	0	2.475793188321827	10.27658207342311	2.2600095489763117	2.903257392658919	3.6792046218568464	12.7965149102626	2.2677200915176705	2.416424338231457	3.313858928178785
43	Patient 13 (JL)	Passage 3	1	2.268999561333566	10.331321637047827	2.3235985871190383	2.545044531433067	3.4462098109428783	10.354808474766408	2.1012257825112886	2.074108046172747	2.952469132148329
44	Patient 13 (JL)	Passage 3	2	2.144111991054225	6.767880031188333	1.8995091495199092	2.5835959214746986	3.2067277549817894	8.598045216856034	1.8213316987778294	2.1882670927440673	2.847061999001691
45	Patient 14 (RD)	Passage 1	0	1.4352181222403273	8.32332093861064	1.506386870136958	1.3709294670595917	2.036823263362169	3.1487722785622654	1.4698804080027383	1.3893188308032796	2.0225615509681996
46	Patient 14 (RD)	Passage 1	1	2.027632935669614	2.532460490269418	2.4629730010284425	1.5465900579080223	2.908294484919812	0.755198261561716	2.4361735099577553	1.4325023928824054	2.826128885283491
47	Patient 14 (RD)	Passage 1	2	1.6056613766310905	9.835500986737813	1.8428258257691548	1.593162334313406	2.436015855366444	4.207752902486324	1.5608597151846517	1.3936059441378597	2.092467581116297
48	Patient 14 (RD)	Passage 2	0	1.2975754977035496	8.297388831460117	1.311578178224223	1.388679297173925	1.9101485565247112	5.38135398601333	1.327887518022491	1.1501547376110264	1.7567416375121925
49	Patient 14 (RD)	Passage 2	1	1.4071147058892557	11.158375265284693	1.6309907377764439	1.3694367701314814	2.1296684845535685	10.413449185020232	1.3914548959243056	1.203433671054127	1.8396737015075617
50	Patient 14 (RD)	Passage 2	2	1.413485970074141	5.6994293021016045	1.6698703671226953	1.2659109270884816	2.095470715213292	2.832021815463822	1.339535083161579	1.3440307262293287	1.8975702443043407
51	Patient 14 (RD)	Passage 3	0	1.8113947856228718	7.2385050002311235	2.154747380362617	1.7086829862297699	2.7500061491950607	7.927049421326604	1.9737518587398801	1.290881116539065	2.358404218304461
52	Patient 14 (RD)	Passage 3	1	1.4786069405015803	11.511833330008336	1.6101878795461821	1.442154736850656	2.1616001694250064	6.5252860379763735	1.5880718190305672	1.2452415601563036	2.0180680477970903
53	Patient 14 (RD)	Passage 3	2	1.7748670623574097	10.032923406839279	2.135485271877054	1.5385487227430286	2.632001048377074	5.795708100678769	1.9419155078189043	1.37918345335177	2.3818444192488446
54	Patient 15 (JB)	Passage 1	0	2.1738765886365097	25.234263556623866	2.334590408282136	2.2668896908998737	3.2540899257935507	22.092783648819296	2.288623762655287	1.7538693561226604	2.883375876526777
55	Patient 15 (JB)	Passage 1	1	1.993799346760743	21.914613266618648	2.0646543495830056	2.208727705902395	3.023454259960432	21.05668935610734	1.8936121024412715	1.7815445220339925	2.599936091234048
56	Patient 15 (JB)	Passage 1	2	2.027338732812986	10.880499280302649	1.8069013995628387	2.1314126292165367	2.7942463140757465	13.865769472430427	2.0459821371232993	2.1086853679725532	2.938128126295578
57	Patient 15 (JB)	Passage 2	0	2.588191741794494	25.299891123377304	2.252600265277295	3.7993467022633713	4.416926908963617	11.84960385786964	1.8417905868965774	1.9731979333217264	2.699204077139402
58	Patient 15 (JB)	Passage 2	1	2.5137070743514216	25.9839904762255	1.964489937885997	3.676928329499821	4.168815497996245	10.878910570015075	1.5715922470168613	2.329370768117507	2.809959139603964
59	Patient 15 (JB)	Passage 2	2	2.22187509686777	25.059405576878227	1.8563122438265063	2.73077111573982	3.3019700230527684	10.088451219842515	1.252233028836504	2.697373202335284	2.9738711725939893
60	Patient 15 (JB)	Passage 3	0	3.0665653219487594	15.309930376095851	3.476558793299279	3.447584885766839	4.8961518142143525	11.598836582079976	3.143730468301744	1.939058444181503	3.6936416863686565
61	Patient 15 (JB)	Passage 3	1	2.3442576659337093	18.388022264437875	1.558416630962622	2.71798675915835	3.1330678924372197	12.588995883037805	1.4080786157656568	3.1911402680481347	3.4879881878433663
62	Patient 15 (JB)	Passage 3	2	2.0796196183733553	14.33191491121634	1.8026165468068356	2.3509848187616744	2.9625252797013673	12.308580177439463	1.6405223427144595	2.4148294843898097	2.919368937908276
63	Patient 16 (TM)	Passage 1	0	2.1870598271423454	6.056693138086335	2.184505651608502	2.692253829792534	3.4670297988252208	3.4579931808253046	1.7345183882376314	2.025851200094198	2.6669509039458474
64	Patient 16 (TM)	Passage 1	1	2.361755867970227	6.294243803939175	1.7580404324135253	2.8899068791883007	3.3826421525754977	12.200050480947345	1.548783971038463	2.910423233524796	3.2968614146164232
65	Patient 16 (TM)	Passage 1	2	2.6624441496785893	3.672238483013945	2.678451468662868	3.112169246180769	4.106056464158238	5.272909049483237	2.2407204161752374	2.544387496100154	3.3903887260571377
66	Patient 16 (TM)	Passage 2	0	2.7666792817629995	7.050168262308185	2.3562015559191694	3.047195668359198	3.8518939774327867	11.077165002527854	2.3766706891189875	3.1831440769538237	3.97252687582646
67	Patient 16 (TM)	Passage 2	1	3.014395287835633	6.314850465987253	2.85491251088939	3.6528644727770176	4.636156198976614	13.489310663157987	2.8540143152135147	2.5897825763082376	3.853877463541543
68	Patient 16 (TM)	Passage 2	2	2.8664535542286633	7.349470489977945	2.253268383671507	3.6074757696266535	4.2533633558981325	10.1524865620186	2.4348329476967687	2.9743423800419797	3.8438423584876014
69	Patient 16 (TM)	Passage 3	0	2.1159902686086896	4.42777425062901	1.9732129089512058	2.6003685221261126	3.264274135993486	7.81565161844525	1.3696152661880305	2.319122173387026	2.693357316152217
70	Patient 16 (TM)	Passage 3	1	2.3410126271981415	2.4596790391654366	1.9922372813718847	3.0069786389736506	3.6070666642760942	5.593730520490865	1.7041138749708125	2.4508011880617064	2.9850344323429017
71	Patient 16 (TM)	Passage 3	2	2.2094436667604165	2.1793937905486307	1.9629687890094212	2.4199037857905714	3.1159558403656256	7.137247977212227	2.081531444774526	2.3419247023884178	3.1332705703852333
72	Patient 17 (KM)	Passage 1	0	1.6185054214048855	8.860207319471385	1.451188105105051	2.100729204959063	2.5532352239788496	11.820609382594618	1.059338233340667	1.6843490121956237	1.9897811657319753
73	Patient 17 (KM)	Passage 1	1	2.2056884528393077	9.2160072198797	2.4000252975729865	2.2948282601907857	3.320596056848916	11.218296881356407	2.311590145532982	1.7579644564862147	2.9041157055451605
74	Patient 17 (KM)	Passage 1	2	2.074530617164897	5.490795268574161	2.245670410040513	2.3261563112471775	3.23327060031891	7.990620457115001	1.6858458824511136	1.979543889878246	2.600128910521875
75	Patient 17 (KM)	Passage 2	0	2.225835464649906	10.882763995739342	2.1513109479872763	2.5642460487867123	3.3471624689650454	13.233093980931628	1.7388502025692842	2.3643767555424904	2.9349407948244672
76	Patient 17 (KM)	Passage 2	1	2.3865650825729148	14.041403391836099	1.7045647567568114	3.4797614123862464	3.874826511872465	15.079913356011552	1.4137559201478571	2.4020377337923318	2.7872012981331857
77	Patient 17 (KM)	Passage 2	2	2.476729152021617	18.14625071653526	2.005797761183807	3.472790375711183	4.0104236250553615	16.82508994933067	1.6788929868854277	2.3737248905632695	2.907447594969285
78	Patient 17 (KM)	Passage 3	0	2.2644306222729167	4.32102211955105	1.4402767919250044	2.817437914126867	3.164230338852931	3.2637123215747836	1.4586694259289272	2.893184066196286	3.2400973033277722
79	Patient 17 (KM)	Passage 3	1	2.4834416138563364	10.284118002390139	2.0675564008093303	2.9244516958703315	3.5815090663024285	8.463848360131339	1.669037571973971	3.0094908853602127	3.4413255884509044
80	Patient 17 (KM)	Passage 3	2	2.570991494396132	5.750707218751989	2.1119071487480654	3.182367169940912	3.8193733267711485	11.582392559255231	2.035538726891195	2.7765011325595186	3.442728053125619
81	Patient 18 (MC)	Passage 1	0	1.6053380491136504	11.367796908993393	1.60026545561485	1.59049392248696	2.256218173382654	11.958601125142263	1.4862501163265753	1.734641505771485	2.2842768137478267
82	Patient 18 (MC)	Passage 1	1	1.4562864542512455	13.22377397967529	1.4804188828988132	1.6970014486213707	2.2519888955024627	12.722664377775992	1.1590896108303324	1.4381023037118907	1.8470590033554042
83	Patient 18 (MC)	Passage 1	2	1.6970517341096445	10.334632508483274	1.9622242340729066	1.7193028957460947	2.6088937103883536	11.562874165197156	1.5556225580386676	1.5144802467498637	2.1710854338036296
84	Patient 18 (MC)	Passage 2	0	1.7014650575739416	7.827751618996796	1.3431992674531035	2.1783125660853395	2.5591463240017855	8.163592701125985	1.3482144878589628	1.7924902107558993	2.2429229725803186
85	Patient 18 (MC)	Passage 2	1	1.6234568151503252	9.685872538159861	1.3966443664166306	2.0150025771040228	2.451703667244303	4.390472650966661	1.1189377950275097	1.8109598177518902	2.1287548592200523
86	Patient 18 (MC)	Passage 2	2	1.4822603971164874	11.440722517002108	1.4880076528504196	1.6636295047033232	2.2320013225490793	3.1441197859237926	1.2174258445640183	1.524607473603109	1.9510391168756376
87	Patient 18 (MC)	Passage 3	0	1.4711078708182224	10.269869540422912	1.5781458141370324	1.539536326055328	2.204703224908553	8.623755920239999	1.2023526377303064	1.5330574989067094	1.9483113612590572
88	Patient 18 (MC)	Passage 3	1	1.7476204398855781	9.651422671347646	2.314183235739989	1.7254179437932426	2.886608932526834	4.233169166363977	1.521730764923617	1.2524109378972714	1.9708367964597522
89	Patient 18 (MC)	Passage 3	2	1.6542444005915808	10.98631033402186	1.8596736570873145	1.64085279696621	2.4800774206012886	8.523921804155366	1.6390275055461554	1.452206242735928	2.1898205715030747
90	Patient 19 (JG)	Passage 1	0	2.592212653074631	14.54971144771021	2.2220566458007136	3.4333162816727314	4.0896450245890765	7.558217114789034	2.150003967993189	2.351712623920751	3.1863881320226324
91	Patient 19 (JG)	Passage 1	1	2.4575367326494493	15.267682025912308	2.308652043483125	3.3501120136967666	4.068553153418819	8.589780059770925	1.8829446991175223	2.014780798785896	2.757684247170279
92	Patient 19 (JG)	Passage 1	2	2.417409697306495	13.420798362223636	2.1006710908460775	3.1083665447709983	3.7516345249195107	6.177720496397766	2.0585968904096132	2.2500879566705274	3.049707685985311
93	Patient 19 (JG)	Passage 2	0	1.913229541040103	5.917629448503418	1.523638046608703	2.411108372237385	2.852177497938513	1.4699695845710712	1.5082169594331831	2.0572200247823322	2.55085723377207
94	Patient 19 (JG)	Passage 2	1	2.0443261075162913	7.892624809794418	1.6205814154143956	2.776727337855914	3.2150425864649006	2.3476406868257103	1.5722147703650486	1.9770480061328568	2.525980621997708
95	Patient 19 (JG)	Passage 2	2	2.097243887644976	6.765612284831671	1.7534673025731813	2.5806571723927907	3.120006253618031	3.0415323395023495	1.5463300467723489	2.3384080184797207	2.8034422901927605
96	Patient 19 (JG)	Passage 3	0	2.04506819251012	10.10051735469012	1.8717171276785718	2.3481791666974114	3.0028770212842666	0.1978365446231058	1.7200604644833717	2.1802149530793096	2.777038934388455
97	Patient 19 (JG)	Passage 3	1	1.968116583891564	7.014945859040625	1.7730517194789517	2.282311331473281	2.890096436750616	1.932000900238879	1.546527706710363	2.179340769548116	2.6723162495178956
98	Patient 19 (JG)	Passage 3	2	2.1416797614613285	9.294884438647763	1.7869197168896078	2.5145308898556133	3.084792970467694	3.0164363327739734	2.1389859140975642	2.06299791353688	2.971737056330071
99	Patient 2 (AG)	Passage 1	0	1.5713176582863557	13.721367265702911	1.75740837089811	1.5409053053873634	2.337279046727984	14.056251712120249	1.4389664537614042	1.53057470763296	2.1007816142322824
100	Patient 2 (AG)	Passage 1	1	1.5249905047783592	17.963425663888774	1.4009469299681774	1.9146163621439585	2.3724266300091617	16.136146068351295	1.1422980239736436	1.5391982550360108	1.9167618641552715
101	Patient 2 (AG)	Passage 1	2	1.5348153238379405	16.23541992892327	1.516351504345932	1.9223572774226836	2.4484238576668305	17.554480500390515	1.124043253900353	1.4711830918414033	1.851446171607191
102	Patient 2 (AG)	Passage 2	0	1.2182898139514036	10.22638291437939	1.185316925295295	1.3799077270014537	1.819099103520699	11.877289718194737	1.0583092991211398	1.2279170012972753	1.6210486527804067
103	Patient 2 (AG)	Passage 2	1	1.2039657400631472	15.017602344807818	1.133956910624966	1.45142235188329	1.8418700059180448	18.963364149322118	1.0325360177159646	1.1573755943521205	1.5510154397305873
104	Patient 2 (AG)	Passage 2	2	1.379147576427883	15.027869537910131	1.2059583426715026	1.7431405843891714	2.1196402103195764	17.54427631215989	1.1566399178659164	1.3332297736936132	1.7650262120047953
105	Patient 2 (AG)	Passage 3	0	1.4946814972151656	7.376761146667359	1.3168634138238906	1.9352658408304568	2.3408082205411715	5.834656058182333	1.0859565144406504	1.509174090640395	1.859276199792906
106	Patient 2 (AG)	Passage 3	1	1.5542639517593964	11.71839702613281	1.5853573258726823	1.7216772086698746	2.3404124127066734	11.937132335619923	1.387289106080585	1.5036104553884952	2.0458287966991437
107	Patient 2 (AG)	Passage 3	2	1.3128503829317995	7.01828490336398	1.3087102407533846	1.6042721787495846	2.07036511701746	7.256227658841622	0.9671442447540679	1.2932613053567532	1.6148971465991167
108	Patient 20 (CV)	Passage 1	0	2.0405071597059954	23.77718318862608	1.7063367108172	2.3492321728320564	2.903528331625453	19.52387160194433	1.6220636276584397	2.3649758329677635	2.8677867951948635
109	Patient 20 (CV)	Passage 1	1	1.8653275366091913	22.25735355360546	1.432773189178738	2.217742834987899	2.640307234730378	17.09356922634309	1.6926971550119065	2.0202329872999982	2.635633696392668
110	Patient 20 (CV)	Passage 1	2	1.8696593727917104	22.836674761878974	1.446797316211862	2.4759143907876346	2.8676426807932587	18.19563189812593	1.4203928397530812	1.9343252873140542	2.3998187715668076
111	Patient 20 (CV)	Passage 2	0	1.9372898473494655	22.086794588268617	1.4582149653075007	2.39257212893604	2.8019265295878637	15.24927365154586	1.4609684394532663	2.242129958830768	2.676112018089858
112	Patient 20 (CV)	Passage 2	1	1.7871183673930493	17.60355574777318	1.787884391907993	2.162316029370007	2.8057336312805403	10.466025476438716	1.3626981470477606	1.7453024914404682	2.214277992167132
113	Patient 20 (CV)	Passage 2	2	1.9335534201577151	21.60757138188695	1.4004246695701918	2.4024496736805028	2.780818888332776	11.283870848616834	1.3225063476245886	2.339345760078814	2.6872963410658777
114	Patient 20 (CV)	Passage 3	0	2.386758700709716	20.35089086186978	1.915653754789312	2.9758346997181926	3.5391130906323487	15.607294954463914	1.3407084362582256	2.9092349170039347	3.2033025010711786
115	Patient 20 (CV)	Passage 3	1	2.0734127108405676	19.62946774737079	1.4181300585815149	2.6317130435477485	2.989482631933453	9.81652840669531	1.400743387771352	2.5093968663573314	2.8738745051357335
116	Patient 20 (CV)	Passage 3	2	2.0766394493373945	22.861079365400492	1.4643115890991012	2.690837575416948	3.063464588867594	14.123512460620328	1.3855429230302845	2.438274211685853	2.804444744139484
117	Patient 21 (MP)	Passage 1	0	1.7605451759881658	18.14716966026542	2.0212303116234023	1.6433482162216835	2.6049885474574017	16.454555024991308	1.7828872177362522	1.559943942335515	2.36898964421472
118	Patient 21 (MP)	Passage 1	1	1.4541164855410043	17.82697975553632	1.404818376468828	1.586198709673062	2.1188537036409567	14.00460210030445	1.1543066970245177	1.6235313504394777	1.992053713295775
119	Patient 21 (MP)	Passage 1	2	2.426469475432153	22.067142465856453	1.8977541838441814	3.605673160769372	4.074598125532221	14.96979412464582	1.764278041340224	1.9585682446802728	2.6360323549276212
120	Patient 21 (MP)	Passage 2	0	2.0370760391834306	15.540905733692481	1.5454546707008776	2.0596367737852046	2.5749822871467454	12.83920406919773	1.6585562081092742	2.6865168309697443	3.157242686038172
121	Patient 21 (MP)	Passage 2	1	2.3777650233506504	14.886514912926968	1.6928846432521487	3.455671704951947	3.8480547485404166	9.607774832683202	1.6420378439228773	2.2608079079036187	2.794197680428933
122	Patient 21 (MP)	Passage 2	2	1.8843079616232743	15.769564404533913	1.3261001510617147	2.6580561603244104	2.970488875940196	10.04886479466894	1.4029465611048622	1.8467275818449855	2.3191942167190285
123	Patient 21 (MP)	Passage 3	0	1.8865165170914822	11.034726626088107	1.548817958343393	2.5336199859989943	2.9695230764451956	2.1620565836022747	1.345895267253436	1.899019985434637	2.3275976833412098
124	Patient 21 (MP)	Passage 3	1	1.6110122615260145	14.242337689011942	1.4429642686965072	1.890736276466837	2.3784510816669164	6.524823220258069	1.4408935684970248	1.6273408381559293	2.1735713651191975
125	Patient 21 (MP)	Passage 3	2	2.4549081819335914	14.839901154335756	1.389746555039805	4.147367902930331	4.374020577169446	7.344523699198421	1.3651017780966255	1.7637283954264789	2.2303005890229755
126	Patient 22 (MC)	Passage 1	0	1.3589986692656935	9.644793874476177	1.2054373550354545	1.6500121605532834	2.0434332254538163	7.088137330521106	1.1102955917219386	1.4068169334984368	1.7921747083850712
127	Patient 22 (MC)	Passage 1	1	1.3503289722814653	12.158742994857583	1.0701133277324693	1.6779057227263854	1.9901030497309964	7.077047384369116	1.1035858395636127	1.454352598133251	1.8256623962228782
128	Patient 22 (MC)	Passage 1	2	1.4744996598689986	8.181073365935337	1.3682474535521583	1.6560690622093759	2.1481773280991048	3.023396138928091	1.3594739081812308	1.494577481374121	2.0203789631789775
129	Patient 22 (MC)	Passage 2	0	1.2763320808685257	11.794061019433014	1.2008900017666448	1.416010545642401	1.8566697772392329	9.181913320032693	1.0803891551009042	1.3789963504097809	1.7518195286339118
130	Patient 22 (MC)	Passage 2	1	1.3021956925680434	14.863321445298734	0.9731099317269521	1.6823617318534738	1.9435235877217063	10.120194154698002	0.9475233046912762	1.4518161515864654	1.7336581413128747
131	Patient 22 (MC)	Passage 2	2	1.6626745565531653	12.898323577367698	1.1285580322985609	2.5587817768200987	2.796606410214391	8.75581933460605	0.9212157546337351	1.5454128392761057	1.7991496075604265
132	Patient 22 (MC)	Passage 3	0	1.4080625118239778	10.550554999932546	1.359275179275477	1.3711212910882484	1.9307000305251683	3.3063438198899213	1.3196045673448074	1.5689491154237718	2.05011159231548
133	Patient 22 (MC)	Passage 3	1	1.3928784438157973	5.968366386174144	1.292749758778842	1.3876504592341947	1.896516737557469	5.2851611968156105	1.3134791138252597	1.5615499731664217	2.0405062364891813
134	Patient 22 (MC)	Passage 3	2	1.5929882350380073	3.6790516589421096	1.855378037803358	1.414262130479536	2.332930568377798	1.9081402766482412	1.60818116725135	1.4565831127349218	2.169765201814811
135	Patient 23 (JR)	Passage 1	0	1.4595285865013623	2.0834055016356126	1.3334133986823868	1.5370992396651797	2.034862492741214	8.001794652600786	1.4030934169603073	1.5529192761300628	2.092899762266141
136	Patient 23 (JR)	Passage 1	1	1.5637790007579992	5.090174201573083	1.3142463103381348	1.5969137853394162	2.0681820524423045	6.479832571042956	1.6161930606612136	1.700635775665331	2.3461121138603507
137	Patient 23 (JR)	Passage 1	2	1.5177767708988052	9.925142846115152	1.2083953617207999	1.7454074661997199	2.1228910884202397	5.633619723413322	1.1218358234577295	1.8572568796568953	2.169773889562216
138	Patient 23 (JR)	Passage 2	0	1.6832946341122432	8.592730493925687	1.1543282746076657	1.805836546493299	2.143249728382009	8.403706216356403	1.547433736405942	2.0846708934859413	2.596228784740422
139	Patient 23 (JR)	Passage 2	1	1.4140916724724857	11.50453974264838	1.1886531200165895	1.503768169986628	1.9168241830669042	8.124123014943933	1.1447231650101333	1.7360918637339455	2.079520637991848
140	Patient 23 (JR)	Passage 2	2	1.4182649555429994	9.141095979984653	1.2461014823439125	1.6242436637764417	2.0471776629344154	5.96176454753672	1.2958573514909066	1.475031958113078	1.9634066193399493
141	Patient 23 (JR)	Passage 3	0	1.5329266543715525	9.386108394511618	1.4246794507914815	1.6110920246445133	2.1506578178270654	11.82847246308745	1.4606329082625842	1.6250166056538484	2.184977679828874
142	Patient 23 (JR)	Passage 3	1	1.2358940994395469	11.697291732408715	0.9857334586335962	1.295686890197852	1.6280279386117218	6.358682534792643	1.2013857679212943	1.4198359651219516	1.8599091190748063
143	Patient 23 (JR)	Passage 3	2	1.332875214841607	9.028951604912423	1.2213782925776135	1.5433342097193627	1.9681578738683279	4.123045730060035	0.9894934997925117	1.5011604014077609	1.7979376899343156
144	Patient 24 (CB)	Passage 1	0	2.272452851889261	5.965625893129217	2.078455848187682	2.263058386354156	3.0726880695757988	4.6372049255131005	1.9815048295418995	2.699702667670501	3.3488439622241417
145	Patient 24 (CB)	Passage 1	1	2.1037517097614646	4.096417380492375	1.6965475718014114	2.43362093891754	2.966611625697431	11.259441557856551	1.402336615421266	2.633581687478635	2.983672315716655
146	Patient 24 (CB)	Passage 1	2	2.2163088478507658	1.7000629413302588	2.1174586158361	2.620632233127489	3.3691756100098584	6.701603963151227	1.5877551178853737	2.40328713032585	2.880408885064941
147	Patient 24 (CB)	Passage 2	0	2.4173011215281486	14.941650949316978	2.5161450591326426	2.6901275444965584	3.68344569177512	13.464466738363143	1.818911135177425	2.5489544850067176	3.1313905352587836
148	Patient 24 (CB)	Passage 2	1	2.3190602283058017	15.752973874644598	2.2194344082780755	2.420527612860218	3.284028473881954	16.294993887600366	2.119172131490824	2.4972840907442286	3.275258516937494
149	Patient 24 (CB)	Passage 2	2	2.3705686698710906	16.93209492917703	2.1999431623107055	2.5982519708292453	3.4045063109525415	13.14454566862847	1.5546342292672977	2.910469458038061	3.2996545353994087
150	Patient 24 (CB)	Passage 3	0	2.179351915946275	12.913143417688921	2.079264639856485	2.4153934395045	3.1870781148504816	9.614702527987872	1.5871100381619005	2.514341645592664	2.97335369305367
151	Patient 24 (CB)	Passage 3	1	2.2579880412908846	9.652889065145292	1.5091412932944825	2.8106808102886545	3.1902090935315557	6.715137572902728	1.6877700646966467	2.714413035393293	3.1963425845799374
152	Patient 24 (CB)	Passage 3	2	1.7274293568365595	11.36453930162339	1.365850657620019	1.974285359224803	2.400697960712769	6.997518277294455	1.3507290491692687	2.0852407699359126	2.4844915038841715
153	Patient 25 (RP)	Passage 1	0	1.770024398246531	16.538055746404563	1.4227726669259246	2.3679645065908397	2.762523839937948	10.759537126244572	1.0157827450812154	1.966873897869851	2.2136864085336185
154	Patient 25 (RP)	Passage 1	1	1.639090321979587	19.61286391825758	1.5162186842658452	1.9848668151833537	2.497722036683218	16.410439520345996	1.162330241666542	1.77675022757928	2.1231704976039074
155	Patient 25 (RP)	Passage 1	2	1.7589367421182955	14.827891324999781	1.5280510215375336	2.4190101322622892	2.861214767263988	12.12127823621706	1.1127567993466463	1.717747423864517	2.046676307256567
156	Patient 25 (RP)	Passage 2	0	2.216421535949696	5.859698345888767	1.4919883161735346	3.011346125226172	3.360689605053258	6.840208909026987	1.2986773412506367	2.5824988367655832	2.890650978339207
157	Patient 25 (RP)	Passage 2	1	2.494985649453475	13.737947257964102	2.8243012288653992	2.197306154922648	3.5783839606492145	11.421302031994987	2.792804010914888	2.072493076152792	3.477784034997508
158	Patient 25 (RP)	Passage 2	2	3.007810595787927	17.369690041821578	3.3769029684163927	2.670143579853335	4.305013402433426	14.755403592128514	3.051480812914035	2.888429118711861	4.2017327289351805
159	Patient 25 (RP)	Passage 3	0	1.688994955447755	17.145935754718938	1.523171429360345	2.1940372613776993	2.6709269378875558	11.12385315466624	1.1035505344787877	1.749040122018372	2.068082476735021
160	Patient 25 (RP)	Passage 3	1	1.6568350574347996	20.572961095349832	1.2651735664543498	2.304382319254023	2.6288480417371733	14.375164622751862	0.8023660278390107	1.8508852911524207	2.017316931876232
161	Patient 25 (RP)	Passage 3	2	1.6363126475156506	18.19661746280541	1.3646459309438836	2.1530433372852165	2.5490888821439635	12.095754056467309	1.1335642362820122	1.71092206568012	2.052369896633828
162	Patient 26 (JF)	Passage 1	0	3.6215593970085833	35.56438934948476	3.7951543742207177	3.9236467857748374	5.458772831295314	28.84139330592269	3.764724825570225	2.9140034365614724	4.7607319857934485
163	Patient 26 (JF)	Passage 1	1	3.0065641966806345	36.520545994856406	1.8722395730647545	4.741938924694649	5.098162981357495	28.740588945779773	1.6582703971088086	2.72334106946525	3.188486677181439
164	Patient 26 (JF)	Passage 1	2	2.305346019270268	35.62536654991524	1.4301555107384933	3.4668331126708987	3.7502368746529964	29.06346877904626	1.532046656569492	2.201598850914546	2.6822014201498754
165	Patient 26 (JF)	Passage 2	0	3.3267600811225235	25.336698933206648	2.721520991385712	5.073775362488213	5.757592633692095	25.349766324799518	1.8607394870323704	2.7671476605440484	3.334585073716952
166	Patient 26 (JF)	Passage 2	1	2.2363377411723757	28.057543028367714	1.9764012466979013	3.108312084184449	3.683444841535718	23.54084557856789	1.691750297459092	1.8907778824544252	2.5371361945571165
167	Patient 26 (JF)	Passage 2	2	2.006212075226545	27.334769914862353	1.5041642298768472	2.9639798282777563	3.323806019141076	23.393883783019774	1.395445316551479	1.7619856636123046	2.247634558877566
168	Patient 26 (JF)	Passage 3	0	2.4514261507083965	28.13564706073014	2.26618349414621	3.13096384558514	3.8650384514907503	25.110551284544588	2.033979726884416	2.227636624009653	3.0165275496845587
169	Patient 26 (JF)	Passage 3	1	2.2060326536647334	26.554353851162595	1.5865673926321793	3.2428426165099316	3.610155720577251	22.53821585418138	1.632478997665082	1.9411615778976328	2.53635485477163
170	Patient 26 (JF)	Passage 3	2	2.0608040212219394	26.384227613892246	1.6816084369454	2.7396320932077662	3.2145592141598383	22.53308062533086	1.5701152903610136	2.0467046414108445	2.5795856090074127
171	Patient 27 (RV)	Passage 1	0	1.9952956051619306	14.376530465033502	2.3170503837791783	1.8896982395365283	2.9899300857175057	11.266844452303635	1.8486644755005512	1.8888027815146933	2.6429408412666695
172	Patient 27 (RV)	Passage 1	1	1.8761043176205183	21.808920124082096	2.486933225995829	1.6053273113333753	2.960052811534765	13.24830887835577	1.7430933734441532	1.5095636742971854	2.3058961371454996
173	Patient 27 (RV)	Passage 1	2	1.5982412550864427	15.149014772905335	1.6607622546711658	1.7172278160645449	2.388933368431665	6.227614264402342	1.3261242878404784	1.6588828084691432	2.12379325713095
174	Patient 27 (RV)	Passage 2	0	1.7843315518174203	25.96516975496971	1.4426451859999077	2.3833247414900924	2.7859400489040542	17.965452228699704	1.195981904337562	1.8824244143269684	2.2302229465138974
175	Patient 27 (RV)	Passage 2	1	1.6413424988432832	26.816667544868054	1.4420821416808822	1.9154297785238519	2.397597159618532	19.085155161797612	1.3088177337221032	1.8205891338026097	2.2422195820716575
176	Patient 27 (RV)	Passage 2	2	1.701282738535297	24.067058688981835	1.5529956124693185	1.6437330976865137	2.2613389548625955	17.524745460852422	1.6462816744489142	1.9374092508675764	2.542400038737725
177	Patient 27 (RV)	Passage 3	0	1.9524379389168864	21.14213021230634	1.8832565791159266	2.591698007695656	3.203678183881311	11.921239585028317	1.375879302235917	1.7582542083242196	2.232599766059968
178	Patient 27 (RV)	Passage 3	1	1.8126800846284592	16.961281800459545	1.7100702603248603	2.2788063187240253	2.8490873158792587	12.160901490015297	1.394994711835897	1.7549722440199318	2.2418603487573603
179	Patient 27 (RV)	Passage 3	2	1.8533995752052863	18.623811560850395	1.5485465476764741	2.3368687991764756	2.803382277693363	12.585769066943069	1.1379212465642599	2.1416215779677215	2.425161385681232
180	Patient 28 (AP)	Passage 1	0	1.7529517263679233	14.582806617299298	1.4102878362825058	2.33632303625506	2.7289773012801803	13.072177708066283	1.3289184476354443	1.7544280174851508	2.2009184239772894
181	Patient 28 (AP)	Passage 1	1	1.7487333449694613	19.022443576384205	1.6291069887256926	1.9575632223164598	2.5467711617027735	19.244000568580116	1.637113298150694	1.7510253984935762	2.3971295119687275
182	Patient 28 (AP)	Passage 1	2	1.7053063587304984	23.000386458928364	1.1436006026810779	2.348156074822684	2.611830639643237	20.347160078101357	1.1552224447797945	1.8644250913899656	2.1933125218097596
183	Patient 28 (AP)	Passage 2	0	1.5776044331216705	10.198689880396408	1.3012428418064408	1.9353083605155446	2.332091632769576	12.221134115456387	1.2770759686846238	1.6987550077026863	2.1252509512965108
184	Patient 28 (AP)	Passage 2	1	1.908624651775148	10.825873440062209	2.0926386910386943	2.1671095512072265	3.0125571360831858	12.909232763277465	1.4893033685342432	1.810488117542352	2.344331833868553
185	Patient 28 (AP)	Passage 2	2	1.6648163782325747	9.047374746221896	1.5726778039030498	2.1124920768763227	2.6336169519796453	13.37333832738061	1.4313201093494001	1.4497719778445068	2.0372815326240876
186	Patient 28 (AP)	Passage 3	0	1.714853665572009	12.6164979270086	1.7445006621133432	2.2040700478246045	2.810908631711719	2.925337711047316	1.1535450219435042	1.59091763577532	1.965117055412113
187	Patient 28 (AP)	Passage 3	1	2.1074046938408344	12.102356524329085	2.5306692380032203	2.3842415428650874	3.4769087602207067	5.915116167770467	1.5430467465842865	1.8151392193012854	2.3823777298300186
188	Patient 28 (AP)	Passage 3	2	1.745877228347434	12.752403321037068	1.213707000541442	2.26488544291818	2.569589607837404	8.716340721534626	1.5019726940665574	1.8258248709613236	2.364224700222567
189	Patient 29 (PG)	Passage 1	0	1.5480772916265884	9.804757021349321	1.780468731645645	1.4938848228902608	2.3241688338908855	13.135360085007182	1.2582054510904563	1.61286437055823	2.0455836416460547
190	Patient 29 (PG)	Passage 1	1	1.5093727151764946	10.211389804352237	1.2256005493272173	1.8156352901693096	2.1905771416271484	5.097607880999968	1.0896526900399435	1.768290919206	2.077064216594587
191	Patient 29 (PG)	Passage 1	2	1.52189957381815	10.56940719478154	1.330134142335607	1.7695412108705073	2.2137147362693192	11.651121781220015	1.1235431302581076	1.7612016216280686	2.089062066472781
192	Patient 29 (PG)	Passage 2	0	1.612724328727116	4.5268089259698385	1.3817138487613245	2.0344391755748807	2.4592836190591427	9.670053527355343	1.1967494576903681	1.7097467234706087	2.08696984235534
193	Patient 29 (PG)	Passage 2	1	1.6717244290449595	7.66256242879373	1.567051514401802	2.063273436238972	2.5908970881681808	5.031824687323657	1.380415266763438	1.6001113200245958	2.1132682142086052
194	Patient 29 (PG)	Passage 2	2	1.952133453992674	12.791031825899587	1.734114331446241	1.9998491480094551	2.6469886908185662	9.180346426719842	1.9227914758039402	2.1306393172106315	2.8699740346330804
195	Patient 29 (PG)	Passage 3	0	1.6485191981429717	13.795380693788687	1.3498716073011852	1.8696963187031157	2.3060610747267445	15.12808518411515	1.629234380888214	1.7023923867151531	2.356383777361811
196	Patient 29 (PG)	Passage 3	1	1.6291946551001009	1.5503762565924903	1.7433669807427599	1.50345049922436	2.302105956111079	6.696186973731508	1.4631968558603743	1.7822637360012572	2.305950793851604
197	Patient 29 (PG)	Passage 3	2	1.780056311571388	5.381025876621241	1.8075296222771309	1.9873517682127335	2.686397287451651	9.066643326902957	1.5290001521214018	1.7663040616625676	2.3361659837076973
198	Patient 3 (BD)	Passage 1	0	1.848498240816746	12.62140868844641	1.9037167461055342	2.1031933131704377	2.836822088529255	7.934014216109468	1.74716243402763	1.6023878595288914	2.370701040461014
199	Patient 3 (BD)	Passage 1	1	2.0749998785319015	13.908254708452915	1.6757728942591539	3.01528984654122	3.4496648607927516	10.298076644277414	1.5537425920039192	1.7053428657118472	2.307013292515098
200	Patient 3 (BD)	Passage 1	2	1.9758501219258853	14.138919901766952	1.881694172723031	2.4733860312053997	3.107798484300713	13.07875767147764	1.551512889058023	1.884232245059817	2.4408038426379806
201	Patient 3 (BD)	Passage 2	0	1.594263052160156	16.08954914460882	1.5993997450212007	2.066525836792181	2.6131606491954344	8.839948002688088	1.2911657370018084	1.2926643721481368	1.827044098928255
202	Patient 3 (BD)	Passage 2	1	1.8139663321265698	15.612814238928094	1.5832519013879067	2.458067437739968	2.92383004152532	8.154229017500045	1.270654213454045	1.7316325171526468	2.1478159382565654
203	Patient 3 (BD)	Passage 2	2	1.8445578101625475	13.716313109762625	1.927108916378384	2.3826219332583776	3.0644144713842083	9.363307186803674	1.2894920026406744	1.5987959165645251	2.054005357270924
204	Patient 3 (BD)	Passage 3	0	2.221620537659631	12.633615410699228	1.8112642387112083	2.818492984464612	3.3503105596213505	13.558784601735514	1.7432806731430626	2.340680008488948	2.9185288087483308
205	Patient 3 (BD)	Passage 3	1	2.3574639964481654	7.323727003289185	2.0010695045043403	3.0559288551327612	3.652804447200846	12.047115342703442	1.6616617332296775	2.4751658394999083	2.9812020476155494
206	Patient 3 (BD)	Passage 3	2	2.4473100702845	5.506766914108457	2.278771972640975	2.8756678640050923	3.669096260302481	5.168403500308825	1.929496556261476	2.6023224228510093	3.2396047526045586
207	Patient 30 (JR)	Passage 1	0	1.5345571486003573	8.826819135834242	1.6068210283138322	1.566491284206106	2.2440518622628174	10.42485194352934	1.3701660833108888	1.5831420381321177	2.0937272527138333
208	Patient 30 (JR)	Passage 1	1	1.3778073442121974	9.694794279940114	1.1791562595172553	1.679870703424898	2.0524071390891203	13.059535485833	0.9681500555233002	1.5632410935190122	1.8387597032990164
209	Patient 30 (JR)	Passage 1	2	1.2216637833233643	11.092951224489813	1.3085690281854314	1.2045031008422882	1.7785332781437775	11.026729596528481	1.184126442070674	1.1851217429699026	1.675311605782928
210	Patient 30 (JR)	Passage 2	0	1.1478856919028861	0.7381598134436189	1.260533476413394	1.0338159599349408	1.6302515401541686	4.99373613569945	1.104128100938348	1.1805707514777377	1.6164300673169973
211	Patient 30 (JR)	Passage 2	1	1.3261275536739976	3.6634026026313404	0.9214568293712483	1.3960854696068083	1.672763380410444	2.251402584442401	0.9583876463210753	1.8214864663209818	2.058232209351352
212	Patient 30 (JR)	Passage 2	2	1.2024012522081595	9.905274883157313	1.359010749748483	0.9969397171749701	1.6854670028252832	6.713647171822466	1.1452308688777622	1.2769973862947581	1.7153064063409071
213	Patient 30 (JR)	Passage 3	0	1.385508661768596	1.2800704165030907	1.4009468038117376	1.554401387926854	2.0925619756411646	11.708034333792156	1.0970200225511988	1.4478495970112841	1.8165135247071438
214	Patient 30 (JR)	Passage 3	1	1.3054606534424922	4.476852482644155	1.2219259908342464	1.4178325281961244	1.8717243934637569	7.382326487266268	1.0444683823218097	1.4908533341642929	1.8203180671681327
215	Patient 30 (JR)	Passage 3	2	1.3910974155250422	4.423718636384225	1.1086188124570926	1.8516105637764386	2.1581235718147083	8.161036093580881	0.9951542508752053	1.446643958845625	1.7558789043380905
216	Patient 4 (DB)	Passage 1	0	1.6323783145099537	6.772784902468427	1.69588937988412	1.4040837918342832	2.2017020877710687	2.6464192925045182	1.7829933288428832	1.6223681927157356	2.4106314034779244
217	Patient 4 (DB)	Passage 1	1	1.4762127748413134	12.121423055459003	1.73232034649466	1.4292777533808383	2.2458336267828827	7.88076929222779	1.3266617448654594	1.3831184193483008	1.9165197487190178
218	Patient 4 (DB)	Passage 1	2	1.8208479107265767	12.991017489607193	1.7235979829631387	1.918468545003463	2.5790136806621065	10.96525554380987	1.2278768232262747	2.2589721994594805	2.571115884386982
219	Patient 4 (DB)	Passage 2	0	1.6350586573978	12.832831842283765	1.4205168692632617	2.028792952627182	2.47666489870778	11.11580178402848	1.0645488017703062	1.8510899709857904	2.1353684066302865
220	Patient 4 (DB)	Passage 2	1	1.5035702117085081	15.046366693735806	1.4810627181716425	1.780771456253521	2.316180855323103	9.745167045844681	1.0625398405896427	1.5966242071142311	1.9178633349598742
221	Patient 4 (DB)	Passage 2	2	1.5180235132278268	19.370580016899897	1.4118073564633218	1.812387895680059	2.297378918718361	11.18027429826824	1.1180680688561242	1.6399864158227064	1.9848505361055955
222	Patient 4 (DB)	Passage 3	0	1.8033789930822919	13.403818819819866	1.5849875959780235	2.3549517554572326	2.8386587413662983	11.51089145607983	1.2998539971562597	1.8058514077585677	2.2250212854772213
223	Patient 4 (DB)	Passage 3	1	1.5386964233515052	12.725693946157218	1.464622378436422	1.8813485930989842	2.384238083785319	10.276450142932855	1.0961022273397396	1.6075806045071053	1.9457017995485764
224	Patient 4 (DB)	Passage 3	2	1.5525048662640417	14.132030342188242	1.6629280423710866	1.8281055327969844	2.4712951084698647	13.451746596166636	1.3063290479536538	1.3517730373178551	1.8798366753383229
225	Patient 5 (CB)	Passage 1	0	1.5165528101176984	7.829604801827658	1.785409670284098	1.5699741870870556	2.3775000817799423	6.782644156866496	1.2983734324645282	1.3643494766775104	1.8834073018441648
226	Patient 5 (CB)	Passage 1	1	1.738774555569377	10.540099794956625	1.380624691656617	2.3729591110369275	2.7453705545636446	5.448305857068873	1.1321688943582093	1.809552965006704	2.1345464011159008
227	Patient 5 (CB)	Passage 1	2	1.4642274438545255	14.789724059874409	1.3898462754540137	1.5349734031261315	2.070704232307939	10.900350363786746	1.3173600298933132	1.597684125003597	2.070756386359588
228	Patient 5 (CB)	Passage 2	0	2.044613057413263	15.539769477081322	2.0651684092155866	2.1842282696303266	3.005956368990463	16.732559468171292	2.1918973089814164	1.6975225220258339	2.7723629859570917
229	Patient 5 (CB)	Passage 2	1	2.117211912013237	13.824026611067161	1.9169588299114908	2.3354479905228964	3.0214315269443173	13.192275614403146	2.345290651678755	1.8168402264971353	2.966697937011775
230	Patient 5 (CB)	Passage 2	2	2.049806153497733	16.377635959847492	2.093488666887282	1.9061054102155204	2.831242242062372	9.19125306871493	1.9508626069977864	2.2327166239915277	2.964943243036926
231	Patient 5 (CB)	Passage 3	0	1.8397785232349153	8.754026576069634	1.5342232508219664	2.3200243957614246	2.7814302400547253	5.263286917990822	1.5719464931801541	1.8253136992072103	2.408897232746739
232	Patient 5 (CB)	Passage 3	1	1.8607424260839422	13.588016690460266	1.989220602949277	1.9036554778770995	2.753343927962755	2.6209390542699844	1.723272790899361	1.8162812577934002	2.5037065960822265
233	Patient 5 (CB)	Passage 3	2	2.073326678293475	12.361961264619342	2.027911326177583	2.1503620439310582	2.9557539252817855	1.827374609611167	2.2235962195934063	1.8745326471110213	2.9083075478489446
234	Patient 6 (LG)	Passage 1	0	2.312833452029727	9.711235488924615	1.4910072119969904	3.3014670160096533	3.622538745690199	3.546765586169111	1.3913254624697804	2.5175823324704805	2.876457429423257
235	Patient 6 (LG)	Passage 1	1	2.360836241673969	7.172141931581444	1.3997328512803011	2.955131491778912	3.269870668490841	4.476893633976995	1.3669564233901867	3.119866501615199	3.4061909593192734
236	Patient 6 (LG)	Passage 1	2	1.706498321604239	3.7406457855475646	1.6050852785596061	1.9475983591940886	2.5237745779257454	3.860338332567026	1.1899248716184163	1.9654991137805076	2.2976309465116596
237	Patient 6 (LG)	Passage 2	0	1.8292706022381322	11.168377706900403	1.5127299021937657	2.358502935747236	2.8019435852492625	9.4927053342224	1.5837243493734794	1.7394979376626734	2.3524531642375255
238	Patient 6 (LG)	Passage 2	1	1.5062392374623714	11.789709913467624	1.3282439228613212	1.922346289393036	2.336588790301196	7.155614166339788	1.188506519380458	1.4841939362205492	1.9014151011611586
239	Patient 6 (LG)	Passage 2	2	1.6348828413157455	3.5996567781876645	1.7389239279947464	1.6133366193362488	2.372069028220721	5.899312526800404	1.456063711297774	1.715964630554003	2.250479092253599
240	Patient 6 (LG)	Passage 3	0	2.1735073865356913	12.376655662840422	1.8534845285690078	2.9944651921633834	3.521679526124256	9.367133669681904	1.5106920231768672	2.052345088840534	2.5483937593272508
241	Patient 6 (LG)	Passage 3	1	2.0242533278929034	7.671838647529242	1.6794989233375757	2.459034760231636	2.977846299848186	4.0355721985447595	1.5833521196409355	2.239605684412101	2.742779166543023
242	Patient 6 (LG)	Passage 3	2	2.0820718228797306	3.3816115955459365	1.7154400322852028	2.5959216265971228	3.111517892572901	0.9981847266204149	1.3237528501921347	2.4302730501583127	2.7674083014108324
243	Patient 7 (RB)	Passage 1	0	1.9864474807950743	6.961085536399808	2.3471113430257526	1.93802057996664	3.043822502205801	7.061543618657573	1.8185699853952237	1.792161309456719	2.5532408720866906
244	Patient 7 (RB)	Passage 1	1	1.8512666163637899	7.118307564165137	1.949826059890408	1.739092455853848	2.612712045717155	10.470332701678547	1.836446675828468	1.8734865124828606	2.623449657534259
245	Patient 7 (RB)	Passage 1	2	2.129343869400939	9.716437211986602	2.4240827710571304	1.752518280369586	2.9912368017202495	10.841246837735792	2.2711033356754555	2.0077383523107986	3.0313237459327667
246	Patient 7 (RB)	Passage 2	0	1.7446832519394493	6.020896815629687	1.9915689181594027	1.6238339016230943	2.569665989158726	5.8521916107248115	1.6431637552067873	1.6948475377235803	2.3606133318595304
247	Patient 7 (RB)	Passage 2	1	1.657632632382712	8.370870460253691	1.8505453524622415	1.3973038958986612	2.318830799996666	5.967360602564081	1.472537622969286	1.8562436385579733	2.369389688663935
248	Patient 7 (RB)	Passage 2	2	1.8892604778512057	6.77815943078304	1.8494333420257447	1.8959698111065375	2.6486043893386335	5.529369166462165	1.6916141486140626	2.0977504555278035	2.6948312380292734
249	Patient 7 (RB)	Passage 3	0	2.078721301506769	9.536507184939392	1.9167637006439517	2.1170779761527676	2.855871537940282	10.26447192975412	1.7697240390960631	2.4487555169065196	3.0213120918128595
250	Patient 7 (RB)	Passage 3	1	1.8730129702435805	4.8402908467684105	1.563584583350315	1.9921602738517306	2.532488757330184	5.372974861923276	1.8748188876532925	2.0258986103202226	2.7602918397877674
251	Patient 7 (RB)	Passage 3	2	1.7418654154479336	11.912867221978939	1.678279228021379	1.60432221749777	2.3217387761686283	11.62456331724893	1.711605999690258	1.9535389576851858	2.5972888860058307
252	Patient 8 (MH)	Passage 1	0	1.6427580209801702	14.746182678255332	1.443931225049514	2.0294251045202922	2.490683367578101	15.274592215470971	1.2703255700388345	1.7255100609831469	2.142688037127326
253	Patient 8 (MH)	Passage 1	1	1.6107111943095846	13.015735235896383	1.7953452344261582	1.56270728029346	2.3801929658451852	11.608184400178276	1.668817016565822	1.3882699364526632	2.170770289836751
254	Patient 8 (MH)	Passage 1	2	1.4347887470356584	9.962496082142406	1.468642346094383	1.5212066021972692	2.114469169155742	8.002591618795204	1.3709942376650126	1.3725414119288988	1.9399729707319233
255	Patient 8 (MH)	Passage 2	0	1.9378778409646582	12.711979232775823	1.7040650854053239	2.052888434704567	2.667993392165959	7.8879311345128675	1.723401500300804	2.2210764584154	2.8112796668716826
256	Patient 8 (MH)	Passage 2	1	1.9470377550757416	11.220245645100071	1.644982117876638	2.16389774908245	2.7181647552379897	7.780665909408716	1.2705945160888241	2.4821349717186094	2.7884412208514515
257	Patient 8 (MH)	Passage 2	2	1.9673249416539644	9.9170131826651	1.9963226986288263	2.4018477591089824	3.123167778874123	5.188770907968779	1.5393602752013515	1.8323926086812279	2.393176284609551
258	Patient 8 (MH)	Passage 3	0	1.4785059124077204	16.51553858801718	1.71221755641401	1.521987692841732	2.2908809435791424	8.296305569115036	1.2904450664057427	1.3529726401643758	1.8697014292245389
259	Patient 8 (MH)	Passage 3	1	2.1046169800738865	13.014796332001726	1.327732086503587	3.5832743034579764	3.821351492254202	10.503186607192823	1.0137095480265905	1.4447547390985134	1.7649145316155928
260	Patient 8 (MH)	Passage 3	2	1.1291895383110577	10.058017676221526	1.0105923796362108	1.2602117811694713	1.6153732358737132	7.49538366510391	0.8821294419240694	1.3086989761737327	1.5782412244481028
261	Patient 9 (FC)	Passage 1	0	1.9305688186903556	5.010527788870385	2.252981113416084	1.7646401996487773	2.8617964518158967	3.18341138049804	2.2601823765266738	1.268889494010444	2.59200789411835
262	Patient 9 (FC)	Passage 1	1	1.8099007967146217	6.2642662802912525	1.793764259480705	2.058811486589106	2.730621716001982	5.904569178199946	1.7115077167183652	1.64845684065576	2.376272000401318
263	Patient 9 (FC)	Passage 1	2	1.4233699074944155	7.679481241799043	1.3540183703846485	1.648045986771488	2.132937252207084	3.1618001839074457	1.1804239585070389	1.4700699066957696	1.8853398241139276
264	Patient 9 (FC)	Passage 2	0	1.5648584575713658	5.491335124711706	1.5711923216207482	1.7622188498653657	2.3609448503386963	7.552234072627842	1.465920278709121	1.4394947443666126	2.054523638849095
265	Patient 9 (FC)	Passage 2	1	1.5860744837265903	8.73976822945057	1.5285716250632022	1.8052239681918694	2.3654523432702588	6.237432832848901	1.3827095351357792	1.5985238893667246	2.1135667208374387
266	Patient 9 (FC)	Passage 2	2	1.6265221724420373	10.217894589819048	1.860784852705747	1.6654016715391144	2.4972150479332824	6.391211791195811	1.4187536691322866	1.5275315186540364	2.0847576631728284
267	Patient 9 (FC)	Passage 3	0	1.678488423848019	1.5573121017447933	1.5455617342146422	1.746523353275534	2.332188864094284	4.140284236420637	1.7324034210005126	1.6819533421196813	2.4145783603275013
268	Patient 9 (FC)	Passage 3	1	1.555070602109204	6.360570964043561	1.73006920456664	1.714207979373729	2.4354975773214	1.9265546863714733	1.2745081063011108	1.4549773015451057	1.93425175740872
269	Patient 9 (FC)	Passage 3	2	1.6235301680429917	8.342926462967252	1.6774164711925672	1.618695565091929	2.331073004064095	1.942764789596206	1.6771259431744923	1.5155025722965578	2.2604201989688586
