# Supplementary material for: Assessing Smoothness of Arm Movements With Jerk: A Comparison of Laterality, Contraction Mode and Plane of Elevation. A Pilot Study
Source: Front Bioeng Biotechnol. 2022 Jan 21;9:782740. doi: 10.3389/fbioe.2021.782740 (PMC8814310; doi:10.3389/fbioe.2021.782740)
Supplement: Supplementary file 2 [file DataSheet1.zip › sent_frontiers/08 Sagittal plane elevation, right arm.csv]

	patient	passage	repetition	jerk total	left elevation max	left jerk ascending	left jerk descending	left jerk total	right elevation max	right jerk ascending	right jerk descending	right jerk total
0	Patient 1 (CT)	Passage 1	0	1.958008859399572	161.4155349080713	0.3945575513924877	0.5287628647150866	0.6597467911725987	10.675251857958475	1.9226212933124303	3.3471564510772347	3.860042609283777
1	Patient 1 (CT)	Passage 1	1	1.8862347843391738	162.1425815101203	0.4069380856959857	0.5144796441985428	0.6559633449245258	11.179179728285312	1.489876748566167	3.4031611790806395	3.7150018488177934
2	Patient 1 (CT)	Passage 1	2	1.7917178769939697	161.71171376804176	0.40625717908612036	0.5082447834663456	0.6506594005159417	17.28084704412072	1.3034532225183244	3.273937055623694	3.5238692012444712
3	Patient 1 (CT)	Passage 2	0	1.0907725203686318	165.3366155185127	0.4120503906611604	0.5150909648980759	0.6596243071352402	11.881795804272087	1.1655152929109005	1.722094259961551	2.0794313016307377
4	Patient 1 (CT)	Passage 2	1	1.2207759425509288	164.58791625242262	0.44072929663688853	0.6210909110767667	0.7615748372525282	8.662337849248358	1.062152717072262	2.0622829535551688	2.319736919331203
5	Patient 1 (CT)	Passage 2	2	1.1125877253340606	165.83813839552147	0.41702304679357716	0.5984277216540564	0.7293997255285081	11.507985924634339	1.2153710633560828	1.7153002667205872	2.1022325814845066
6	Patient 1 (CT)	Passage 3	0	1.0619269624139507	160.88904486266557	0.383155835676512	0.42656406132360725	0.5733805828817858	14.5195685433815	1.0735302006000744	1.7405525299687417	2.0449914917136023
7	Patient 1 (CT)	Passage 3	1	1.0472599960723983	162.86448427881865	0.36673093484282815	0.4517917995371399	0.5818998270318542	8.491401651996345	1.0816723298829594	1.6965823173545418	2.0120652546064544
8	Patient 1 (CT)	Passage 3	2	1.086723948871007	163.46907854258973	0.33119944605082624	0.5332311285128594	0.6277169023369306	10.083640031332695	1.0540307756252265	1.7941199454759404	2.0808285019961903
9	Patient 10 (SM)	Passage 1	0	1.3564452738307846	163.49750458402477	0.6073483849805383	0.49528043170910085	0.7836930309581817	22.72152614755987	2.001733026464082	1.6548913098998415	2.597229361611921
10	Patient 10 (SM)	Passage 1	1	1.1773347469997362	162.73385041245055	0.4748906745851377	0.5200750181333941	0.704272090384375	22.7501380698106	1.46563084314143	1.7030547496513124	2.246879891911749
11	Patient 10 (SM)	Passage 1	2	1.3287433358850773	162.6175572660705	0.5794847075819647	0.5322514173351205	0.7868253285047448	15.277785031378325	1.8769548396704305	1.7088539559883877	2.538334358011059
12	Patient 10 (SM)	Passage 2	0	1.1920063107651049	161.49929818365922	0.42569967127746877	0.6420112309673548	0.7703237181951256	8.489741940885885	1.4398806196495064	1.7369114398722616	2.256128885680377
13	Patient 10 (SM)	Passage 2	1	1.1267536257593271	161.85368324970761	0.4951964225602184	0.5638585817950926	0.7504372040220364	8.643164799117493	1.3387762774314478	1.6500960621895757	2.1248856287967004
14	Patient 10 (SM)	Passage 2	2	1.3595989288159371	162.37074967716873	0.7241418768891879	0.5386754648360617	0.9025257416167933	16.384595265034314	2.069140282166947	1.5159626536900301	2.5650505403731976
15	Patient 10 (SM)	Passage 3	0	1.418268024648332	163.86659683390693	0.6225613025015964	0.5426962107265001	0.8258945165754438	7.444858295293968	2.153988081024521	1.65050609003858	2.7136387022686237
16	Patient 10 (SM)	Passage 3	1	1.3902939831578238	160.82661319989006	0.5874015672842869	0.5206005589337689	0.784898428594547	3.611657902751855	2.144931998025743	1.5858343605353278	2.667508930670936
17	Patient 10 (SM)	Passage 3	2	1.2927136577647589	162.0715920240637	0.521701807207793	0.5742380818144167	0.7758364197753145	1.9991440555013258	1.9521304141448357	1.5072156779330235	2.4662749752686524
18	Patient 11 (CC)	Passage 1	0	1.3132029232868245	168.65057155947756	0.7279947520856354	0.6590174949566715	0.9819778091806313	8.25167467431833	1.4851019553338587	1.9308545868233067	2.4359243118769216
19	Patient 11 (CC)	Passage 1	1	1.3705566076116857	166.79877435772514	0.45517368338918884	0.5201774311196603	0.6912073798045927	8.594304100835231	1.4033674550411992	2.2508873367867763	2.6525335090769127
20	Patient 11 (CC)	Passage 1	2	1.3344370249033248	169.29363892701224	0.4935352223414846	0.6038398467395893	0.77987151262381	4.540860181136514	1.7046510128775592	1.8996984081229078	2.55238890405228
21	Patient 11 (CC)	Passage 2	0	1.0861378908319468	164.78299624860117	0.43584131066276727	0.45028425738436567	0.626668620985947	4.8605407213638765	1.4021895338280388	1.5362073500338937	2.0799203136358497
22	Patient 11 (CC)	Passage 2	1	1.2185230927231796	167.62754128929527	0.4250184936522659	0.5569292292958123	0.7005789651356004	6.090418334490543	1.372044218979472	1.8883532203412563	2.3341772048428933
23	Patient 11 (CC)	Passage 2	2	1.2511691129075895	168.39162507655607	0.43912336132085156	0.6377522390247558	0.774310819270151	5.068523638965829	1.5515384873493698	1.8041251824113187	2.3795250264573906
24	Patient 11 (CC)	Passage 3	0	1.1686448966116976	164.2113951283205	0.3378867803580411	0.4492132137056743	0.5621031824394014	2.3514904235444125	1.6498032440761334	1.5572773823675807	2.268692043843271
25	Patient 11 (CC)	Passage 3	1	1.1415533811597471	167.7996985535419	0.35926897055030044	0.49819804927038364	0.6142275551431149	1.7019548215745477	1.5019382764281748	1.6060767143732204	2.198931785811446
26	Patient 11 (CC)	Passage 3	2	1.1858669533879642	172.45027784247893	0.3753511952242077	0.5472352928299647	0.6635924844925072	1.8669391565606792	1.4263909365745682	1.7748734138336726	2.2770082870019754
27	Patient 12 (NM)	Passage 1	0	1.4212595993301043	161.63286976553286	0.480128233248376	0.42292064000597673	0.6398319999072194	11.032188186831327	1.630394137440478	2.238826782769565	2.7695722425397395
28	Patient 12 (NM)	Passage 1	1	1.226606463801547	162.06281276761837	0.7233765509325422	0.46800630733999793	0.8615703907105218	14.08868005454516	1.1419024260956696	1.9929899596552627	2.296943649724534
29	Patient 12 (NM)	Passage 1	2	1.1775893722010597	162.52355126689568	0.5909165402496627	0.3655017981444825	0.6948193448569788	12.957580918855767	1.4428905227147166	1.7268931453787506	2.2503539712889755
30	Patient 12 (NM)	Passage 2	0	1.1569347263428686	166.66993671151533	0.42475013273160434	0.36782550137419884	0.5618792349933358	7.542407018189893	1.8074675056359994	1.3309187749165896	2.2446121200233007
31	Patient 12 (NM)	Passage 2	1	0.8191090176485998	166.76318198430934	0.3329916736836169	0.37778351337586613	0.5035909428506729	6.387740592342556	0.8342982142775153	1.3168526808664425	1.5588952798221525
32	Patient 12 (NM)	Passage 2	2	0.8593679875285666	167.41839253810033	0.34241779127371075	0.374352347973646	0.5073358101042625	2.576872594280114	0.9533356353872176	1.3370919542209116	1.6421521633945637
33	Patient 12 (NM)	Passage 3	0	0.8945837484258915	163.6146813992621	0.36917880849338996	0.3599952293819795	0.5156447981104658	12.735897620166797	1.2866145364361476	1.131306239973814	1.7132515209310313
34	Patient 12 (NM)	Passage 3	1	1.0291619710623858	164.43890922972304	0.28094773469183854	0.35684481296228443	0.45416940690293467	6.551111032914255	1.1483160147037024	1.6467537554025806	2.0075924886683296
35	Patient 12 (NM)	Passage 3	2	1.0449560933386945	165.14250401656068	0.3750404222594211	0.39388973404173766	0.5438790682789655	8.5532893782865	1.2801436201235306	1.5598592304973207	2.0179020063200968
36	Patient 13 (JL)	Passage 1	0	1.5627508969425634	161.362067831088	0.7441639383138043	0.5699494302761031	0.9373485585195969	11.036548242899457	1.835368335573797	2.3498004630592466	2.981633636686503
37	Patient 13 (JL)	Passage 1	1	1.7269421862867131	159.6231745183152	0.7208026685733097	0.5924130252004804	0.9330110821686898	11.206096224127991	1.9227441459316355	2.713275240174311	3.3254785489696577
38	Patient 13 (JL)	Passage 1	2	1.837762154850802	160.17800438584152	0.5558025749595282	0.8193587206042754	0.9900834385858179	9.837924261625108	1.622818130937216	3.1457391897210703	3.539662940993893
39	Patient 13 (JL)	Passage 2	0	1.8322265103754702	168.99337840216106	0.6156900306576613	0.547530697032378	0.823932083392796	11.117926913181579	2.4756109146245846	2.5730725723613643	3.5706234558192635
40	Patient 13 (JL)	Passage 2	1	1.4706310316742237	166.4332358509844	0.6492867381357511	0.58392139729017	0.8732339128390904	14.074486606089286	1.7056760807322944	2.231401838839929	2.8086447014103615
41	Patient 13 (JL)	Passage 2	2	1.752234935702906	167.9700091694308	0.552546150938217	0.6944906392485842	0.887482110760857	13.209743321387368	2.2360888541772637	2.5482525814555217	3.3902337062023498
42	Patient 13 (JL)	Passage 3	0	1.7031678476043928	161.2506046859979	0.492563346066519	0.7761729913902307	0.9192731707451841	12.528841225024712	2.2654007440288573	2.371923096340839	3.2799481255046725
43	Patient 13 (JL)	Passage 3	1	1.6015535328794568	161.33068126667854	0.7633809813702989	0.6602021688197143	1.0092657858226124	4.325655947481184	2.0990643437518144	2.1989102594404133	3.0399469482677723
44	Patient 13 (JL)	Passage 3	2	1.5998666578240912	160.87442679468796	0.5768034928957743	0.7292681116396392	0.9298033383846344	12.170783264608865	2.070187394153993	2.255677990379744	3.061659524375253
45	Patient 14 (RD)	Passage 1	0	1.3193784903417154	153.4571275161465	0.546477166264509	0.5468676526842119	0.773111584960947	6.448550506607089	2.139357878798384	1.3373424194005012	2.522961926051344
46	Patient 14 (RD)	Passage 1	1	1.3224983640877863	153.51133279320183	0.6297994332078246	0.5511976076755869	0.8369385453999518	11.399226974357218	1.9617638404193496	1.5642967102523804	2.509091780561902
47	Patient 14 (RD)	Passage 1	2	1.5171109761142447	152.92117073492201	0.5489437954498859	0.7816558881249766	0.9551571692676405	8.848666106303689	2.37251760049512	1.6325862527666855	2.8799613951200618
48	Patient 14 (RD)	Passage 2	0	1.2489420254317338	154.9465385532967	0.742682621998755	0.3518239510026461	0.8218014173254132	4.21949993460247	1.9783991281116449	1.2845248350760343	2.358827497304546
49	Patient 14 (RD)	Passage 2	1	1.0187084688045926	154.94456606643206	0.4979218046323617	0.3967438027081406	0.6366567116709473	2.5537118312992226	1.261157434325817	1.468066052664474	1.935390402255092
50	Patient 14 (RD)	Passage 2	2	0.9871566675434765	155.48765077761874	0.37037542949671665	0.4460702647621007	0.5797901688368025	2.5085080005850267	1.137203740092876	1.5061620625753172	1.8872616419623325
51	Patient 14 (RD)	Passage 3	0	1.490306005372216	152.61044855724833	0.4661875690366212	0.52748713554968	0.7039698343641444	11.9035635908039	2.210446180586134	1.8714705751444392	2.8962863171480966
52	Patient 14 (RD)	Passage 3	1	1.2429471625706416	153.4819867127239	0.5229946140803308	0.44724012461550416	0.68814758258903	11.936274681705378	1.8639380060106419	1.4939406313825137	2.3887493590468027
53	Patient 14 (RD)	Passage 3	2	1.347795989164961	153.00012031257282	0.6162554312522355	0.4711835975864227	0.7757478579940538	13.117427504583022	2.014247592051858	1.6146944021602205	2.5815559987058694
54	Patient 15 (JB)	Passage 1	0	1.5484760175936096	168.9109798010889	0.7939435463251517	0.6391501241018126	1.0192444436398564	16.917547046232468	1.9398052214007957	2.18847169855718	2.924423476919774
55	Patient 15 (JB)	Passage 1	1	1.542152237921007	168.81383384081627	0.5848695612697754	0.5383460573349663	0.7949143860492163	10.767617825884187	1.7540968978693012	2.4091885130550432	2.9801082561798116
56	Patient 15 (JB)	Passage 1	2	2.0121990756628194	170.20700175700753	0.6893598982722544	0.6754744012384142	0.9651335327685631	2.6104248474844045	2.1555641523831346	3.258502866237756	3.9069550476450194
57	Patient 15 (JB)	Passage 2	0	1.3426219908363421	153.8486970196705	0.5165365552169079	0.6546732113230767	0.8339106825670358	22.364676847805637	1.4566970058156552	2.095987129697522	2.552474919486958
58	Patient 15 (JB)	Passage 2	1	1.292138639031868	155.1818624044797	0.42113894010321645	0.6925930701701135	0.8105819932116209	10.392596031745985	1.3312293753912863	2.0613767807688426	2.4538634603819323
59	Patient 15 (JB)	Passage 2	2	1.454366285733204	154.35020566603518	0.4978235628325902	0.6490311621659766	0.8179668386761484	18.835732969391064	1.6523237777460615	2.2497736678676623	2.7913536900822384
60	Patient 15 (JB)	Passage 3	0	1.3507375147823626	152.54068679672292	0.4451866039948726	0.6155419074693741	0.759659760832126	14.5296190797519	1.8224522108238987	1.8437874938282055	2.5924668528515866
61	Patient 15 (JB)	Passage 3	1	1.4344285592375219	155.5234900855794	0.45094227372370727	0.5608350546766069	0.7196421977519243	19.031128809261947	1.4152121143222296	2.3894834054488254	2.7771309427968482
62	Patient 15 (JB)	Passage 3	2	1.4682394294877616	155.20399660129425	0.4710023672703158	0.5694149052016787	0.7389699345982069	24.057804700340576	1.356914316566359	2.4971213551742664	2.8419766932489283
63	Patient 16 (TM)	Passage 1	0	1.5365214722006855	163.4451028932801	0.6481060905864894	0.5213578039156822	0.8317784947683402	5.034206766639259	1.9880918620396866	2.1907140894848722	2.9583335636428765
64	Patient 16 (TM)	Passage 1	1	1.7805781593910386	162.31275954704816	0.46325100029024596	0.5482237355617623	0.7177400319776002	0.9019592875071679	2.2560903117853575	2.6602142918130784	3.488077346232206
65	Patient 16 (TM)	Passage 1	2	1.478402713156559	161.26816596413133	0.3576064659822896	0.47878421314344427	0.5975924257114791	2.7795974940867527	1.583097576004726	2.4247440455963454	2.895786874375766
66	Patient 16 (TM)	Passage 2	0	1.61827913275873	158.47049859207831	0.42069992717901855	0.6307104285368343	0.7581451532480761	9.108112432828188	1.7614061426913317	2.607292414207713	3.146510024248428
67	Patient 16 (TM)	Passage 2	1	1.9758140120724441	158.66154847386807	0.5837139245927058	0.7499432905324023	0.9503351433983624	9.269688031481142	2.3880486333014495	3.001574733605066	3.8356521161895336
68	Patient 16 (TM)	Passage 2	2	1.6693828244823057	160.83858956575835	0.49684824528075133	0.6534442595141438	0.8208821956471886	9.516337360006794	1.9963090786996762	2.5472060265861467	3.2362800372612277
69	Patient 16 (TM)	Passage 3	0	1.562186848142467	163.7877394287868	0.34280832403873845	0.3966317475472413	0.5242464021742327	17.759990236063054	2.1936295490329774	2.162143867889908	3.080077386015578
70	Patient 16 (TM)	Passage 3	1	2.2913678334855785	167.59801846004842	1.504790353414022	0.4652464750944883	1.5750708842194192	5.842261469314694	3.3602304939420353	2.688767176717965	4.303558748642086
71	Patient 16 (TM)	Passage 3	2	1.8576238834349466	167.14986048486085	0.3654417939062259	0.6527416959481975	0.7480771526806107	7.475228952905087	2.274233971209185	2.8410044679773208	3.639154646737206
72	Patient 17 (KM)	Passage 1	0	1.5954459205184048	156.44722472789798	0.4780383614726102	0.6230109430694091	0.7852791288603388	10.470011065971235	2.134302481884472	2.238276199845188	3.092754020443855
73	Patient 17 (KM)	Passage 1	1	1.778477964247146	157.30188764225394	0.5872774239497588	0.5656060405231244	0.8153557295790045	5.466330748473346	2.4541787487605786	2.4421583037602907	3.4622435661711295
74	Patient 17 (KM)	Passage 1	2	1.6250905421288104	156.86697077605544	0.504525082064015	0.7035881403283301	0.8657839393534503	9.80193391721156	1.4718421079748214	2.765461274365616	3.1327456409392167
75	Patient 17 (KM)	Passage 2	0	1.7464831121681845	160.33848196470083	0.613419753306753	0.8323251734188929	1.0339482521159886	6.30052720954217	1.655333255486367	2.8968320402781154	3.336429836861696
76	Patient 17 (KM)	Passage 2	1	1.385011721650123	157.96037595048503	0.587221500009046	0.7618805408424891	0.9619205001388201	7.965301939099336	1.4977204659883208	2.1223977557482856	2.5976410121195794
77	Patient 17 (KM)	Passage 2	2	1.3115092022468	159.17820212695324	0.610665647343885	0.6759881201849625	0.9109733648560342	10.03987448355379	1.610482789624403	1.8592197995822406	2.4597465476823066
78	Patient 17 (KM)	Passage 3	0	1.7814945285198363	163.30233321227286	1.001703202465088	1.0013132183322893	1.416346520818892	16.833716222208615	1.7187648016853074	2.781133062267309	3.269381218755114
79	Patient 17 (KM)	Passage 3	1	1.2400162784100284	160.90670505870472	0.5503457113373968	0.5618523169909432	0.7864848556047068	12.588351989254413	1.5437214939440327	1.7745216267848292	2.3520210574720353
80	Patient 17 (KM)	Passage 3	2	1.5073749482250849	161.1193891936345	0.47404635452425153	0.5455520791448925	0.722735786644779	10.151573000252347	1.6667667675024256	2.405879976972829	2.926836162283305
81	Patient 18 (MC)	Passage 1	0	1.3275006294211138	168.45350627731955	1.0348546821911238	0.7084984515300784	1.2541508159202428	14.63631424755155	1.4621076038714327	1.8271230856408502	2.340114829528757
82	Patient 18 (MC)	Passage 1	1	1.4394097025470918	169.15169832004523	0.8159559947763656	0.7581365067962187	1.1138021136398786	12.465696400015215	1.6860187430652738	2.0504601475841366	2.6546272843467436
83	Patient 18 (MC)	Passage 1	2	1.5172280058665615	168.0258826932096	0.6015607953025763	0.6549112483182605	0.889260441950979	10.005943890882282	1.6758607174035147	2.368254633562071	2.9012306274276853
84	Patient 18 (MC)	Passage 2	0	1.3189686680955788	169.7804401884478	0.7675607987435896	0.6900315756160816	1.0321303963720425	12.593695415039777	1.6123758711587577	1.8148455263909449	2.427636759187047
85	Patient 18 (MC)	Passage 2	1	1.0869420838155563	168.62031464108517	0.7050865003547946	0.5211002674577974	0.8767510831057806	9.13537524992712	1.5644050467522757	1.2287053195319317	1.9892410393288331
86	Patient 18 (MC)	Passage 2	2	1.282165209044449	168.2394979511899	0.6148532138264757	0.56201084788689	0.8330070033890994	8.01414631997637	1.4898364466605258	1.9137077069507333	2.425260774729327
87	Patient 18 (MC)	Passage 3	0	1.2819435042790843	174.74654923081314	0.9327679960797196	0.6203212140225214	1.1202029026372635	8.300126841289222	1.9229280226030145	1.273188858521965	2.3062224631584014
88	Patient 18 (MC)	Passage 3	1	1.249768838646942	171.69032798179535	0.6343005799771589	0.7366061340240104	0.9720729511930463	10.858488195696145	1.6554583903351514	1.600693692009654	2.3027728454562224
89	Patient 18 (MC)	Passage 3	2	1.0707530359776476	170.90378482618164	0.6607855948755395	0.44803180878343796	0.7983546230070817	8.8431263591256	1.5981468255163933	1.1809339000284877	1.9871281166911756
90	Patient 19 (JG)	Passage 1	0	1.55468843606819	164.31522435076207	0.7127175919109178	0.6722739125374214	0.979754346404072	6.526991240486503	2.081525153150642	2.091783686350035	2.95098389586913
91	Patient 19 (JG)	Passage 1	1	1.6101621478660386	163.30295644165486	0.7308528523386384	0.6677733167573464	0.9899833808426437	6.636045273819945	2.174506344023509	2.1591534533560095	3.064379460076325
92	Patient 19 (JG)	Passage 1	2	1.569150759714658	160.5108011824835	0.7495382967423707	0.6945992873543057	1.021898149659037	8.25117188830543	2.157293562365125	2.037337744301071	2.9672648345868606
93	Patient 19 (JG)	Passage 2	0	1.503559094961714	163.03474067696112	0.8697904000379975	0.5837614135121171	1.0475269580798028	10.083883848017647	1.9787951507304997	2.0074403681578907	2.8187669432332334
94	Patient 19 (JG)	Passage 2	1	1.6464444057592351	164.24705743722348	0.7468502972061398	0.733250527843552	1.0466335094099304	9.912938268908212	1.9735029573620941	2.419289378988559	3.122126682568114
95	Patient 19 (JG)	Passage 2	2	1.4340099672266065	163.35052411771372	0.8550011402018569	0.3718416917638932	0.9323589402586911	22.94579370423457	2.2060248078727187	1.5778782266039542	2.7122398771017107
96	Patient 19 (JG)	Passage 3	0	1.6603100725919002	161.91016445635975	0.6924850186762725	0.7787066128863497	1.0420746086744503	12.8433424322178	2.0686601875853414	2.3793368166058073	3.1528714941393465
97	Patient 19 (JG)	Passage 3	1	1.5186950525747724	159.73343740230948	0.5053127705955446	0.5913552723302649	0.7778444923246208	2.50320951813048	1.999864500060728	2.1497066260346944	2.936102279659313
98	Patient 19 (JG)	Passage 3	2	1.427852810542861	164.4712825916648	0.5867597191802593	0.5269019937126247	0.7886144045291308	6.804233701789286	1.8381768828863916	2.0381971598674706	2.744656975884191
99	Patient 2 (AG)	Passage 1	0	2.065677389570935	163.44137956825531	0.49659078232550685	0.6649814262033497	0.8299413848496169	14.406921478191704	2.6745094823581783	3.037480639877143	4.0471335051925665
100	Patient 2 (AG)	Passage 1	1	1.750508015401662	162.7059387331038	0.6453791287585481	0.6790922614501346	0.9368460489315203	13.608078632486347	2.0269285502002012	2.6964779585464016	3.3733414781998072
101	Patient 2 (AG)	Passage 1	2	1.7809368684513212	162.55588856519736	0.594349661525963	0.6521674818325038	0.8823683723455731	11.612266591829831	1.7664474335843203	2.9644618461880037	3.450850702815324
102	Patient 2 (AG)	Passage 2	0	1.4439513572591398	165.6331092634469	0.49965123537835743	0.5826237010503916	0.7675296307249477	25.092724850812537	1.662640507129732	2.233048790002731	2.784040293257494
103	Patient 2 (AG)	Passage 2	1	1.2532630790460544	166.15023743045262	0.5148818787335074	0.5135217462770536	0.727191813036685	9.80324631958832	1.6783464575226295	1.7137732104259438	2.398721627920257
104	Patient 2 (AG)	Passage 2	2	1.3803627350726153	166.9600658833134	0.5894954723996654	0.6492280172626935	0.8769275513852629	34.75243689462924	1.7340009326094465	1.961082343207348	2.617747732523142
105	Patient 2 (AG)	Passage 3	0	0.9707928280748133	163.2998734606142	0.3467858880787454	0.4095545306961992	0.5366519969070721	11.896276338654435	1.1419553505242077	1.4757023655841857	1.8659473450185102
106	Patient 2 (AG)	Passage 3	1	1.1059315020484293	164.3885894669183	0.40812083880459954	0.5967699628663559	0.7229778749353826	8.420306454670376	1.1121996675196069	1.769930179644263	2.090368613724933
107	Patient 2 (AG)	Passage 3	2	0.9068757721688994	164.07130874410353	0.3925779489215088	0.5058168872070494	0.6402875677094221	9.750325185346055	1.0911063849521996	1.2996974078380876	1.6969756908171967
108	Patient 20 (CV)	Passage 1	0	1.6178640670225817	164.09556165130613	0.595620898726198	0.8340664608759948	1.024905418152139	14.825749007449003	1.6238664195127805	2.6043354800932477	3.0691212816201614
109	Patient 20 (CV)	Passage 1	1	1.2960930105451993	165.0788346048143	0.6030382490590496	0.6620696011643386	0.895539662222791	12.000332866908153	1.4654091380994676	1.9416521674329155	2.4325782785600882
110	Patient 20 (CV)	Passage 1	2	1.4457663039959743	164.5761138352703	0.5457537191041207	0.6804392151325742	0.8722640926956772	16.203946809805707	1.4389842984993984	2.351476209606787	2.7568308210106958
111	Patient 20 (CV)	Passage 2	0	1.223321437663493	164.01939115968813	0.5946475878427022	0.5727868119244457	0.8256454963491986	9.524870465648933	1.5041056892258369	1.7441436148967382	2.3031219841221153
112	Patient 20 (CV)	Passage 2	1	1.2884983937633665	164.05086523047044	0.6060122355619182	0.5834170466367947	0.841205254356601	4.751762213947603	1.4520026781030462	1.9557541731382122	2.4358337716202945
113	Patient 20 (CV)	Passage 2	2	1.151949142616837	164.5964373495137	0.5305654370956292	0.5546404326873561	0.7675452381534874	2.721469686867928	1.2572357598479276	1.7714908580769395	2.1722848837320043
114	Patient 20 (CV)	Passage 3	0	1.3480183551577436	162.5408881642672	0.45719250354796337	0.7021387241892737	0.8378685895214091	3.317233532081843	1.4075750632503832	2.141336641300904	2.5625358865901093
115	Patient 20 (CV)	Passage 3	1	1.3346214856278216	162.6718692136393	0.43158131166237307	0.773242702486274	0.885531877192736	7.795760719303674	1.221007725294784	2.202233291194105	2.5180729405784024
116	Patient 20 (CV)	Passage 3	2	1.3725840883999672	162.7282007313981	0.43494179330507604	0.54869469230685	0.7001715710660811	9.567910036573133	1.2413006640890343	2.3462482288364237	2.654375273013583
117	Patient 21 (MP)	Passage 1	0	1.2454012383819748	161.38175318840098	0.6135262786589791	0.4530932878686517	0.7626978576846537	10.871513978718154	1.363274169907921	1.940070229089281	2.371157724854394
118	Patient 21 (MP)	Passage 1	1	1.3815092725551643	161.76925836207002	0.5331915354909074	0.5641903865576711	0.7762757279493194	7.808525172702506	1.331505432772913	2.2931988045776945	2.6517291480881586
119	Patient 21 (MP)	Passage 1	2	1.1267000787675303	163.11081910953172	0.8120741389941535	0.6605761242297622	1.0468167094221938	13.356204035464488	1.4581580893340158	1.362263569711566	1.9954916804771514
120	Patient 21 (MP)	Passage 2	0	0.9761378092583971	159.60310298435476	0.5139503252420651	0.5881144277843762	0.7810400226522126	9.548190079211603	1.1374409458859183	1.3811533833331873	1.789233515690605
121	Patient 21 (MP)	Passage 2	1	0.9671595999458785	161.23403987675363	0.4411691406666064	0.48079450247354844	0.6525285926955989	0.1647833020955698	1.2609899638458795	1.3136595882741295	1.8209330582930796
122	Patient 21 (MP)	Passage 2	2	1.3955131947883141	161.66881317285697	0.5749806446888422	0.5296841448837216	0.7817723678334992	15.104201690534383	1.6697178450466783	2.095400341256494	2.679302198746001
123	Patient 21 (MP)	Passage 3	0	1.0743403065485624	166.7188089640201	0.42391397113341983	0.45761327246533384	0.6237891968113408	1.6982393734535994	1.266698279871154	1.619626772689424	2.056140903498809
124	Patient 21 (MP)	Passage 3	1	0.9521032071692876	166.42280412133368	0.372020350261898	0.3899663415340003	0.5389553678537748	5.404826138830634	1.0027192878294195	1.5264610082424765	1.8263431166869428
125	Patient 21 (MP)	Passage 3	2	0.9839997126018396	166.74676045734537	0.5273394426164215	0.4498163636421746	0.6931245549966234	5.390419025475076	1.0070505742606324	1.542222172627561	1.8419012158263928
126	Patient 22 (MC)	Passage 1	0	1.0895715323605546	165.1006140146842	0.4994614964289191	0.604934195287172	0.7844789143391641	10.322783015237071	1.4245786122648694	1.4504596192093229	2.0330413988601794
127	Patient 22 (MC)	Passage 1	1	0.9708498700652659	165.19217973363752	0.502565005338451	0.5298430742030014	0.7302775279794145	5.280227354849237	1.31828628347045	1.2243422265710346	1.799136629873132
128	Patient 22 (MC)	Passage 1	2	1.1050188554620453	165.8890893491404	0.525781048314404	0.4844524344839495	0.7149404674824464	6.694165673510465	1.4517328150113762	1.5051905678291106	2.091202240736791
129	Patient 22 (MC)	Passage 2	0	1.0581450197270585	171.12365235646251	0.44749427035469974	0.5422059886623453	0.7030209500019159	2.6739220173517175	1.3093436203965547	1.506673275357984	1.9961074808113697
130	Patient 22 (MC)	Passage 2	1	1.1279323686817562	169.8912882722307	0.5118131556429458	0.6705767676322298	0.8435792242446941	8.597433234882718	1.3181293150821844	1.6247568785587092	2.092199752820669
131	Patient 22 (MC)	Passage 2	2	1.0665848750663685	168.79680713059594	0.4956535227462684	0.6561551756441247	0.8223211228804461	12.467773877728849	1.191689036014564	1.5665498380800678	1.9682990508929294
132	Patient 22 (MC)	Passage 3	0	1.1529736161378379	166.1033939995224	0.49838601933369486	0.5613540267730474	0.7506710115900316	5.75650121759222	1.3654860680861955	1.699803949948567	2.180340723464626
133	Patient 22 (MC)	Passage 3	1	1.043333823631992	165.55128960534498	0.4903136189640881	0.6070006031438487	0.7802930072470579	3.7884647531957496	1.3083069470163975	1.4260636820872294	1.9352841375311154
134	Patient 22 (MC)	Passage 3	2	1.150323965514793	165.5889199029748	0.3909038712428722	0.5833175161174209	0.702185987585954	9.369891872005127	1.1518751318908893	1.8636253437641372	2.1908710006270686
135	Patient 23 (JR)	Passage 1	0	1.013634659613346	162.83680507389505	0.5209441402443323	0.5385223927675395	0.7492590772002583	2.4882967540500065	1.2606528393884042	1.3997093078396052	1.8837281459676904
136	Patient 23 (JR)	Passage 1	1	0.8794330827089336	162.91423512833546	0.4899552966584792	0.4625380405139325	0.6737934636416166	3.033079512061613	1.2392768878770934	1.0506214120125534	1.6246884489666273
137	Patient 23 (JR)	Passage 1	2	1.0170817646937769	163.65764034249779	0.6544583517379051	0.5891587842118066	0.8805815164840957	3.653855402395546	1.3970398874535195	1.1877192471206557	1.833684121411591
138	Patient 23 (JR)	Passage 2	0	1.017242535463308	166.4370066521172	0.45660788279202846	0.5592966258263253	0.7220134862234441	4.5382588168086135	1.2557157738242712	1.4286370864931572	1.9020583664900363
139	Patient 23 (JR)	Passage 2	1	0.8869893347992319	165.5920475663329	0.42032599499958584	0.5323716573629967	0.678301941347521	5.485870308001297	1.1041448016752722	1.2115160145404573	1.6391786957359225
140	Patient 23 (JR)	Passage 2	2	0.8899187627224662	166.02971028153274	0.6024890640478239	0.5059513127175702	0.7867526950305639	7.473232446073154	1.219167289124715	1.0307632778540272	1.5965092589283925
141	Patient 23 (JR)	Passage 3	0	1.1616864747782194	163.77910333936296	0.3425007966275456	0.7259141254497816	0.8026569087835878	32.497572787863554	1.0799313865295792	1.8940834062682832	2.1803219371259286
142	Patient 23 (JR)	Passage 3	1	0.9832066530491983	163.64012294305775	0.4140437769363312	0.6442569187504255	0.7658323749865206	52.93206177913761	0.9110947559449983	1.5653077683040024	1.8111548977995593
143	Patient 23 (JR)	Passage 3	2	1.0783097846392464	164.6440024119573	0.4026706319135173	0.6060304714177398	0.7276101772875634	24.11451232294485	1.1508128683684764	1.6724895032555607	2.030170287562724
144	Patient 24 (CB)	Passage 1	0	2.184630168174725	170.03269217524632	0.8096855873290554	0.6133999229436106	1.0158002834197404	12.08939343768347	2.1810698718322645	3.647124879296906	4.249539465754011
145	Patient 24 (CB)	Passage 1	1	1.7898106000998073	170.38167272874253	0.4965457288248758	0.7725994509127665	0.9184049065444584	13.997327424034106	1.7274552078862229	2.9976855854642865	3.45980062497156
146	Patient 24 (CB)	Passage 1	2	1.9512509836390468	168.25519098751448	0.5909180015603331	0.5568024869739442	0.811919388897954	11.30903626075953	2.2033986443839395	3.116944485304155	3.8171073485744365
147	Patient 24 (CB)	Passage 2	0	1.5544023587749465	173.48047039253441	0.8725324083274466	0.6129778938028088	1.066327670968273	19.608414138868955	2.5025823683281017	1.504889882922056	2.920207538855389
148	Patient 24 (CB)	Passage 2	1	1.6615577070494953	172.03990604195445	1.1281408547116805	0.615094291502604	1.2849290935723616	19.41976587601135	2.508588340817789	1.76040842312989	3.0646457021837965
149	Patient 24 (CB)	Passage 2	2	1.608673881041677	171.01924933849736	1.0054659654880447	0.6725603240777406	1.209669044523485	16.875920779252688	2.259309094153326	1.945134916138333	2.9812794945969765
150	Patient 24 (CB)	Passage 3	0	1.8009602213863927	167.88959331754498	0.7182183676306799	0.6576890618361086	0.9738544684196604	24.009771221039955	2.0316037496195474	2.810342426633337	3.4677713809309227
151	Patient 24 (CB)	Passage 3	1	1.4360365633623748	167.50033106247315	0.5469684576695576	0.7049344092276484	0.8922482922362746	19.384846861678422	1.8416294897985643	2.0152165770855026	2.729962825801101
152	Patient 24 (CB)	Passage 3	2	1.5194701154902144	168.68121024449204	0.9763088686134117	0.7723070854937562	1.2448442638487194	21.30358433056306	1.932768965207263	1.9874417257786368	2.772277130128646
153	Patient 25 (RP)	Passage 1	0	1.2935508704094998	164.7310347869273	0.48336803382442534	0.63094210592867	0.7948160775657447	6.756176839632547	1.5184004320428015	1.9379945686621354	2.461983513387468
154	Patient 25 (RP)	Passage 1	1	1.2105976105358942	163.2625629059795	0.4740726299586926	0.6936458411948162	0.8401722510787984	11.378776303016362	1.4829418540618353	1.7196454124410934	2.2707480897400423
155	Patient 25 (RP)	Passage 1	2	1.324818562160817	161.24096428396527	0.5284303289768526	0.5848947756685752	0.7882515532410814	10.74816708414409	1.751266470984324	1.8254594290212405	2.529671199859073
156	Patient 25 (RP)	Passage 2	0	1.352050200189048	169.86433175398685	0.9077795566143412	0.713440606149613	1.1545827046643549	7.843903429806716	1.6689761917801564	1.7870691717686613	2.445219367135579
157	Patient 25 (RP)	Passage 2	1	1.2566655911451852	168.5676852075842	0.5593358757451029	0.6319096258290949	0.8438995183734898	7.63983751595976	1.742336237025286	1.6027887171772424	2.3674178411852234
158	Patient 25 (RP)	Passage 2	2	1.6314757343528514	163.40382880656986	1.0841965493071903	0.6608974507528244	1.2697509984013406	13.631982355292877	2.3924507299122464	1.819550547286296	3.0057585879753383
159	Patient 25 (RP)	Passage 3	0	1.1106319459273573	175.64114136924232	0.8136002632092786	0.5887251299067666	1.0042622500512237	3.3715808175374042	1.3036382731434368	1.4919778360200944	1.9812800434011357
160	Patient 25 (RP)	Passage 3	1	0.9341380727339118	172.33319181674767	0.5557399612821252	0.45495524056607145	0.7182138786492432	17.020705929460146	1.2344031970858895	1.2045220327017077	1.7247099988808896
161	Patient 25 (RP)	Passage 3	2	1.1455877307509226	174.00335906534687	0.5742929319322453	0.522540951688648	0.77644150961873	11.23442195523654	1.5800858410040461	1.466271568498727	2.1556028339026607
162	Patient 26 (JF)	Passage 1	0	2.6340659299387457	172.46913540366643	1.3113569209887128	1.1525644449796586	1.745869918996334	14.015099352228088	2.6353274707642615	4.214285306055495	4.970427699806126
163	Patient 26 (JF)	Passage 1	1	2.029882431950802	172.72056836804674	0.9093943969509574	1.1688621306266347	1.4809580850310486	16.041896740992154	2.1242138352668776	3.1266866620452967	3.7800071296958127
164	Patient 26 (JF)	Passage 1	2	2.0027697899172026	172.29025708281105	0.8363509501434638	1.3427076307764287	1.5818807456793718	14.034796255724714	1.9125267781266813	3.1439214295235227	3.679945737652779
165	Patient 26 (JF)	Passage 2	0	2.2356627605036095	170.40986581265753	1.6484629581004777	1.0020674529536728	1.9291369325422285	26.36852884929975	2.1282141187865498	3.4266437332920425	4.033755397927846
166	Patient 26 (JF)	Passage 2	1	2.0249397665316144	171.30391062204274	0.9533868334518966	1.0800688289296296	1.4406578807700514	13.935500297367287	1.8379723167094677	3.308759112705126	3.7849741218269353
167	Patient 26 (JF)	Passage 2	2	2.43384337507877	171.19289924168297	1.1018421069329696	1.205769465437933	1.6333817779052648	14.579095627662426	1.9148808644318442	4.166493674578068	4.585459438842121
168	Patient 26 (JF)	Passage 3	0	1.7156655533254097	167.9449447068996	1.2239896600460043	1.0698643297169752	1.6256569047312186	15.295162414857119	2.202129205865827	2.069275175572836	3.02179959487211
169	Patient 26 (JF)	Passage 3	1	1.7475946254538615	168.47691727919198	1.422453947259616	1.2648919337542426	1.9035038313990884	16.882539237926654	2.2115303371930763	1.9240983943615153	2.9313855194276104
170	Patient 26 (JF)	Passage 3	2	1.4846992756414583	169.68452534774224	1.248031219789583	0.9293144046714253	1.5560228752493583	22.429417617585496	1.8976992192301163	1.6717829528366452	2.5290552718479296
171	Patient 27 (RV)	Passage 1	0	1.2384402358504165	155.91471229404684	0.5278718447655879	0.6213725834638723	0.8153235995460892	17.41830263621433	1.3481025623336866	1.9112309594984846	2.3388425126793275
172	Patient 27 (RV)	Passage 1	1	1.0953164183733992	155.99237838702888	0.5543028237483839	0.5613106291049862	0.7888734009723406	24.518790187667147	1.1538686252439523	1.6867537396873584	2.0436611712002697
173	Patient 27 (RV)	Passage 1	2	1.1944374275665324	156.15251629097298	0.5585053892838969	0.5370703698831791	0.7748373068364818	10.634318717330158	1.3634485666987	1.8020427928849716	2.259723483398225
174	Patient 27 (RV)	Passage 2	0	1.2140336165355126	158.09191314364784	0.563544927428502	0.5281663701269133	0.772361702677855	13.109427863792927	1.695897664673895	1.5565664134573176	2.3019487154473595
175	Patient 27 (RV)	Passage 2	1	1.1574483377505564	159.8716930811562	0.4690814749418034	0.5063808606231622	0.6902601003527817	12.138698041398266	1.3792144832968323	1.7262835865440314	2.2095899194436672
176	Patient 27 (RV)	Passage 2	2	1.1935049266088675	159.70268801564134	0.5201595244670786	0.7085268467769208	0.8789631525254421	13.493856667937713	1.5530846802533562	1.5852973827718948	2.219288132681534
177	Patient 27 (RV)	Passage 3	0	1.1690297165177552	163.4541432327207	0.4760874785501657	0.5699443425055984	0.7426276595888368	12.565739075452173	1.118978614452617	1.9138738025318283	2.216985807717302
178	Patient 27 (RV)	Passage 3	1	1.0379522979233329	162.8543634192676	0.3986220828524591	0.5506314885686734	0.6797754049250281	13.349650942303416	0.8940952983355687	1.7458175412712962	1.9614497928614751
179	Patient 27 (RV)	Passage 3	2	1.0989233387679078	163.50146619434176	0.49057376894599813	0.6431591188602155	0.8088981857755216	4.25558954145869	1.171171207862328	1.6746855659730842	2.043578660831115
180	Patient 28 (AP)	Passage 1	0	1.4815612891131102	165.58679897891835	0.6914969374626437	0.5747075212257726	0.8991422298355735	12.9754524758465	2.0302164658379453	1.9621059517673356	2.823409050088265
181	Patient 28 (AP)	Passage 1	1	1.460422592507225	165.14523294685964	0.6348993554907624	0.717903162149384	0.9583747397686722	14.327676147602858	1.6578461387984986	2.205538626518778	2.7591401655217567
182	Patient 28 (AP)	Passage 1	2	1.5748845708678827	165.7017043600079	0.579445250464496	0.7586285065365665	0.9546067301332858	11.34184002234723	2.241869774411727	1.9959437746575446	3.0016281643493246
183	Patient 28 (AP)	Passage 2	0	1.4230407461174996	161.7071959127894	0.6425510753128615	0.5409349779697432	0.8399300773140829	6.2589357335696985	1.8572757041435497	1.9862588664279994	2.71931927615456
184	Patient 28 (AP)	Passage 2	1	1.107780130825943	160.7362922816083	0.7031020732733616	0.5612825086017555	0.8996613695738965	13.903443791643033	1.5251245294988394	1.3316575620738	2.024676935490547
185	Patient 28 (AP)	Passage 2	2	1.1699259804937274	161.4309898027856	0.7061377543245716	0.7204911225542013	1.0088300083571873	16.21998915233065	1.365921642038568	1.6097910676188816	2.1112008937035993
186	Patient 28 (AP)	Passage 3	0	1.615617755105301	169.73394239101822	0.6293468972831967	0.606066562674373	0.8737243246653467	9.566176095938047	2.347275572477123	2.0415156413278464	3.1108662341756284
187	Patient 28 (AP)	Passage 3	1	1.6028408519472725	169.64760725007795	0.5922805363788127	0.7148425394795436	0.9283297313038815	5.349232099272689	2.3816675791880937	1.934491829630155	3.0683218697948713
188	Patient 28 (AP)	Passage 3	2	1.4656464198069725	171.7130494012805	1.1733036965292694	0.9122111460209019	1.4861933720798295	6.629854539799061	1.6042197796293178	1.9519697413136385	2.5265998837089283
189	Patient 29 (PG)	Passage 1	0	1.2405112174416273	165.57270767544645	0.7810243809216433	0.7877697152694639	1.1093151977187405	11.528036776097698	1.1917197643206308	1.8720833629493758	2.219209795063158
190	Patient 29 (PG)	Passage 1	1	1.2212354592117514	162.68302631240152	0.40584587782125603	0.7316173666885757	0.8366449950754692	9.928828233483353	1.0647996916566966	2.0327053294089437	2.294708987989483
191	Patient 29 (PG)	Passage 1	2	1.0347698826691665	164.60687522227127	0.5334236705898958	0.7954652728929924	0.9577608327366078	9.90371000506423	1.193804903518828	1.3930250823035182	1.8345814311696065
192	Patient 29 (PG)	Passage 2	0	1.5659139368270119	162.99263990523298	0.7428381156754273	1.0720611694040143	1.3042712973320092	10.387585335401164	1.8542315212660667	2.160797926390964	2.847318424966228
193	Patient 29 (PG)	Passage 2	1	1.633226889353607	165.79391492508898	0.8032128484537792	1.523051574928745	1.7218701983059477	10.874903435716051	1.3642953901989323	2.4173500774398438	2.7757671567724254
194	Patient 29 (PG)	Passage 2	2	1.581992060300625	165.26315072896196	1.0030214400732553	0.7444121618914153	1.2490802520328619	15.508859848549054	2.071168199283534	2.039817719717866	2.906990546836778
195	Patient 29 (PG)	Passage 3	0	1.263256061281825	160.3790876831562	0.9269068336968125	0.633119294048892	1.1224955763168147	13.70200778903962	1.4721724586319578	1.7192950411886259	2.2634635377249315
196	Patient 29 (PG)	Passage 3	1	1.1223088928293938	158.84511091956958	0.3938533042953357	0.5654144238826971	0.6890674103735835	6.821113584913791	1.1972868949208357	1.7691803748933081	2.136233860713008
197	Patient 29 (PG)	Passage 3	2	1.2602671925830844	159.5687074745365	0.6184599650633481	0.7490957759049589	0.9714099082595411	9.615573674285466	1.3082686073427874	1.9229897628384685	2.3258238060825214
198	Patient 3 (BD)	Passage 1	0	1.339992344685563	170.89313109086729	0.940085614128332	0.7253122855921066	1.1873663602788689	14.030592446761416	1.5854207148396124	1.8052479659867269	2.40259839793124
199	Patient 3 (BD)	Passage 1	1	1.4643184856621485	171.09677730707017	1.0875052385438886	1.1035786109562287	1.549371935469492	15.541847653460211	1.5500832819116008	1.942576365172096	2.4852285841320656
200	Patient 3 (BD)	Passage 1	2	1.4139024305404053	172.88251848221287	1.0081249946095812	0.928136285736978	1.3703112674345934	5.856066876432298	1.8275478961599934	1.6669721203233245	2.4736061454269676
201	Patient 3 (BD)	Passage 2	0	1.1428975827247894	159.5951264434983	0.7808708426241321	0.606225996088497	0.9885692849740035	6.2317836437602265	1.5464575055671805	1.3623727429281558	2.0609682935937306
202	Patient 3 (BD)	Passage 2	1	1.2229611526689625	162.47734594309676	1.0290528611833876	0.7441180778570059	1.2699061008213646	11.222031487528248	1.5233306924740961	1.4315509142928378	2.0904244590145487
203	Patient 3 (BD)	Passage 2	2	1.1316978919996654	163.00715201352594	1.0618314853316573	0.6052417653459933	1.2222126237937359	4.179120956237653	1.5254882457129713	1.1410707206202158	1.9050345868947307
204	Patient 3 (BD)	Passage 3	0	2.1113004492708636	166.75840145917502	1.2684827591642	1.3244819986678273	1.833930498980794	12.324558489929277	2.887486106504536	2.4757789194547914	3.803558501360727
205	Patient 3 (BD)	Passage 3	1	1.8688775561263107	167.444612767255	1.2178551959050998	1.1411951781515974	1.6689810402846117	8.901900062118946	2.236305960893805	2.486815476791942	3.3444454796484724
206	Patient 3 (BD)	Passage 3	2	1.6983111316622914	170.1138013636576	1.3833468225482255	0.9564030324497284	1.6817714446182357	8.048488602231537	2.2700196192331488	1.8856559962186885	2.951048560728695
207	Patient 30 (JR)	Passage 1	0	1.0696719925257616	163.45437367078918	0.5257149911900948	0.5349081282383552	0.7500019717423829	12.273602977518664	1.5682691809539646	1.2469248192367706	2.0035692473080813
208	Patient 30 (JR)	Passage 1	1	1.1685545795718895	163.56766217635496	0.4858781468658724	0.6988893536695242	0.851189698172164	2.9963263567915024	1.0607428233465062	1.9006262079110148	2.1765925938216646
209	Patient 30 (JR)	Passage 1	2	1.081405854608391	163.068503319485	0.5704338671006008	0.6107210295177444	0.8356883226601647	3.8412275654966845	1.0284849759373014	1.7092683145620835	1.9948382182258935
210	Patient 30 (JR)	Passage 2	0	1.2455971511599637	164.18341393600198	0.47252713092047105	0.500391472963103	0.6882394319349305	12.297782646244304	1.9765940172733723	1.351092752967118	2.39423798655045
211	Patient 30 (JR)	Passage 2	1	0.8452353423639529	164.7242067139247	0.37525526991708913	0.46580853181312776	0.5981589303107068	8.562534473490055	1.1312345479972068	1.1046290904333187	1.581106267780248
212	Patient 30 (JR)	Passage 2	2	0.9888157741964901	164.97939044369275	0.5011198555550205	0.4903492962078166	0.7011159261655562	8.673564738104275	1.4134439002503365	1.1923251822054872	1.849179006823361
213	Patient 30 (JR)	Passage 3	0	0.9215314083893696	163.4531610491061	0.34504614171932385	0.6054227789057708	0.6968454499624559	10.504379514092024	1.1718118057705624	1.240219358547405	1.7062493854823813
214	Patient 30 (JR)	Passage 3	1	0.983369389948689	163.06296555548187	0.414001597616138	0.5157114198332875	0.6613286560970876	3.4839515292943464	1.0579211866247933	1.5203646272744695	1.852216466014987
215	Patient 30 (JR)	Passage 3	2	2.2112893499719264	162.73756379580735	0.4623577906168806	3.3355494987636556	3.36744193494804	7.422790875568875	1.0886528133356728	2.652239096304628	2.8669735213200807
216	Patient 4 (DB)	Passage 1	0	1.0762253932543724	158.36152384764253	0.5387435180834206	0.5184093366637925	0.7476582231321302	12.775930690720852	1.58291557677815	1.252369692430361	2.0184279946842345
217	Patient 4 (DB)	Passage 1	1	1.0293826673289386	158.6271794245921	0.41625547087951026	0.6166760733411535	0.7440147824261198	6.566466394720844	0.991374790235925	1.6438165140930574	1.919624105579104
218	Patient 4 (DB)	Passage 1	2	1.1471423891995727	160.06493158877666	0.46123546720814185	0.5860147005035804	0.7457555802117837	9.263594122117766	1.5159754324798742	1.5522273503241908	2.1696984258133667
219	Patient 4 (DB)	Passage 2	0	1.030649495983251	158.0941158510466	0.44410823501591046	0.5451149911861597	0.7031233732602225	14.488825793559535	1.3407469325862544	1.398916980745402	1.9376715553099506
220	Patient 4 (DB)	Passage 2	1	0.9304442774635979	159.0207160101681	0.5574660792592239	0.6488048174686225	0.8554040686688038	9.540268980348092	1.0998885138653578	1.2334647746210419	1.652631263520052
221	Patient 4 (DB)	Passage 2	2	0.9900931996355447	158.5404971691757	0.5598877712437301	0.6775347481750204	0.8789355217380054	10.80088571975676	1.205143996039962	1.30239720258229	1.774432451372929
222	Patient 4 (DB)	Passage 3	0	1.0287932765276024	161.38135221459797	0.48425619428913314	0.5507074436044144	0.7333367235784009	16.174474312116892	1.3550375417049632	1.3637275878030282	1.9224670798650614
223	Patient 4 (DB)	Passage 3	1	1.0374702959668685	163.18220627778368	0.4701231720560123	0.6110297628561678	0.7709560091211896	12.874376775013804	1.0792351376640013	1.595699473486665	1.9263969715648577
224	Patient 4 (DB)	Passage 3	2	1.2269942233225013	163.21587683210092	0.5267396265496554	0.7522116469418636	0.9183011466684888	6.640179417077681	1.412752444608824	1.784071980203233	2.275693806357633
225	Patient 5 (CB)	Passage 1	0	1.4904832167484674	164.08197170698836	0.492865660993214	0.42924875291343256	0.6535832400421655	7.295627344521792	2.2312549154485803	1.8656074957659152	2.9084342567731216
226	Patient 5 (CB)	Passage 1	1	1.2797232484138115	164.55585569231562	0.48922152059213636	0.5575938361772234	0.7417874239654608	6.304910738174956	1.8787109667324038	1.57192967121601	2.449595433488942
227	Patient 5 (CB)	Passage 1	2	1.2050271078894996	165.26374348027502	0.6100952500546328	0.5741426608346849	0.8377684698826741	12.79516949980877	1.420900488359926	1.7571417461443153	2.259757799823815
228	Patient 5 (CB)	Passage 2	0	1.526880507462772	158.89748021914124	0.7020702443777902	0.6889429722860997	0.9836386771081623	14.510398957811535	1.8980907901908328	2.1806335412830675	2.8910052385244813
229	Patient 5 (CB)	Passage 2	1	1.4354704071373467	158.72377389989558	0.7006760223924998	0.6147063301583691	0.9321001881195737	13.661431834459366	2.0101281310867662	1.8256164150744592	2.715417168387888
230	Patient 5 (CB)	Passage 2	2	1.5524131683307167	159.11836520177522	0.7312452130499812	0.6387150281626546	0.9709152634547121	14.849145119307144	2.2736647828616103	1.8782221879192007	2.9491134484819543
231	Patient 5 (CB)	Passage 3	0	1.3266410273739828	159.89925067780774	0.5324507511478901	0.5956490400262985	0.7989377831109274	10.26551254208612	1.9077548366960548	1.6619493264922947	2.5301391425701043
232	Patient 5 (CB)	Passage 3	1	1.5068924475093204	159.8480522770395	0.6451963676168826	0.7321376687492805	0.9758606041785121	10.767130654072496	2.0999985007575233	1.9288861478768056	2.851419905004324
233	Patient 5 (CB)	Passage 3	2	1.416264577494602	160.06722451327286	0.719200905853667	0.7595235547798429	1.0460047673152089	10.568460863331728	1.8699816089395533	1.8526370996084343	2.6323175037631215
234	Patient 6 (LG)	Passage 1	0	1.311732067500225	155.3321656476489	0.48953927997228086	0.5701942545663681	0.7515119390776672	16.367121732662774	1.4125326068618078	2.07907323286352	2.513522204607985
235	Patient 6 (LG)	Passage 1	1	1.4207775793083768	156.6309928249118	0.5004175103300891	0.5626445009810634	0.7529850723149794	4.650107701942799	1.5082832319177322	2.287472599321813	2.739972481674276
236	Patient 6 (LG)	Passage 1	2	1.218766160836228	156.92715987494003	0.42892580253009566	0.4363125904291588	0.6118382307792556	7.918468947873578	1.411291374990774	1.8908925018179834	2.3594952423251083
237	Patient 6 (LG)	Passage 2	0	1.0612841177778853	157.25217128793284	0.5016198532060856	0.4218593452925249	0.655429465572866	10.221143483402804	1.3795378516960175	1.4739686041388882	2.0188383120619653
238	Patient 6 (LG)	Passage 2	1	1.0164189750733224	155.4842201731961	0.3346392321293475	0.42714806718113046	0.5426222322912091	8.854459240230705	1.1341383802536846	1.5974108360141004	1.9590791828253697
239	Patient 6 (LG)	Passage 2	2	0.9848559095505541	156.36806293843952	0.3500313023349328	0.38781553697101623	0.5224201406247722	12.33412806253301	1.2606845228180241	1.42039303747353	1.8991687252522327
240	Patient 6 (LG)	Passage 3	0	1.4662841398836755	158.6532532343349	0.519533091680169	0.6059245038634556	0.7981598447259357	11.317974886583395	1.8651134895079071	2.117604601671508	2.821860658814448
241	Patient 6 (LG)	Passage 3	1	1.093528849530248	157.8343617250734	0.38420943031046156	0.5238165274629706	0.6496157639580912	8.418797654875114	1.254783073891298	1.6693532207752928	2.088353595116722
242	Patient 6 (LG)	Passage 3	2	1.2984322189952429	159.65696888380646	0.4342004445240654	0.4916198750274904	0.6559116766356133	8.443509473096377	1.3878450543969671	2.0946051863629527	2.512664876531031
243	Patient 7 (RB)	Passage 1	0	1.6190663636282288	162.83786238704332	1.226895315746383	1.526389000005417	1.9583501972675759	20.626914174313633	1.3438099487918707	2.2010322318674436	2.578830755243816
244	Patient 7 (RB)	Passage 1	1	1.6947886649000201	167.24511625240297	1.674473933740828	0.8387328972670735	1.872788249572146	1.78728797113787	2.185711360301452	1.7901297428979952	2.8252254152472274
245	Patient 7 (RB)	Passage 1	2	1.6227263731142842	169.5128005878471	1.1193762920228083	0.7141763451025495	1.3277993579779916	2.4837808430982236	2.378225988320116	1.7646397766781177	2.961403787556805
246	Patient 7 (RB)	Passage 2	0	1.5629210994285474	161.83216287684343	1.1973366304580646	0.6973457344667809	1.3856067551854987	1.735022130347235	2.348569168805138	1.5281381585046605	2.8019606300125046
247	Patient 7 (RB)	Passage 2	1	1.3501372266794964	162.30910571884127	1.120363195213237	0.8048722263310476	1.3795046175738268	3.198590471623752	1.8890962611755355	1.348986452700067	2.3213033264861567
248	Patient 7 (RB)	Passage 2	2	1.5525380596533267	161.08832786527933	1.1138019304442761	1.0794658298550075	1.55106454349455	1.4742551615536252	1.8228048131102412	1.9781504244886554	2.68992499683588
249	Patient 7 (RB)	Passage 3	0	1.8188821535779731	164.53733103921385	1.4184506735815114	0.85958307122195	1.6585793227082037	13.041211953399312	2.3793219755376005	2.195739219813324	3.237660233054509
250	Patient 7 (RB)	Passage 3	1	1.746953036401803	161.41065983588624	1.069650962156404	0.9160709639577287	1.4083107582662866	10.23383848550974	2.139099203402566	2.3766141991766063	3.1975053485061373
251	Patient 7 (RB)	Passage 3	2	1.841714354725687	164.36661283406565	1.2671816763417	1.0117128227435372	1.6215154136053895	4.552959438190533	2.2329162006173737	2.439758197459582	3.307315349501882
252	Patient 8 (MH)	Passage 1	0	0.9443718531327479	166.75762104927304	0.35471613560742454	0.575377979443223	0.675931472923425	8.57019870379458	1.0084900543570217	1.4468646246736636	1.7636522990286634
253	Patient 8 (MH)	Passage 1	1	1.0037026521097778	167.27642189210957	0.4155697163265644	0.5586104806350853	0.6962354904794084	8.126399097296524	1.2435587893313884	1.4136809168558353	1.8827990326122712
254	Patient 8 (MH)	Passage 1	2	1.2200786272050894	166.64722354947884	0.34871826446238086	0.6489349985092361	0.7366960433311944	20.563075965537323	1.2493856449446274	1.9623154374863088	2.326294557013532
255	Patient 8 (MH)	Passage 2	0	1.064229414270802	166.41583640228214	0.32967486517811445	0.5052316719005377	0.6032781771468454	6.745405810909464	1.1333762484336567	1.6976014565443585	2.0411742761888503
256	Patient 8 (MH)	Passage 2	1	1.1047148777035138	167.47775491306442	0.428357024952439	0.6316006832521232	0.7631573651028032	10.70380703943699	1.397597477170503	1.531630494595204	2.07344415892189
257	Patient 8 (MH)	Passage 2	2	0.9745984797744118	168.27801838593692	0.40827954333161776	0.5573410083364664	0.6908843500012021	12.430770071885023	1.14542460069866	1.417762351789647	1.8226485130265229
258	Patient 8 (MH)	Passage 3	0	1.0473665724606132	168.852768060481	0.3563943198455572	0.5212397987220136	0.6314331627258286	7.419235585446998	1.271888261233287	1.5399673244515915	1.9972979520946863
259	Patient 8 (MH)	Passage 3	1	1.1913452454014635	169.69654904140958	0.5354627092297676	0.7131491903220235	0.8917971073246651	8.475527171561334	1.3768153650636215	1.728088928514612	2.209504898009971
260	Patient 8 (MH)	Passage 3	2	1.0220555954223713	168.71412194813536	0.48117503842373954	0.6132215747693259	0.7794678424185689	11.365137850596422	1.1156222494718273	1.5251909518665105	1.8896614625831931
261	Patient 9 (FC)	Passage 1	0	1.251801795769386	160.88034055137146	0.5264699257665394	0.8695684887665326	1.0165234573743671	7.130877135813038	1.4544859469073566	1.7661205039358194	2.287949082513311
262	Patient 9 (FC)	Passage 1	1	0.979185364018595	161.0326655436924	0.4898414845500296	0.7176996999288291	0.8689289609997519	5.742755825888493	1.1047309118227802	1.3637257721521634	1.7550436943759564
263	Patient 9 (FC)	Passage 1	2	1.1808723114935062	161.42377839709687	0.659970363183538	0.6801146920112735	0.9476902840961283	2.3407493202635097	1.5882745046213984	1.468708578175915	2.1632662317980804
264	Patient 9 (FC)	Passage 2	0	1.199468362877077	158.00963816014178	0.49729089061766707	0.6164749227909506	0.7920477007866514	7.253170514738733	1.6674056685564578	1.53209535940699	2.264411149471456
265	Patient 9 (FC)	Passage 2	1	1.1795320607108906	158.63923126367365	0.4838038220117236	0.6277148531778126	0.7925226022601466	3.5431781575533603	1.450629929044398	1.6830817754485285	2.2219566723692714
266	Patient 9 (FC)	Passage 2	2	1.159469104862472	159.61520297986021	0.6671804886219456	0.5544689092416584	0.8675053750343293	3.2605798916617923	1.5009115968786428	1.5401861001723383	2.1505601235047753
267	Patient 9 (FC)	Passage 3	0	1.2169663134016258	155.42186134486928	0.8828172229246556	0.6078025011586219	1.0718162760039975	3.1114261922770607	1.7050888377520161	1.3667150243133268	2.1852317731330695
268	Patient 9 (FC)	Passage 3	1	1.0427812200222057	159.1769438068867	0.5405653884123889	0.6609418438845109	0.8538472112426754	2.2168628169535936	1.2858115588876258	1.4025705922370109	1.9027652590840272
269	Patient 9 (FC)	Passage 3	2	1.2565039442701544	158.90276491647953	0.8539390364022867	0.7634781319880954	1.1454740223661546	6.131337164765718	1.4688707378208818	1.686865930512459	2.2367605844055203
