# Supplementary material for: Assessing Smoothness of Arm Movements With Jerk: A Comparison of Laterality, Contraction Mode and Plane of Elevation. A Pilot Study
Source: Front Bioeng Biotechnol. 2022 Jan 21;9:782740. doi: 10.3389/fbioe.2021.782740 (PMC8814310; doi:10.3389/fbioe.2021.782740)
Supplement: Supplementary file 2 [file DataSheet1.zip › sent_frontiers/09 Sagittal plane elevation, left arm.csv]

	patient	passage	repetition	jerk total	left elevation max	left jerk ascending	left jerk descending	left jerk total	right elevation max	right jerk ascending	right jerk descending	right jerk total
0	Patient 1 (CT)	Passage 1	0	1.6722481797668094	10.514823866632723	1.675756544398795	2.7900457155173957	3.2546144304314093	160.09881903135528	0.39015418547805625	0.6640184633842781	0.7701563530616775
1	Patient 1 (CT)	Passage 1	1	1.6877685410683343	15.54160123936063	1.778403204367027	2.7567922061239534	3.28064341632075	159.60056374528548	0.3913487691450753	0.6917192412530445	0.794751135784689
2	Patient 1 (CT)	Passage 1	2	1.853983388704659	16.069294272807205	1.44961880498612	3.348813539255254	3.649102191014755	159.23620414083538	0.32726073324266547	0.5709389059961053	0.6580811666523794
3	Patient 1 (CT)	Passage 2	0	1.4456267290697182	10.886553797644929	1.7410809206951532	2.1168753559412594	2.740898401072195	158.95010973895447	0.5996522195820527	0.6980255939100307	0.9202295986345654
4	Patient 1 (CT)	Passage 2	1	1.1682503092797865	13.313119019851793	1.303266449751117	1.7692018514902121	2.1974027010002684	158.94697787292546	0.42011795199248303	0.6739120243619586	0.7941388481657293
5	Patient 1 (CT)	Passage 2	2	1.415702679889862	9.52775049439731	1.3833261754363415	2.34412006397408	2.7218541808798613	158.92039599537947	0.465058989911911	0.6261679210230108	0.7799782877850936
6	Patient 1 (CT)	Passage 3	0	1.1772797271621	9.848619329291251	1.445149352549529	1.744114951215855	2.265037221378273	161.76191012307274	0.4505939206645198	0.4588264686988363	0.6430836724085504
7	Patient 1 (CT)	Passage 3	1	1.025510983149127	11.442057739445598	1.2834447749443259	1.467473481358212	1.949540691758313	162.33766110883266	0.4590995957011425	0.44182548437535873	0.6371673229352498
8	Patient 1 (CT)	Passage 3	2	1.116679504717186	12.00577828976257	1.2013772063902692	1.7834612228009603	2.15035837135785	162.5141435599892	0.352326522672313	0.4896093965341449	0.603200911598195
9	Patient 10 (SM)	Passage 1	0	1.2808711202622793	26.740129966202474	1.8787003613196573	1.6082630000386995	2.4730598304359903	168.44979458225347	0.5478635358508335	0.38254924919115846	0.668205344165771
10	Patient 10 (SM)	Passage 1	1	1.289516342240301	19.906649309665255	1.391404212979296	2.0326501733341362	2.463264584053412	166.35917170306868	0.5138871783582897	0.5653822994101844	0.7640269475400668
11	Patient 10 (SM)	Passage 1	2	1.4331465885978119	19.515251919400367	1.9437563807049818	1.9547806564126888	2.7566929974548406	167.842021321016	0.5592153150382032	0.550961456772024	0.7850352192237161
12	Patient 10 (SM)	Passage 2	0	1.2483270007565201	15.79935860577302	1.3899889524131837	1.947464232780159	2.39263165275993	165.95654385731646	0.46359313380389594	0.541919167194006	0.7131584518761326
13	Patient 10 (SM)	Passage 2	1	1.4538366896017396	10.043452656294615	1.794771159292322	2.1378083827734424	2.7913129877682845	165.74793224932765	0.548470348314834	0.6019273722502388	0.8143318024274092
14	Patient 10 (SM)	Passage 2	2	1.3123716764250897	5.716983010274425	1.7985223044889864	1.7618073265141698	2.5176670819437947	165.44854087269738	0.5200115181396776	0.5293563580707092	0.7420445625619914
15	Patient 10 (SM)	Passage 3	0	1.4431799327569121	11.992804208500177	1.8722065875304594	2.0619421666352062	2.7850965880810556	165.05616832246167	0.46533316192682056	0.5981432242527135	0.75783261232824
16	Patient 10 (SM)	Passage 3	1	1.3538788063748348	10.939004541940022	1.6508140969407836	2.0101493929148067	2.6011320159680826	165.3947379222423	0.5747860110098846	0.48547354866867115	0.7523719325636807
17	Patient 10 (SM)	Passage 3	2	1.4563324843426293	13.239350579609855	1.8894879565578582	2.008129468374273	2.7573082344435726	161.84532203197776	0.783965410775356	0.5160104211968917	0.9385459605559903
18	Patient 11 (CC)	Passage 1	0	1.3216914536911488	4.316267606982226	1.2375848829211158	2.2404814999268297	2.5595651376648436	169.92943283722465	0.3449495676218467	0.5631245838081835	0.6603783014997078
19	Patient 11 (CC)	Passage 1	1	1.3828093327950086	5.379622772212841	1.503200762158383	2.2176730501324924	2.679120431902511	167.4429619791204	0.4140046939511851	0.5473211380979156	0.6862654842132249
20	Patient 11 (CC)	Passage 1	2	1.386197696562109	3.0628171316961534	1.3747928698354503	2.2941422040660284	2.6745362004331383	166.93988791594327	0.426907457056788	0.5922688169221525	0.7300906302569973
21	Patient 11 (CC)	Passage 2	0	1.1545392510465424	33.2168253120611	1.4023433215103407	1.6809178341087831	2.1890755026745006	170.2269485755911	0.5900858515771386	0.43771070376141114	0.7347053643596367
22	Patient 11 (CC)	Passage 2	1	1.183797102466656	12.667269472998527	1.093621797533445	1.9543686746338007	2.2395458361976344	168.15694050903144	0.3659447509335027	0.6752934222009405	0.7680734123790778
23	Patient 11 (CC)	Passage 2	2	1.3076515550795211	15.760032305859921	1.100811141814921	2.248633748280727	2.503625152424161	169.28523797289668	0.375753349707548	0.656110413223425	0.7560895807750933
24	Patient 11 (CC)	Passage 3	0	1.1379277295688555	2.907442825801139	1.4085571991660353	1.5923074794819914	2.1259060403829606	168.94208115512242	0.5636631312198686	0.5850858508403508	0.8124294297661576
25	Patient 11 (CC)	Passage 3	1	1.134004977932142	3.5163998804442884	1.1594515698452215	1.7724042726769198	2.1179577069951017	168.86119792085938	0.48855661806158707	0.6476393612403325	0.8112486124977727
26	Patient 11 (CC)	Passage 3	2	1.102950817754369	3.608624385792018	1.2879666245953156	1.6256785459783825	2.0740512917779634	168.79155611276352	0.49716093563937663	0.5631556345171953	0.7512078704421866
27	Patient 12 (NM)	Passage 1	0	1.4921450010966142	26.610216500986912	1.7686626819724716	2.3056207912132316	2.9058656051986964	167.88611140044455	0.47750178722408154	0.48365684623654714	0.6796557229315994
28	Patient 12 (NM)	Passage 1	1	1.5380373682105455	12.27830606831067	1.8594135040134645	1.8925866158311593	2.6531684223454173	173.90375775603545	1.3919682210016506	0.6966760929145723	1.55657736933222
29	Patient 12 (NM)	Passage 1	2	1.346781462766458	7.4105923159271985	1.6826039688600876	1.97789122982707	2.5967691143131226	174.42883746117136	0.5067025133159181	0.5052959170171604	0.7155916438548463
30	Patient 12 (NM)	Passage 2	0	1.1986971700201883	8.798250432366332	1.7167157790530085	1.5759777438415514	2.3304117479822066	164.4177350397775	0.33127717176715743	0.45490234335525537	0.5627439084736052
31	Patient 12 (NM)	Passage 2	1	1.0579853573826332	9.368376428218557	1.4235775632720502	1.443567169162085	2.0274267558987735	164.370612427817	0.4457510254899538	0.41009613322324956	0.6057002684579286
32	Patient 12 (NM)	Passage 2	2	1.6984120339348932	11.28477858587221	2.792747283677405	1.7958411911378072	3.320313686125873	168.49548508875424	0.5487845817000924	0.46126592836769903	0.7168896524463585
33	Patient 12 (NM)	Passage 3	0	1.1722961411315818	16.951380810722966	1.5353061043379492	1.6822653333368607	2.2775384707539734	165.30660088640502	0.3439429083123631	0.4377610765078079	0.5567149039532187
34	Patient 12 (NM)	Passage 3	1	1.2747597357923084	7.186132832974068	1.9492321016738292	1.5251752414512911	2.4750081420738352	166.06745242592507	0.4221833152059038	0.4428831460092817	0.6118694572025362
35	Patient 12 (NM)	Passage 3	2	1.3563095923683743	10.890736829178685	2.185017612670118	1.4820604305073055	2.640228226376296	165.77316129930512	0.43481542905078746	0.4454585241154576	0.6224931759045572
36	Patient 13 (JL)	Passage 1	0	1.7593183081848214	17.492916901426188	1.7209356393793032	2.9420048780086234	3.408373831772622	164.82947480069132	0.5117998017009964	0.7084154317373702	0.8739516353579434
37	Patient 13 (JL)	Passage 1	1	1.696294597797981	18.074535579510695	1.5278453480079792	2.856133249469454	3.239106133820651	164.112395273064	0.6434743580667486	0.7770416040537838	1.0088869629051074
38	Patient 13 (JL)	Passage 1	2	1.8951419156760347	19.468240613234272	1.6234335004711686	3.2906653701354474	3.6693343958626516	159.8368584023381	0.48383303672026606	0.8173996611977752	0.9498613654361314
39	Patient 13 (JL)	Passage 2	0	1.3663352895025704	17.19928404111811	1.532145861432741	2.154264176260881	2.643544038185566	160.761963352786	0.40844049726942094	0.558873663473373	0.6922163040075269
40	Patient 13 (JL)	Passage 2	1	1.8013389351666942	13.100401363134921	1.8557930270494634	2.95996762343581	3.493619339744049	162.15931952679654	0.4415056324688553	0.7609103251070714	0.8797225394158505
41	Patient 13 (JL)	Passage 2	2	1.6227604481598947	13.371484083587026	1.473709642865986	2.7270617493588185	3.0997880405427995	162.35158055112717	0.5944156682371967	0.7559034366308741	0.9616236229191955
42	Patient 13 (JL)	Passage 3	0	1.929235453398159	22.862175243402174	2.1472918590137784	3.0575229912957904	3.736215889116849	157.7642446156713	0.5740085292446154	0.7739526967837416	0.9635811167226103
43	Patient 13 (JL)	Passage 3	1	1.8439272419568233	15.271768199731653	2.482001232967933	2.5590560666742874	3.564982198109384	157.2030837397631	0.6007824175460831	0.7281710708704777	0.9440193968797328
44	Patient 13 (JL)	Passage 3	2	1.7049675592382805	18.278232663058947	2.181802667947673	2.4666893560506837	3.2931473184656226	157.20831108078437	0.5357545015406904	0.7041344794720138	0.8847814708177593
45	Patient 14 (RD)	Passage 1	0	1.4118952372696174	12.673472524314509	2.071765774672789	1.7042097736937014	2.6826375785518772	157.25171469584518	0.557303829563459	0.6831256896016579	0.8816168477518096
46	Patient 14 (RD)	Passage 1	1	1.3289677897380427	10.700390263662754	1.7259919908121977	1.8352577002340502	2.5193688055971935	154.57973290462948	0.5087180547312096	0.67720625131428	0.8469960838331224
47	Patient 14 (RD)	Passage 1	2	1.5145038158040878	14.30487653098906	2.2217179800807143	1.8528145392944835	2.892914188156116	156.1575381275331	0.5632861690814552	0.6990303455695974	0.8977386770690079
48	Patient 14 (RD)	Passage 2	0	1.2631247019578846	8.632238055502942	1.5642482737475227	1.7684783854251624	2.361014286623038	158.20302140374335	0.627877867873204	0.6428973263139964	0.8986365166999868
49	Patient 14 (RD)	Passage 2	1	1.143911679369747	4.72285612014237	1.478218503092907	1.5857875249983346	2.167914208940607	156.6052852715054	0.5342427885075779	0.49886706284853904	0.7309471276826258
50	Patient 14 (RD)	Passage 2	2	1.0042704159860032	6.653384493543839	1.2818066408845548	1.3658103510490875	1.8730900084215327	155.0667606364635	0.5040342660361845	0.5212672565120386	0.7251000579576744
51	Patient 14 (RD)	Passage 3	0	1.3086328596368	24.901577686675726	1.5395702743315165	1.9317675750234327	2.470223186984758	151.9394417068987	0.37141689695151	0.7811061006204791	0.864914592180996
52	Patient 14 (RD)	Passage 3	1	1.4474904170448308	10.115308138490828	1.9485128298036434	1.9081654605768343	2.7272326033633076	150.82807324399334	0.5274064279286628	0.8154500700093155	0.9711417800191016
53	Patient 14 (RD)	Passage 3	2	1.2524422018391612	7.8671447458116575	1.7037464721754731	1.687804833436175	2.398215419269271	149.6971025249812	0.5005424604715027	0.5219826853786967	0.7231933894678666
54	Patient 15 (JB)	Passage 1	0	1.7958941163555802	22.51506453470086	2.2617091929559954	2.601094310930649	3.446885563498946	162.54290507928653	0.5728442864795644	0.8317283476187598	1.0099121846897945
55	Patient 15 (JB)	Passage 1	1	1.9683658182051913	14.892244667644604	2.42521370186319	2.967568021240574	3.832508507543676	161.76967891819405	0.5455803764443953	0.7155952554052526	0.8998524972014673
56	Patient 15 (JB)	Passage 1	2	1.910809259838586	23.597123862764647	2.8587676247927614	2.3393066679866195	3.693901463148402	162.06191941920474	0.6999471159834523	0.6855174143054866	0.9797244972387047
57	Patient 15 (JB)	Passage 2	0	1.6635910267994312	31.424980254654205	1.858501735980766	2.6243375318717184	3.2157699208485147	151.63782363288985	0.478531269561577	0.7070870229385249	0.8537940231439201
58	Patient 15 (JB)	Passage 2	1	1.5589492996719185	30.02966076819949	2.2537633393012544	2.0315015258842752	3.034212853319371	151.28255524233393	0.4735190206907514	0.5390953288481147	0.7175263316016948
59	Patient 15 (JB)	Passage 2	2	1.8147825855030246	27.02329703601431	1.9918922096468232	2.8975139368232	3.516137310876295	151.8204267261778	0.570540756213199	0.6964229944103363	0.900289809807813
60	Patient 15 (JB)	Passage 3	0	1.8664164301631443	25.10879923619278	2.795272079517933	2.3058144011208963	3.6235791768566377	153.43512536413058	0.573395874230431	0.6891533092122771	0.8965015963079558
61	Patient 15 (JB)	Passage 3	1	1.4769104994079567	22.51264585114445	2.225634211921939	1.802694579191169	2.864115114851814	154.6987270322823	0.5444658657280842	0.47482630822247957	0.72242861372126
62	Patient 15 (JB)	Passage 3	2	1.3630838632940119	24.154026466404375	1.4216348548904867	2.147763336014649	2.5756422515885755	153.99927985750264	0.501688410502184	0.7391658840136226	0.8933406211081236
63	Patient 16 (TM)	Passage 1	0	2.4338201228460674	13.217567246734532	4.1299939004669275	2.3900134412418046	4.7716887856617936	162.7361991953547	0.8285236120238677	0.48831989370718093	0.9617212144230098
64	Patient 16 (TM)	Passage 1	1	1.7885844490910232	14.857176721648422	2.325605790971659	2.556376856920717	3.4559376339281296	163.30816318754577	0.6384143721738713	0.667127788299993	0.923380959582879
65	Patient 16 (TM)	Passage 1	2	1.6055395126468275	12.058748993315948	1.540808189597439	2.7087351676849187	3.1163016679685525	162.2320453078287	0.4266450155260253	0.646271190464239	0.7743981023332036
66	Patient 16 (TM)	Passage 2	0	2.219287177801159	21.739536241506357	2.674096175131166	3.4149385972324064	4.337348957222461	158.81635009756522	0.6518243636326718	0.6807872887081753	0.942521264211989
67	Patient 16 (TM)	Passage 2	1	1.9839575709493964	14.460041104593131	2.664211257600735	2.782077704435866	3.852009602615968	160.3968968665029	0.7011047719118414	0.644068857705864	0.9520360259276387
68	Patient 16 (TM)	Passage 2	2	2.5342751967715653	14.92455533479142	3.385859279165127	3.650312789203015	4.978837868150326	160.17809220139904	0.6963851478888671	0.645309460924247	0.9494085393330637
69	Patient 16 (TM)	Passage 3	0	1.736371835868589	4.563209259004488	2.1587726113460617	2.607106587830543	3.384863948197521	159.48836127853622	0.5381518821412341	0.5594972864377014	0.7763019140664951
70	Patient 16 (TM)	Passage 3	1	1.6841656770491678	5.649863227422361	2.1543015322996792	2.4495601585071367	3.2621097563102097	159.2670222311776	0.5777184644704673	0.6087178530300859	0.8392234796451251
71	Patient 16 (TM)	Passage 3	2	2.05684413787761	10.4710656969749	2.474893610346597	3.1214586132436755	3.9835414214901226	160.66819284622872	0.5381884509907542	0.8741751338139181	1.0265617240859943
72	Patient 17 (KM)	Passage 1	0	1.6964167808238992	8.527083277812812	1.9569327145036057	2.6784188056066185	3.317154344814488	159.41471594641206	0.40681189779806687	0.5850732514241147	0.7126055218155766
73	Patient 17 (KM)	Passage 1	1	2.0593519484210954	9.919248722444845	2.8536401707719836	2.822527307014332	4.013716809029398	160.6399792617195	0.6816946307103593	0.6237720715442349	0.9240125360501984
74	Patient 17 (KM)	Passage 1	2	1.494146713904111	5.402463443771894	2.017415414518854	2.0736460362729874	2.89309053409826	161.0774498769826	0.5780566814499273	0.4751581265473178	0.7482812119737202
75	Patient 17 (KM)	Passage 2	0	1.4364423809777207	3.919516196255346	2.118006266542487	1.7767316798757176	2.7645480656677384	158.62387354765178	0.5283693647926396	0.5758182546925398	0.7814991030631706
76	Patient 17 (KM)	Passage 2	1	2.0563103344340887	2.611196862557907	3.260560636377323	2.294801542717817	3.9871505845595263	157.99524699673714	0.7221080205203931	0.7034479289531537	1.0081066322807137
77	Patient 17 (KM)	Passage 2	2	1.593483144583951	4.64760261529628	1.8420848235878706	2.4321855208623506	3.0510330881826278	159.28543605097587	0.5607853588306996	0.730390994213735	0.9208426701165648
78	Patient 17 (KM)	Passage 3	0	1.5558659177068677	5.066188496037448	1.6865125128050935	2.48101767937534	2.999962196632009	159.30060159159024	0.5398817210260322	0.6258031332680889	0.8264997485215514
79	Patient 17 (KM)	Passage 3	1	1.9457969834742614	3.754753256606601	2.0437145375842185	3.165149856566914	3.7676176458949	159.51039444996965	0.48398759565477256	0.8457640836449779	0.9744541435755285
80	Patient 17 (KM)	Passage 3	2	1.8344876470374558	3.1743107079320425	2.0735657035162447	2.893723117076623	3.559959017334675	159.26414132182873	0.613808335197653	0.6413351940066171	0.8877339147681694
81	Patient 18 (MC)	Passage 1	0	1.4612502335308712	9.10118784590519	1.6673306405746426	2.265711859511914	2.8130840185341044	159.43103593743615	0.5461026962146193	0.573880762729717	0.7921914444401167
82	Patient 18 (MC)	Passage 1	1	1.7689161995177398	6.560918054450333	2.412733236446729	2.4394607777890065	3.4310713423981225	160.11277492454153	0.6071430640027243	0.6126865649521507	0.8625587093290997
83	Patient 18 (MC)	Passage 1	2	1.5205998286178277	12.818768152184921	1.6655170310473637	2.4343696473049885	2.949593626320181	157.38620172469507	0.5299347350251503	0.5176504335509208	0.7408055039898344
84	Patient 18 (MC)	Passage 2	0	1.3846083152470052	15.726259058121498	1.963782855445899	1.8232886769416445	2.6797060851531573	160.8410220284286	0.5626942928345228	0.41365586736947907	0.698381016206583
85	Patient 18 (MC)	Passage 2	1	1.1674761133136378	14.715706405380724	1.2412485278729335	1.8447194550607766	2.2234405267122512	164.11778307359114	0.5034044099070474	0.5048743654527886	0.712961517057701
86	Patient 18 (MC)	Passage 2	2	1.1121830520743794	15.694149177611928	1.3675193219764434	1.6301598217576958	2.1277993656479914	161.56140782593263	0.42710261859150384	0.48770665161161336	0.6482857586234108
87	Patient 18 (MC)	Passage 3	0	1.134851377732435	10.958736055874839	1.5848795700500165	1.4568944787951263	2.15276212664234	163.6809143272299	0.5457006458803588	0.4683765892366234	0.719142422792018
88	Patient 18 (MC)	Passage 3	1	1.171235414575264	7.458683098063879	1.5968501393368488	1.5503861150432752	2.2256746108133356	161.03223134248393	0.5804211001396505	0.4434562647147357	0.7304396704739331
89	Patient 18 (MC)	Passage 3	2	1.2104247113401732	14.358682221762393	1.6469958104844953	1.525018238172875	2.244610395260919	161.0189351100526	0.7594319697920198	0.4954787422646917	0.9067723533381397
90	Patient 19 (JG)	Passage 1	0	2.0859009597766525	13.291162406644233	2.147487237441906	3.3749822822884687	4.000275845580771	164.1136440176469	0.8668654994851434	0.806392349327583	1.183944430812395
91	Patient 19 (JG)	Passage 1	1	1.9909001270328186	12.891230731482725	2.316847757484934	3.053995958036046	3.833363385209322	166.31301410191455	0.7953084133388454	0.7263215182590596	1.077060081988789
92	Patient 19 (JG)	Passage 1	2	2.033401830498711	14.184304132593038	2.2418126768384257	3.199708990527183	3.9068992439137653	168.79391961415126	0.9107475591896269	0.6675096991341968	1.1291724026950398
93	Patient 19 (JG)	Passage 2	0	2.229519828454863	12.330214504315082	2.789019607697651	3.385089755435126	4.386053240040959	164.27034144069603	0.5387867713761453	0.5960540683611579	0.8034747273062286
94	Patient 19 (JG)	Passage 2	1	2.0235842858452724	10.641466317252823	2.168033889087949	3.275350809880863	3.927886692869467	167.11871669323156	0.6560783254260941	0.7216930140750547	0.9753356220597323
95	Patient 19 (JG)	Passage 2	2	2.1814712496210507	14.617434094464196	2.406409084438075	3.509072189303801	4.254925652865332	167.95154540228145	0.7339539604758634	0.6262479733965134	0.9648186048586777
96	Patient 19 (JG)	Passage 3	0	1.722863760218846	9.249226582005392	1.60719830770893	2.9207677648375885	3.3337622495338226	166.46353061041106	0.48255301677039203	0.7254033324231871	0.8712447467186653
97	Patient 19 (JG)	Passage 3	1	1.6307059494118645	11.282542915712954	1.8270266134215825	2.4280187084467713	3.03863474190602	168.33976155240128	0.9644213681519095	0.6880391731018931	1.1846967878198782
98	Patient 19 (JG)	Passage 3	2	1.76489518961739	7.028799617895553	1.8763989838488153	2.851059784917096	3.4131239420449386	167.05929918825012	0.6480246718276633	0.6245551234924565	0.9000028208722616
99	Patient 2 (AG)	Passage 1	0	1.8289583455944614	10.578637963803093	2.5668658000962106	2.5137822461800754	3.592756771187511	163.82865544353643	0.4942336498164944	0.47768860375131156	0.6873523861636117
100	Patient 2 (AG)	Passage 1	1	1.6078534580145631	11.425649633333553	2.0031366606127037	2.3901900817509953	3.118583830521707	162.21490873548782	0.5510503758226974	0.558166055141099	0.7843505987797246
101	Patient 2 (AG)	Passage 1	2	2.202784911186179	9.2088449068449	2.889792429611824	3.1244430077056706	4.255942245219344	160.84564022029824	0.7551979102842555	0.8518668801271909	1.1384204254823174
102	Patient 2 (AG)	Passage 2	0	1.5927441524713881	10.281391262215395	1.7792372194928754	2.5105002535980083	3.0770597339902914	166.9520926465446	0.422297014423053	0.7076046678705372	0.8240383088077868
103	Patient 2 (AG)	Passage 2	1	1.6075815510455818	13.507943248963448	1.6894395556293873	2.595954298802067	3.097286672814474	166.90782131644224	0.5175143432434842	0.6901216878142484	0.8626059583925454
104	Patient 2 (AG)	Passage 2	2	1.694592795148143	11.306674846989974	2.4680970600857046	2.1351141881000584	3.26346682137721	165.20472437536282	0.5492187015036514	0.7312469413001033	0.9145289887379806
105	Patient 2 (AG)	Passage 3	0	1.2059366442565111	12.901580577158597	1.6944675934750901	1.569153503820903	2.3094291813975767	159.92440388440914	0.5466966958098922	0.4298747942628011	0.695463597862562
106	Patient 2 (AG)	Passage 3	1	1.1296297552404007	24.139681723095368	1.4353399121521464	1.6186110411631698	2.163354424497348	158.8463828971918	0.35629352661137154	0.5451661146848079	0.6512688920144254
107	Patient 2 (AG)	Passage 3	2	1.170163759093894	18.56402403952959	1.5208975549577504	1.6173991683347122	2.220159778575921	159.66710230452432	0.41554211267410807	0.6126566759409947	0.740286059561255
108	Patient 20 (CV)	Passage 1	0	1.9306781280189216	21.530292097647358	1.9287872973141715	3.2596408363820806	3.787542583323675	164.95046057177842	0.5299337730706802	0.5326945763863996	0.7513942477504157
109	Patient 20 (CV)	Passage 1	1	1.5973680188774928	26.039745983010658	1.8522287878944625	2.4824432571503094	3.097301407302174	164.73940529285352	0.5269971620464431	0.5790823209608384	0.782982977627481
110	Patient 20 (CV)	Passage 1	2	1.3360436697972877	20.562041092655313	1.527595098663287	2.036087233148936	2.545426880987193	164.5152200198202	0.4973614248032165	0.6430274932591459	0.8129284986820344
111	Patient 20 (CV)	Passage 2	0	1.3552232787352088	25.41308934034585	1.6099811022515509	2.03131772016681	2.591966595053031	168.14856744248414	0.48642611610008557	0.6257949701046019	0.792609431581806
112	Patient 20 (CV)	Passage 2	1	1.3246144908969615	5.707946114825697	1.7169834828635329	1.8338475776887746	2.5121761917949095	167.50058914363933	0.6712853450810935	0.5067158620322125	0.8410618166078467
113	Patient 20 (CV)	Passage 2	2	1.3973602426576657	21.804920639909678	1.768913774240621	1.9678735682455695	2.646050324785556	167.85920420000804	0.5951587924715701	0.6742894641674286	0.8993777125009356
114	Patient 20 (CV)	Passage 3	0	1.3516797390716517	13.891369184833136	1.581992758000358	2.0817656749047773	2.6146604773043327	165.0534273905497	0.4996210578979007	0.47125561534574417	0.6868064184979006
115	Patient 20 (CV)	Passage 3	1	1.3963009836479259	9.363060299478402	1.7142006150503943	2.035096669163166	2.6608461438944873	166.13261164797254	0.5093766887626614	0.6775388809593784	0.8476576822435458
116	Patient 20 (CV)	Passage 3	2	1.710130304319653	4.012152861323738	1.5982381412623015	2.9114550877877456	3.3212852759723495	166.09792157165555	0.539693182713484	0.6131704617409257	0.8168517286625462
117	Patient 21 (MP)	Passage 1	0	1.8103649721948418	3.33650696395684	1.7934195549656922	3.0602411487300025	3.5470310949459787	167.10232021859966	0.4685146940638165	0.5556525201353286	0.7268120401358616
118	Patient 21 (MP)	Passage 1	1	1.3778324487332207	11.721400875494895	1.7652424847095922	1.9816597495932544	2.653875730508438	165.65173638840054	0.5316731994060357	0.5176449006610492	0.7420462479839364
119	Patient 21 (MP)	Passage 1	2	1.2662146444113083	15.094184350110496	1.4833370778423502	1.812749538416223	2.3422958343322287	168.11190600719408	0.4656752328064945	0.8426119539308295	0.962729623184263
120	Patient 21 (MP)	Passage 2	0	1.5923253522066336	11.712959435713165	2.0992034435741487	2.2586030613476122	3.083495238563272	161.81168282504106	0.46792143687573645	0.6442877864663406	0.796277101816667
121	Patient 21 (MP)	Passage 2	1	1.1521139559301194	15.370673154946385	1.3244410930395802	1.7877298594422506	2.224887021687458	163.1665320295702	0.3909736078303062	0.4544047188384643	0.5994530928458955
122	Patient 21 (MP)	Passage 2	2	1.0272151062743784	12.613088862952981	1.2002566650480149	1.5692776152893275	1.9756640139052848	163.49433782323266	0.415142011575674	0.3809098484125753	0.5634138819667014
123	Patient 21 (MP)	Passage 3	0	1.1496261426909928	5.573131172431602	1.2198431167220585	1.8277288164833734	2.197409806116715	157.24488237601926	0.3894210276001684	0.5534460037611751	0.6767209290515448
124	Patient 21 (MP)	Passage 3	1	1.3544958289747564	2.334269114835201	1.495514782343508	2.1787300309214004	2.642617833105407	159.77902064884267	0.405672871414572	0.43661918463529537	0.5959922742731939
125	Patient 21 (MP)	Passage 3	2	1.1277001822593904	1.102206468895427	1.3480299310627715	1.6832085750895174	2.1564730005951813	160.70238459488212	0.377336245336113	0.5422843902705557	0.6606474112379944
126	Patient 22 (MC)	Passage 1	0	1.3977751334853168	7.193096184228795	2.2888629869400656	1.4113685646046021	2.6890249158641604	163.95952040257234	0.5644195827596489	0.5154384848056563	0.7643600571859619
127	Patient 22 (MC)	Passage 1	1	0.9868000420849876	10.297850533364862	1.4420092082300489	1.1963113555442608	1.8736465557901787	165.0887848849333	0.39926108903423885	0.4744854676326007	0.6201176309470117
128	Patient 22 (MC)	Passage 1	2	1.0359489274201465	6.37529836178686	1.369821505467982	1.4468712644859094	1.9924475934984145	166.28755387245204	0.3892293069369187	0.41402156305631116	0.5682546155150744
129	Patient 22 (MC)	Passage 2	0	0.9897968136021897	7.318495598705317	1.2001025952858568	1.4526040393309079	1.8842252344909083	163.57015649418008	0.4010776113091501	0.4556566078555428	0.6070306372629586
130	Patient 22 (MC)	Passage 2	1	1.0019614248037187	8.910643072500454	1.3705476991017307	1.3083200558756019	1.8947565448150288	163.0217404361908	0.44470236622760384	0.4773303138613519	0.65238364714285
131	Patient 22 (MC)	Passage 2	2	0.9957781465401795	11.100203985820041	1.331845122340643	1.3473042674439755	1.8944762386937741	164.54033257194064	0.4146390291634573	0.4531343344164694	0.614211893024444
132	Patient 22 (MC)	Passage 3	0	1.1955486808460745	2.311340218241671	1.6980609916298928	1.502127813558544	2.26711250262559	167.84938827055404	0.5300780312269695	0.544577610943041	0.7599654554845834
133	Patient 22 (MC)	Passage 3	1	1.0662072281250112	5.1163729662932855	1.442354692448851	1.3956544154920363	2.0070471609585154	168.83351968226333	0.4741392416622379	0.5423514418054038	0.7203839996227307
134	Patient 22 (MC)	Passage 3	2	1.080812615325674	10.36401251483387	1.3900613470259613	1.4824770241650427	2.0322422777988036	169.72095679124467	0.49525001067388524	0.5452911048633938	0.736624030368019
135	Patient 23 (JR)	Passage 1	0	1.0338766445314949	2.670225516414807	1.293226262622956	1.4624405094854214	1.9522208917337498	166.61395819494123	0.4982860784554284	0.4649174532393959	0.6814963347730457
136	Patient 23 (JR)	Passage 1	1	1.3725087191210574	4.052470236806468	2.11876241375159	1.599125301731629	2.6544972963943168	163.27466372768964	0.49517665474454853	0.4935229683455117	0.6991171859485124
137	Patient 23 (JR)	Passage 1	2	1.2678393859071557	14.131623045041795	1.927608320691514	1.3502510112430894	2.353476499003579	165.36169441843717	0.7869838763846109	0.5210293473291541	0.9438300707582867
138	Patient 23 (JR)	Passage 2	0	0.991913738747508	3.3828336664882235	1.1890294325929516	1.4541153074181083	1.8783616049206224	166.90940833056402	0.38514141141502317	0.5089157443403632	0.638223426101128
139	Patient 23 (JR)	Passage 2	1	0.9359023591173169	10.659287853689975	1.275560119026958	1.2294988275879102	1.7716435827479842	166.24151626539813	0.4227536625881736	0.4315220268788229	0.6040959517438624
140	Patient 23 (JR)	Passage 2	2	1.1138420281961432	6.566660808362014	1.3466225071525737	1.4141435589118794	1.9527401726757811	167.4587976094008	0.9558723426115617	0.4854792866362443	1.0720923808714207
141	Patient 23 (JR)	Passage 3	0	0.9420375567066666	14.695501484616011	1.2953584413628498	1.257156634816388	1.8051028491675638	162.86462005575683	0.38399703402322766	0.3793270551542181	0.5397617408733294
142	Patient 23 (JR)	Passage 3	1	0.8109328289560033	17.18217566065753	1.0261123033566797	1.0920400716216525	1.4984852275305802	164.617360713059	0.41409311179859504	0.46207913818731056	0.6204758135390706
143	Patient 23 (JR)	Passage 3	2	0.8773863246481248	20.300060242407945	1.169058350519991	1.159038882774694	1.6462285864071649	163.59428933156235	0.412166223957	0.44640508044048305	0.6075841439784666
144	Patient 24 (CB)	Passage 1	0	1.9110574194609344	8.944248402388272	2.498887527167953	2.7738522254587092	3.733456179214884	166.65150145001877	0.534770814223751	0.6195861328688778	0.8184539081640115
145	Patient 24 (CB)	Passage 1	1	2.0168504430737824	8.24822561861511	2.1638346409689024	3.28266843329959	3.9316780636820465	166.84451140881794	0.5706101647038226	0.6978928874875557	0.9014712654705317
146	Patient 24 (CB)	Passage 1	2	1.7651046171993503	7.7730604395330785	2.379503254007153	2.4402995988919676	3.4083864024172676	165.16682761478427	0.5252954906019324	0.7545488837737504	0.9193907604772509
147	Patient 24 (CB)	Passage 2	0	1.4707649706607009	20.787855293730676	2.0559679379169076	1.8334148056395283	2.754707609035944	161.7108944406653	0.8099389675892265	0.6388922078021126	1.0315931292955378
148	Patient 24 (CB)	Passage 2	1	1.62913667099261	21.565740403133827	2.6816720340026645	1.585852761564386	3.115492558057775	160.17890918197762	0.7450192729007604	0.595816729191602	0.9539660852347721
149	Patient 24 (CB)	Passage 2	2	1.494563462197615	14.392083454267514	2.220008186633599	1.7814654519883057	2.846410986724879	161.4823247518936	0.5950593201351719	0.6919022115275065	0.9125920582584464
150	Patient 24 (CB)	Passage 3	0	1.774021416383303	65.19018403602935	2.8024992378116256	1.9450711092967674	3.411349234270174	151.47505442213682	0.7715766111714718	0.596635464990078	0.9753483198277317
151	Patient 24 (CB)	Passage 3	1	1.834302574614954	17.20494586729264	2.57069759766042	2.3764730422263187	3.50087278532732	151.45994522847192	0.7386435479967585	0.810530191241195	1.096609995354195
152	Patient 24 (CB)	Passage 3	2	1.5277923451746258	7.784679317118953	2.32199020028414	1.812018417595013	2.9453436532803967	150.99861883533103	0.5808332918059592	0.5693691694388384	0.8133563573106313
153	Patient 25 (RP)	Passage 1	0	1.5930781740324187	10.587832302408263	2.061725145749305	2.20798456540704	3.0209115209967186	160.06352834390162	0.6092679534959066	0.8089984038711466	1.0127615003657837
154	Patient 25 (RP)	Passage 1	1	1.4837359387405509	7.380156819133688	1.7107868720682138	2.326621448860335	2.887898732285796	158.85692835724805	0.3923315730721986	0.5585751448766799	0.6825908406236564
155	Patient 25 (RP)	Passage 1	2	1.6751732101014987	13.48527418075588	2.5135603302391107	1.8235019759966518	3.1053413645226575	159.21504056493137	1.1517300586655939	0.5051673159634809	1.2576470670071154
156	Patient 25 (RP)	Passage 2	0	1.2286693370330959	2.4711938295839473	1.5791539779205204	1.6903708659136716	2.313240357228781	160.89987746870221	0.6039133753261647	0.5680854195027447	0.8291154375293289
157	Patient 25 (RP)	Passage 2	1	1.4320719788919554	13.156632264720884	2.0224523275572373	1.829351947723405	2.727057382212758	160.92067891280857	0.7275793366039867	0.48693629354966395	0.8754876612659837
158	Patient 25 (RP)	Passage 2	2	1.4266839124682216	14.054328024725137	1.9233235379295106	1.5451312025101795	2.467104348122358	161.0462137226109	1.33359103514818	0.5259648570300947	1.4335634202428165
159	Patient 25 (RP)	Passage 3	0	1.2283207768673803	23.5248216362241	1.7621014020939165	1.6061799602978861	2.384285095395235	159.82618763662109	0.4236952229207244	0.41322471548375705	0.5918380753318211
160	Patient 25 (RP)	Passage 3	1	1.4777205808130671	10.56394448390569	2.0568928637184585	2.0048833386622285	2.872344940020492	161.49379440783417	0.48017480631158005	0.5036855772764842	0.6958929553981047
161	Patient 25 (RP)	Passage 3	2	1.1561097496059678	17.062139396539028	1.708075319002941	1.4637642296339124	2.2494726082668266	159.96763964740168	0.38284386241510227	0.3737145624727797	0.5350065393928702
162	Patient 26 (JF)	Passage 1	0	1.8432291007100772	27.487040228723693	2.538379595204453	2.182254408971945	3.3474774494875716	149.30834143376325	1.0124296078777901	1.1659138411917604	1.5441401477813153
163	Patient 26 (JF)	Passage 1	1	1.5453184149889907	24.250674945107317	1.501434093534348	2.371230438193432	2.806606158377467	147.4910372397883	0.7613089667324283	1.0466167129120498	1.2942170940665334
164	Patient 26 (JF)	Passage 1	2	1.5681924466698545	77.47088297285217	1.9732135608649455	2.087845742312382	2.872746351572526	146.16919120618527	0.9597706639361444	0.8142965500011966	1.258665403789378
165	Patient 26 (JF)	Passage 2	0	2.217430446716046	17.768374851323852	2.45069111861657	3.390347572657924	4.183341203188381	169.0248338074122	0.9904190399021546	1.0893657086575543	1.4722932866109528
166	Patient 26 (JF)	Passage 2	1	2.124262041958895	21.156169451464546	1.397510706211753	3.801084659179487	4.049849473773823	167.59387988455904	0.6853025017071048	1.0858345235611933	1.284007839307603
167	Patient 26 (JF)	Passage 2	2	2.1266427732482613	17.765438234898955	1.7427148126967398	3.6448040703269338	4.040006389780148	167.3161310192138	0.8269192967819983	1.0416289104961354	1.3299572589266921
168	Patient 26 (JF)	Passage 3	0	2.1124383306011927	32.086420663281125	2.890894578744096	2.729386949925957	3.975779745891128	170.3530495264542	1.0668384103465371	0.951111991693809	1.4292509277710792
169	Patient 26 (JF)	Passage 3	1	2.04895964896736	14.116369810234852	2.575189497490704	2.6928946836355685	3.726027740790336	169.02983999806665	1.2305180605228931	1.1813065436090788	1.7057725074718055
170	Patient 26 (JF)	Passage 3	2	2.010400614933697	13.361083642702367	2.1372895431984515	3.066775606127497	3.738063564173852	168.87419463182874	0.9407732207629829	1.1439707458647157	1.4811223178046538
171	Patient 27 (RV)	Passage 1	0	1.4071207634299088	19.695493137387547	1.8724701323535475	1.934619670833693	2.6923776977483636	156.47742988624947	0.5558252169095403	0.6017607767352084	0.819181118049909
172	Patient 27 (RV)	Passage 1	1	1.363231403826407	14.121527034126558	1.878742424314805	1.7578770377651236	2.5728981279526315	157.05335335877584	0.6960038700869445	0.5739105135087742	0.9021056837709811
173	Patient 27 (RV)	Passage 1	2	1.3688249604300429	12.912522182738089	1.6377275910939293	2.0511766104172486	2.624781352751714	156.73047596808058	0.48109514738025083	0.6113897272601901	0.7779781098669261
174	Patient 27 (RV)	Passage 2	0	1.3272374909999363	15.216305611026788	1.777080079923306	1.7620799276447174	2.502586518358284	156.50257771921648	0.645486369821137	0.6055125882834441	0.8850413256987414
175	Patient 27 (RV)	Passage 2	1	1.275495647792069	20.09451114199942	1.5450934976438053	1.8145244847987538	2.3832358302097068	155.62691320948292	0.7158315650592205	0.5615413949261034	0.9098041370265839
176	Patient 27 (RV)	Passage 2	2	1.4792628505934609	18.22571384118923	1.5002755014286993	2.395232331111123	2.8262987280517886	154.8426137649127	0.5277450452583653	0.6974202403154451	0.8745912327461369
177	Patient 27 (RV)	Passage 3	0	1.1664545385143414	13.419153330205226	1.465514278084253	1.7063800131996931	2.2493254208131366	155.88947749167457	0.38712700437103387	0.4828380633849589	0.6188698675542605
178	Patient 27 (RV)	Passage 3	1	1.190910386147971	14.953952059188708	1.4972911917215486	1.7260573643971817	2.2849846690944515	157.55110017586995	0.49246235733774013	0.4575981642763818	0.6722464230799288
179	Patient 27 (RV)	Passage 3	2	1.2794848052682355	15.789116839661443	1.5264197635478047	1.9190973554305528	2.4521198898442704	157.9412908592422	0.5407292620977435	0.49299632715724356	0.7317332256220858
180	Patient 28 (AP)	Passage 1	0	1.577238720354454	12.755974924882882	1.9640670052668037	2.187257378296544	2.9396690358083477	161.5158000071469	0.8044165111178236	0.8136264256352973	1.1441476669779307
181	Patient 28 (AP)	Passage 1	1	1.7104892640319287	13.526592869768482	2.363683052848674	2.1394730223382816	3.1881565814177524	162.45814651500785	0.8966571302858682	0.8571800817472015	1.2404643089733083
182	Patient 28 (AP)	Passage 1	2	1.6117602150016535	10.703713944243166	1.8947035703911477	2.3183690251700595	2.9941169911212446	162.26746803636797	0.8554693458235527	0.8333784281369369	1.194297871608155
183	Patient 28 (AP)	Passage 2	0	1.4114870541859186	10.650799810859134	1.7640022526160237	1.9987668648252166	2.6658531330809714	164.02756887232223	0.6252014754291852	0.6866826082705951	0.928660265856216
184	Patient 28 (AP)	Passage 2	1	1.6889107325978183	13.99569763662572	1.9893189208602722	2.38503203128688	3.1057636032314333	163.46087640950427	1.1349845963537915	0.6897247694688977	1.328122845063401
185	Patient 28 (AP)	Passage 2	2	1.5803736401930053	9.410002775368097	2.013753560113211	2.2091419506607872	2.989232603702492	164.4229486084393	0.6598830787423234	0.7869981790443588	1.0270403163603579
186	Patient 28 (AP)	Passage 3	0	1.8536812726879772	10.666405292767687	2.0789248621561627	2.8474163155569205	3.5255791377574788	158.94342187574586	0.6323873554422265	0.9565119021436664	1.1466598389521225
187	Patient 28 (AP)	Passage 3	1	1.632817680509286	4.595013137644739	1.9030853116296171	2.3528655040584243	3.0261708120211095	160.94073166237408	0.8622719357273839	0.873585506097342	1.227462637967608
188	Patient 28 (AP)	Passage 3	2	1.6876673636398045	6.466810573699228	2.0155163878491065	2.4463028157422184	3.1696535734992577	162.59859226273414	0.7528232283543427	0.8828578209617026	1.1602502941965154
189	Patient 29 (PG)	Passage 1	0	1.603878798071857	22.956889570115912	2.275846053226404	2.045785553075109	3.0601819859539447	163.65265580344413	0.7910108141137441	0.5470803418290425	0.9617666081023349
190	Patient 29 (PG)	Passage 1	1	1.5035032734800435	42.204689033912494	1.9917522110335057	2.0510538047423177	2.859003074518248	161.36992737997014	0.7614337394090598	0.5370367341677549	0.9317670274033267
191	Patient 29 (PG)	Passage 1	2	1.399463851497409	25.083317868360027	1.88187753325364	1.923962951180056	2.691300148195715	160.45728710977	0.5466921481803807	0.5403956828394275	0.768700070842699
192	Patient 29 (PG)	Passage 2	0	1.414434180917956	14.675802666677923	1.3221981711219832	2.2979159250050025	2.651155522052585	153.1315758639581	0.4057881894160646	0.899559087451577	0.9868488265617393
193	Patient 29 (PG)	Passage 2	1	1.2097752625230116	13.790875227280301	1.4857984727271207	1.7069238975858816	2.2630038209662886	157.3953909091463	0.58173238220869	0.6281925541044449	0.8561766462258027
194	Patient 29 (PG)	Passage 2	2	1.5240996783685667	13.280339777374985	1.8064917286690183	2.2547949650542862	2.8892062405068524	156.05742733210707	0.6475429253403326	0.7243581835463838	0.9716000299654854
195	Patient 29 (PG)	Passage 3	0	1.5721576155460406	12.677373700965967	1.6622585994567982	2.526083167003921	3.023937799970204	156.0562047602038	0.575855995335309	0.6410213155780322	0.8616951052367713
196	Patient 29 (PG)	Passage 3	1	1.3675943527958867	8.858871638400796	1.7078420116448616	1.9377173455823942	2.5829194428224134	160.54827299342958	0.5814408307953313	0.6868121776517861	0.8998802181883729
197	Patient 29 (PG)	Passage 3	2	1.6923171172343843	8.120104186664507	1.6725730229694498	2.087390153620101	2.6748267552488914	157.20370533935625	1.9160312348973219	0.7936466704022117	2.073897473488666
198	Patient 3 (BD)	Passage 1	0	2.075380404804332	23.040164834355945	2.4170024445645333	3.201687903672508	4.0115715436165145	159.83996587615155	0.8244595518760371	0.6755556944839944	1.0658841630446472
199	Patient 3 (BD)	Passage 1	1	1.7408275460970746	21.27962437935103	1.8743445977546425	2.693647094922914	3.2816005764136906	158.1718224682913	0.8533696827218304	0.790430276807527	1.1631938092522591
200	Patient 3 (BD)	Passage 1	2	1.5230627769465113	16.91704342910832	1.82420980553967	2.1451448990085105	2.81591691148182	158.0591010769758	0.9679370121284457	0.6423322958271818	1.161676735460757
201	Patient 3 (BD)	Passage 2	0	1.2982512369253956	15.904640629153567	1.771203641252621	1.6594732450994165	2.427141073359217	165.44771914697532	0.750293871850968	0.5365355650735832	0.9223943336371629
202	Patient 3 (BD)	Passage 2	1	1.31035654519928	13.124651158235626	1.5099621689755562	1.9625848882479189	2.4762320560311917	169.74750094227204	0.6493087509632471	0.5610793640764716	0.8581444557123875
203	Patient 3 (BD)	Passage 2	2	1.2533141240761436	13.544364640930807	1.8394170269650592	1.4095130569499443	2.317365326572691	166.70423244753414	0.8174172073672392	0.4948052412147586	0.9555119662430459
204	Patient 3 (BD)	Passage 3	0	1.8787703452087847	16.81840508622799	2.1045106694018645	2.9460965651109774	3.6205593668085303	153.39975668049598	0.7597693219583559	0.6583407088808195	1.0053168214840333
205	Patient 3 (BD)	Passage 3	1	1.6641771599969588	13.340057754458865	2.233736052161101	2.255298221018971	3.1742631926882807	150.9358638860628	0.7683443007685229	0.6415938734457387	1.0009973341455896
206	Patient 3 (BD)	Passage 3	2	1.6388265933450479	3.704496552189996	1.9835958304107357	2.428387184797412	3.135556846512459	153.27717724554552	0.724796307737081	0.6212599993555676	0.9546170302841791
207	Patient 30 (JR)	Passage 1	0	1.2078321975446833	12.114257341583551	1.8220635860582275	1.3861522569593956	2.289395944591716	164.11289411342614	0.5198926814978894	0.5690450582461954	0.7707792670988769
208	Patient 30 (JR)	Passage 1	1	1.0060644016876603	2.641374619906876	1.2542419065200168	1.3812041129253145	1.8657029671501226	163.09572714165395	0.447033866411716	0.60660982684162	0.7535348430828054
209	Patient 30 (JR)	Passage 1	2	1.2001038923679348	6.2114555418069335	1.4926904038607418	1.6709242624438099	2.240560762979066	162.83043939881202	0.5231554808279584	0.6835153401241282	0.8607466975279864
210	Patient 30 (JR)	Passage 2	0	1.0234739602741307	12.868344064611957	1.3561428925686876	1.4143904128249822	1.959495798657346	162.52290479962278	0.38866218765566873	0.44644563875994	0.5919222959823874
211	Patient 30 (JR)	Passage 2	1	1.1774588231653964	12.891112616732205	1.4605193360556956	1.7601944226090354	2.287225641771385	162.63775478916781	0.3361798103066989	0.44857454203932234	0.5605675558071799
212	Patient 30 (JR)	Passage 2	2	1.4123372483173675	16.13825155912228	1.6570907471716707	2.200509757551245	2.7546674821909463	162.2819134949753	0.42312178162287684	0.459957641978876	0.6249744590769172
213	Patient 30 (JR)	Passage 3	0	1.0116266016909732	11.085351784894032	1.3365847740505015	1.3917106231631236	1.929589934895163	156.27441820698374	0.4401367476735269	0.42013789580798083	0.6084703839519123
214	Patient 30 (JR)	Passage 3	1	0.927910173483341	8.304123698537284	1.2086721769506823	1.3136452352607977	1.7850916602399156	157.44184224468813	0.3498932488185764	0.3675481454022315	0.5074612544396253
215	Patient 30 (JR)	Passage 3	2	1.3309071353985364	6.6595372556329	1.420887666283817	1.9226897186326184	2.3907441340162374	158.07691860191386	0.3504394918958226	1.1165974477875642	1.1702981235078114
216	Patient 4 (DB)	Passage 1	0	1.1509529105650746	12.893189840076817	1.5618721056170835	1.5141836807994675	2.175361278846382	157.54560138398946	0.47991739471922695	0.5798732707192236	0.7527109112060887
217	Patient 4 (DB)	Passage 1	1	1.1618651675827378	12.80740030877208	1.4762752318162435	1.507216637416343	2.109760780794527	157.2184949977372	0.5951140069429768	0.7710197384826131	0.9739774732454146
218	Patient 4 (DB)	Passage 1	2	1.2852593720513965	2.993048557785499	1.6572098004136138	1.671914984065988	2.354069675377367	157.24720443987655	0.7185420322860435	0.7413635579732404	1.032435265405294
219	Patient 4 (DB)	Passage 2	0	1.4968028039441068	16.043991182222612	2.2788325739044013	1.8097655165405333	2.9100393682469283	150.86860593003047	0.4724208440276642	0.5197729859861621	0.7023855143956071
220	Patient 4 (DB)	Passage 2	1	1.4050320779179848	17.20496823621189	1.7106820797577063	2.09386379850955	2.70383039126218	150.4790068539495	0.4592309307881007	0.6122652426919412	0.7653507530545239
221	Patient 4 (DB)	Passage 2	2	1.2128105445943114	10.408148039548685	1.3666337430898512	1.8453204009615967	2.296278547989517	151.1196769304255	0.5191607384366429	0.5841357941657699	0.7815001588993793
222	Patient 4 (DB)	Passage 3	0	1.1717344976436614	12.216140460404109	1.56799236978487	1.5743941794296916	2.222007449115701	155.8916529470534	0.4685389104227772	0.5787928103969038	0.7446675956071336
223	Patient 4 (DB)	Passage 3	1	1.0942282106242522	13.25436507330148	1.2192994436671527	1.6834619688828667	2.078637855424077	153.67160685515142	0.44121941693799666	0.523384753139315	0.6845481529460198
224	Patient 4 (DB)	Passage 3	2	1.140464887474254	15.383378705408324	1.3233358688048737	1.7134776481218585	2.164999647177515	153.14667267022543	0.4545261866564633	0.5557185543163194	0.7179255991869117
225	Patient 5 (CB)	Passage 1	0	1.341954910814704	15.461693992147879	1.6879742399720012	1.9869303598812433	2.6071343060584473	156.15558204104923	0.39416064619912816	0.5008592874249457	0.6373559765248449
226	Patient 5 (CB)	Passage 1	1	1.4701176261906213	13.414836117168315	2.055852884369138	1.9575907266046295	2.83878363653473	157.31281308686147	0.4963169746165921	0.5830611160036965	0.7656962872366843
227	Patient 5 (CB)	Passage 1	2	1.5976842140454082	8.632413255659245	1.8371356872614326	2.486899117069626	3.0918820727659106	155.9870810914682	0.5720820742636452	0.5686534442475086	0.8066254641085596
228	Patient 5 (CB)	Passage 2	0	1.8213238644595389	14.781840468279073	2.588370343008354	2.4272174931617845	3.548386364486788	155.75594284117392	0.513470775143569	0.6435716342389646	0.8233083780234167
229	Patient 5 (CB)	Passage 2	1	1.7940057579613216	13.750603656419216	2.214018841921155	2.660124624415646	3.4609453115882043	157.98240738495997	0.7775634347833539	0.5395176489022822	0.94640593224532
230	Patient 5 (CB)	Passage 2	2	1.935166404617106	10.279426067407407	2.8690929971334884	2.417080963345103	3.7515296892821888	158.6540547188116	0.7084942122923581	0.635245618495162	0.9515781863142249
231	Patient 5 (CB)	Passage 3	0	1.7715269490885752	16.43543811104295	2.729559067652652	2.087804791724064	3.4364838937714777	163.82413907694345	0.5669504313171733	0.6499050558864704	0.8624438377294634
232	Patient 5 (CB)	Passage 3	1	1.9404892891671	13.513911789383151	3.0006444250605493	2.3181794389548322	3.7918099737249356	165.77126696709632	0.6504157536979105	0.51100997641008	0.8271468120285851
233	Patient 5 (CB)	Passage 3	2	1.632652603232256	10.706319711277178	2.454688228909715	1.948452471415976	3.1340008510711894	165.21655318145758	0.7341641724268119	0.5488713189575151	0.9166552006339722
234	Patient 6 (LG)	Passage 1	0	1.533954927029607	10.625451668392017	2.034220130306334	1.9447676127524054	2.8142801221900795	157.3387383132829	1.0138807528398444	0.6811344107445516	1.2214328743240117
235	Patient 6 (LG)	Passage 1	1	1.251216134229886	10.535509058112181	1.6496105028148733	1.6261207781976665	2.316351354238671	155.7252702359938	0.6302686875135728	0.7067142587250612	0.9469338213124476
236	Patient 6 (LG)	Passage 1	2	1.2092671095631604	10.653224432724722	1.506125355950303	1.570394583337242	2.1759027402922624	156.1970399589216	0.8560482884201474	0.6180100013482975	1.0558196029026863
237	Patient 6 (LG)	Passage 2	0	1.3409518643288247	5.828513215701028	1.8389255008477878	1.7737497167787322	2.554962828583015	154.45280573782935	0.6628897180888597	0.47471020212225884	0.8153358537111463
238	Patient 6 (LG)	Passage 2	1	1.334358285530122	7.176686506768714	1.6173847876026377	1.9788380389721867	2.555725637788947	153.51838006929188	0.5309625259290321	0.5553317900668839	0.7683193353025992
239	Patient 6 (LG)	Passage 2	2	1.154778718362411	5.635329178714996	1.4694080432945853	1.6531475270414366	2.2117994357224258	154.54174932327615	0.4745222020584924	0.46564738743221695	0.6648299103296195
240	Patient 6 (LG)	Passage 3	0	1.5841870845270196	8.70159469525228	1.9596468983925912	2.308693925074273	3.0282476130684155	158.34237846006383	0.6736165288966129	0.6438571589037391	0.9318322107945809
241	Patient 6 (LG)	Passage 3	1	1.295065086364796	10.071172016450765	1.7413859690200637	1.6829330466991268	2.4217119425670655	157.66933740156688	0.607687064510366	0.6890587859820453	0.9187413014076791
242	Patient 6 (LG)	Passage 3	2	1.423889096448658	13.435373441076113	1.7797948117233178	2.0452521107932085	2.7112221909207874	156.10867762194266	0.5931151325281132	0.6382235556341884	0.8712719824487571
243	Patient 7 (RB)	Passage 1	0	1.6838050089754757	10.858662142243533	2.2930749934446673	2.021900683743082	3.0571678561181432	174.13011013719816	1.083303571900118	0.9060768751215585	1.4122754449899648
244	Patient 7 (RB)	Passage 1	1	1.6773869416743845	6.0534604401725245	2.1545955166370194	2.070549988627595	2.988220054768069	171.7087469884667	1.2793383502360098	0.8296638465645608	1.5248110416313554
245	Patient 7 (RB)	Passage 1	2	1.8773525932658164	6.83742757332656	2.5291138538973748	2.4213911155429417	3.5013642798780484	171.37941239265783	0.9351941305047966	0.9816675382383774	1.3558241837943512
246	Patient 7 (RB)	Passage 2	0	1.2680514889752754	10.453052257013063	1.821127323996697	1.356177385117536	2.270621463412959	171.34583374091318	0.9239261330756902	0.649966910909969	1.1296444062881228
247	Patient 7 (RB)	Passage 2	1	1.7747259868670067	12.047637865085237	2.5768718438901708	1.8175778295788747	3.153388283483431	173.55703666304993	1.3716907461617902	0.8793270974602194	1.6293408628748323
248	Patient 7 (RB)	Passage 2	2	1.337162117042932	2.1097492048745368	1.2616971783958568	1.975486282323699	2.344019159823822	171.90969909354277	0.750783317865778	1.0459009020993442	1.2874720530550432
249	Patient 7 (RB)	Passage 3	0	1.5159410216305664	12.525833065606536	1.6053289133042985	1.9651149013592304	2.5374706885863447	164.48247967802791	1.2817835269185838	1.053841647940809	1.6593827855002123
250	Patient 7 (RB)	Passage 3	1	1.4920241963066327	12.043366358108672	1.655744715800872	1.8090431342358282	2.452371836697751	163.41593598132172	1.4769855726573953	0.8419802861061648	1.7001226967573586
251	Patient 7 (RB)	Passage 3	2	1.3598419110736046	13.796565930815445	1.511986847342598	1.7222603388422857	2.29178639957701	165.20197310078132	0.9803016057306538	1.0878437171602364	1.4643753586984107
252	Patient 8 (MH)	Passage 1	0	1.3606941386549753	7.054148806829818	2.0547044642961394	1.6395344995977912	2.628665785331004	167.12742986442856	0.5219073419397448	0.47295144712702586	0.7043226142260076
253	Patient 8 (MH)	Passage 1	1	1.0346599690714664	11.272811602968053	1.6477380014868481	1.0434668570575591	1.9503496105369038	166.29436508453526	0.5296952771871405	0.44457205985088255	0.691535539993729
254	Patient 8 (MH)	Passage 1	2	1.0069606492772372	18.49391840814368	1.243953543865003	1.4375933867565418	1.9010773695303522	167.4980749362035	0.3996973124548127	0.5310610984126933	0.6646682118402357
255	Patient 8 (MH)	Passage 2	0	1.4018552455077091	24.655218977977732	1.6696491105607654	2.0700163262855957	2.6594540310908306	163.45259962659276	0.49187401915419227	0.7390241695815846	0.8877481478125704
256	Patient 8 (MH)	Passage 2	1	1.1183490982627649	11.148967638766013	1.4477136068015957	1.4874456128777827	2.0756611328894334	163.99522941251797	0.5782677648404935	0.6000467280963129	0.8333364769123639
257	Patient 8 (MH)	Passage 2	2	1.0799473086326887	22.328424980209824	1.0737704995949533	1.6815989396138047	1.995183720741192	164.04142498121738	0.5033295395789763	0.6565409756964906	0.827276663626676
258	Patient 8 (MH)	Passage 3	0	1.4364723180756203	2.9500448554417136	2.119359217968115	1.8062523911928043	2.7846420228596966	170.66892550801944	0.4745406780418425	0.5238232829854244	0.7068095124671425
259	Patient 8 (MH)	Passage 3	1	1.5230175879360617	10.213124082232387	2.035454504251848	2.1105578067652435	2.9321543776849217	170.8288835858987	0.5639869357099393	0.6022621808000077	0.8251066586044912
260	Patient 8 (MH)	Passage 3	2	1.3365187752107528	6.66351864900066	1.773348402769822	1.8059255148374191	2.531033686608512	169.99069480209008	0.5751168839305935	0.6389356720627605	0.8596500585798429
261	Patient 9 (FC)	Passage 1	0	1.285920734030161	16.30415697767774	1.3807168519784365	2.052082210363292	2.4733419544063735	154.8815295339609	0.37107579317942524	0.5993753991649928	0.7049454683930766
262	Patient 9 (FC)	Passage 1	1	1.2972283288919193	6.935078377784311	1.7450091464552437	1.736407023775319	2.4617404967682357	159.15362773160737	0.6574234298726365	0.4887059540712242	0.8191697477874575
263	Patient 9 (FC)	Passage 1	2	1.3906831062777703	7.276447139663107	1.7502978665663054	2.0211970496341727	2.673720279901479	155.26440179459277	0.5333412550758153	0.5502408371097716	0.7663014244989422
264	Patient 9 (FC)	Passage 2	0	1.1125290816579607	12.062971676133765	1.0539762169278786	1.8407464237699263	2.121134899640137	157.56924584685848	0.37396453126757584	0.5584094349321728	0.6720644073803091
265	Patient 9 (FC)	Passage 2	1	1.1994701818119349	6.0087026026124795	1.6536842788400754	1.5713866742981115	2.281211909105443	158.02902870971343	0.5095034285482768	0.5398086237518588	0.7422850490070003
266	Patient 9 (FC)	Passage 2	2	1.4333780299428103	15.009668021739238	1.6961989079264288	2.0771736106987038	2.6817421472307696	159.3064003980056	0.6754302032644046	0.7552108335923372	1.0131877233055224
267	Patient 9 (FC)	Passage 3	0	1.3727224548929426	15.910724653530888	1.949299060311288	1.7016961102411627	2.587573472993641	160.10390005105495	0.6722948650054397	0.624460478346046	0.9175681307286424
268	Patient 9 (FC)	Passage 3	1	1.3399538706105143	14.374882210638969	1.8053115108213478	1.8085111259971947	2.5553594940750894	158.17823002648703	0.4981791739176685	0.6355004863659877	0.8074920169863585
269	Patient 9 (FC)	Passage 3	2	1.035902115666722	8.119351887335208	1.4264681154446286	1.2928453154137862	1.9251650043483344	158.05091209146244	0.500149551084763	0.5796230719643156	0.7655798318945192
