# Supplementary material for: Assessing Smoothness of Arm Movements With Jerk: A Comparison of Laterality, Contraction Mode and Plane of Elevation. A Pilot Study
Source: Front Bioeng Biotechnol. 2022 Jan 21;9:782740. doi: 10.3389/fbioe.2021.782740 (PMC8814310; doi:10.3389/fbioe.2021.782740)
Supplement: Supplementary file 2 [file DataSheet1.zip › sent_frontiers/10 Scapular plane elevation, right arm.csv]

	patient	passage	repetition	jerk total	left elevation max	left jerk ascending	left jerk descending	left jerk total	right elevation max	right jerk ascending	right jerk descending	right jerk total
0	Patient 1 (CT)	Passage 1	0	1.1420032797860191	162.01481925652075	0.3395061360382527	0.5090508015653051	0.6118800004755052	17.43409556907478	1.1307859255781687	1.8877531670482028	2.2005201269668486
1	Patient 1 (CT)	Passage 1	1	1.4449637731570195	161.34951356433731	0.4311178449636082	0.5767941774521669	0.7201070193997469	10.731549953481307	1.4348319444641247	2.402994880290259	2.7987724279683577
2	Patient 1 (CT)	Passage 1	2	1.2842598611617602	161.00079794281905	0.37435633285590064	0.5525630401182039	0.6674343243001439	17.62383940826174	1.4538283901209426	2.009529297818087	2.4802872790688792
3	Patient 1 (CT)	Passage 2	0	1.1746908507901277	163.39073928725145	0.3880632852168362	0.6914212503227467	0.7928785901581362	11.926253786455534	1.124532914062517	1.9043013538248206	2.2115464998477834
4	Patient 1 (CT)	Passage 2	1	0.9781445797751043	163.22175129702572	0.43175456143863455	0.5285098678773555	0.6824475670458555	18.548132799002843	1.1151666499395594	1.4552442876951743	1.8333937367643793
5	Patient 1 (CT)	Passage 2	2	1.0325514994334695	163.1362599086707	0.3918314534632215	0.5340377527481691	0.6623656160183855	14.714733162255875	1.1219911117940198	1.6022041479477667	1.955996468975803
6	Patient 1 (CT)	Passage 3	0	0.8861402663558072	162.19449616848678	0.4207944427534528	0.5926733600441836	0.7268628995610186	19.28772415937047	1.0059062107147487	1.2652277688684392	1.6163689590778192
7	Patient 1 (CT)	Passage 3	1	0.9833765863179881	163.79919417398352	0.4508829204618299	0.5657908448942662	0.7234740410894897	21.73138407802769	1.169635979558452	1.4059356419358824	1.8288530159483352
8	Patient 1 (CT)	Passage 3	2	1.037955490219882	161.64565185834374	0.6435148895267172	0.48432294892568034	0.8054068114305032	15.294238354564405	1.1154860302807081	1.5544829310932682	1.9133024504274623
9	Patient 10 (SM)	Passage 1	0	1.3981748404192156	164.9979650149632	0.4521807931326297	0.5952344292607621	0.7475101975594977	22.38822603334739	1.6033580503582998	2.165650711546298	2.694587174702232
10	Patient 10 (SM)	Passage 1	1	1.3470199337784763	164.25422637540714	0.5595825139577498	0.5643830490130042	0.7947709204170031	21.339268741466192	1.660937611106663	1.9665900040570437	2.5741386893572367
11	Patient 10 (SM)	Passage 1	2	1.3853917795304562	164.5623931010148	0.5024552787935914	0.5967612298813492	0.7801187554962681	14.308165877607449	1.6476249270188597	2.0866212781315414	2.6586944650495683
12	Patient 10 (SM)	Passage 2	0	1.094782154010227	159.0588134310968	0.44203787576753134	0.471498907248748	0.6463038783342051	1.708540373805173	1.612899409590553	1.3323057645862304	2.092004578342804
13	Patient 10 (SM)	Passage 2	1	1.1551864666735225	160.2449655532299	0.5360072702170593	0.46542495450723037	0.7098761737117264	7.259119048094715	1.759234398657913	1.3187089291112575	2.1986129511896877
14	Patient 10 (SM)	Passage 2	2	1.4236295353200352	160.3670735123783	0.648971096742661	0.5187252127293387	0.8308064339715177	19.591894402791606	2.220379393517333	1.5768830753918595	2.723351773938447
15	Patient 10 (SM)	Passage 3	0	1.4875745715196143	162.42010883256526	0.7031654419361444	0.5933998505437913	0.9200896811499667	4.3258399366945595	2.2843623908309976	1.6693219789259637	2.8293015749418458
16	Patient 10 (SM)	Passage 3	1	1.8085213663578237	161.97960111932747	0.5986082897367342	0.8032259588233818	1.0017503808181352	10.266881760015268	2.3288185209897874	2.579941588702492	3.475556689916279
17	Patient 10 (SM)	Passage 3	2	1.5314986688695245	162.02211740617747	0.8162343325753018	0.6224348509263111	1.0264811880021512	5.275012797405471	2.0127461510039617	2.06812523636576	2.885877520213599
18	Patient 11 (CC)	Passage 1	0	1.284507222723034	165.20195506773825	0.39683954278985156	0.49390574841325935	0.6335807060172526	34.18445464427866	1.4158054516734309	2.047902740094129	2.4896607620061912
19	Patient 11 (CC)	Passage 1	1	1.2093431527274445	163.46034614371968	0.3471601068622464	0.5314755362222361	0.63481208668339	32.21471361195574	1.1532203707119395	2.0290736397111657	2.3338931121188264
20	Patient 11 (CC)	Passage 1	2	1.3121646941639147	164.0397868641928	0.5026437121469728	0.4864431852520898	0.6994838624579468	32.357971145595855	1.8523423836096349	1.7223979675108212	2.5293926276088556
21	Patient 11 (CC)	Passage 2	0	1.067204960116087	166.17381572392463	0.3506414808590044	0.5609176023129823	0.6614967911362386	28.86475641534718	1.2006542643562945	1.636018655268032	2.029317053321628
22	Patient 11 (CC)	Passage 2	1	1.2221455435491966	166.87409734147093	0.4355751508154306	0.4818708092877431	0.6495576870852269	28.764003162056714	1.4170826110594497	1.8826870698685076	2.3564027095590294
23	Patient 11 (CC)	Passage 2	2	1.0169869507841593	166.30078133176684	0.455057948735443	0.4493536442637811	0.6395282904770123	28.088940620195803	1.1831933513515096	1.5258135178514387	1.9308167696445457
24	Patient 11 (CC)	Passage 3	0	1.0653682150233368	168.1508559404939	0.37104777871158	0.4486445181512083	0.5822013034629239	26.380820137355638	1.3433989344465982	1.5480176612370613	2.0496534771941612
25	Patient 11 (CC)	Passage 3	1	1.052495473413738	169.05147350829026	0.3313739596614621	0.5162091198900055	0.613417114693852	29.770899629244724	1.0595537433512272	1.712323624370319	2.013630137246238
26	Patient 11 (CC)	Passage 3	2	1.2886062491498838	169.66238045633463	0.38714387643271714	0.518268220329235	0.6469021017608333	32.69634736896285	1.3663997417575455	2.0872215210309752	2.4947027743059786
27	Patient 12 (NM)	Passage 1	0	1.5650544747547699	163.76439816582024	0.46661784818861773	0.40154466055102134	0.6156056616578595	11.657352400480496	2.5232953145169783	1.7468807803828985	3.0689756768561236
28	Patient 12 (NM)	Passage 1	1	1.3501790320127682	162.39029564917658	0.39419667402656905	0.43250751817829103	0.5851954981836018	25.331626724724043	1.9850414264513283	1.734673006109643	2.6361866214009564
29	Patient 12 (NM)	Passage 1	2	1.1900619200581912	162.9908885932291	0.5009212171740912	0.4119435695450168	0.6485519025526508	10.893677099905032	1.6463535753201894	1.591819659702732	2.290058934609695
30	Patient 12 (NM)	Passage 2	0	0.7598273722166878	163.2622607180027	0.29884724041410726	0.36454243495233707	0.47138186217132505	10.495591024550462	0.8744295184000371	1.1500098693687115	1.4446970901523828
31	Patient 12 (NM)	Passage 2	1	0.8617315025042144	164.62767003542044	0.31516277187805125	0.44040397084845184	0.541556303921338	9.835563931674693	0.9130692414164417	1.3576988103754628	1.6361667089009428
32	Patient 12 (NM)	Passage 2	2	0.94157016918687	165.6298778763537	0.35221699830082687	0.4188352878533491	0.547247487196828	6.305530983851554	1.106281176618582	1.4222797474570628	1.8018706173771526
33	Patient 12 (NM)	Passage 3	0	0.8723765577913001	163.10282246137382	0.3076567051999945	0.3880131132147706	0.4951836268306281	18.581949480450085	1.1237411390120098	1.2394202122549258	1.6730082516395592
34	Patient 12 (NM)	Passage 3	1	0.901412702639139	163.27272016883978	0.3555162211691306	0.3929907757639436	0.5299372919034142	13.965163934902659	0.8495732348909479	1.4991901904440919	1.7231790123393629
35	Patient 12 (NM)	Passage 3	2	1.1379970028710018	163.63659000069933	0.3383776158312025	0.3678945944244623	0.4998458197307931	17.707696759798182	1.5473303632429747	1.592504825002909	2.220428533114989
36	Patient 13 (JL)	Passage 1	0	1.5160411650485377	158.986189281339	0.4316987248295568	0.6211136335239137	0.7564032884438987	19.138079056070367	1.9707238496263757	2.1766085615544117	2.9362182006312416
37	Patient 13 (JL)	Passage 1	1	1.8300967255248135	159.29608968774326	0.5341810804615588	0.6159493022269895	0.8153177108569357	25.14774886750078	2.715798750618316	2.314456799253247	3.5682310924980163
38	Patient 13 (JL)	Passage 1	2	1.697531402324454	159.62318167330014	0.6151916570593969	0.6519110095195743	0.8963530215536271	21.593962014153227	2.2008084511867003	2.42475666190391	3.27459962564314
39	Patient 13 (JL)	Passage 2	0	1.5396947470692954	165.6052651891887	0.4809218722607957	0.6153596591601709	0.7809951071169082	20.98570922776758	1.585192861422085	2.5218742814357418	2.978705473736968
40	Patient 13 (JL)	Passage 2	1	1.3740800350360174	165.78333554698906	0.4250004467790903	0.49196569562057263	0.6501197008473595	26.80956256515906	1.6800507618432547	2.0753692642366968	2.6701550788874546
41	Patient 13 (JL)	Passage 2	2	2.143349931622984	164.68502240247753	0.46717947156152856	0.7740535211589763	0.9041103429709888	29.403335348751984	1.8298584037318153	3.769615156428827	4.190272092034822
42	Patient 13 (JL)	Passage 3	0	1.747048899920123	159.24473591692146	0.4809858751686329	0.659979212721157	0.8166516842178028	41.92489935453663	2.0825470641139727	2.6841753272211824	3.3973223958748267
43	Patient 13 (JL)	Passage 3	1	1.6783820601762038	160.68116234622087	0.6648722758605916	0.6560407060544676	0.9340474030842797	18.17931018816924	1.939297930185051	2.575760925718217	3.2241930476441367
44	Patient 13 (JL)	Passage 3	2	1.9096143642925454	160.6246754482335	0.7492606780702123	0.8636939536696914	1.1433979225570674	19.29007666613591	2.166936453906992	2.9297671710685242	3.644056705368602
45	Patient 14 (RD)	Passage 1	0	1.6545082383794103	154.5132513998683	0.5153017058500047	0.7299415647116921	0.893504636779059	3.913176259456823	2.1855116695046903	2.3183567995402483	3.1861009882795117
46	Patient 14 (RD)	Passage 1	1	2.0570779068715965	156.37192691132228	0.6989391986919598	0.7441011358603696	1.0208831979501136	6.29839703866671	2.485024277297309	3.115883485809931	3.9854831019463703
47	Patient 14 (RD)	Passage 1	2	1.6816795860660019	153.9430087327855	0.6908039875376036	0.7385709792085452	1.011284945268604	4.269724836331897	2.3189341904113876	2.216310425183854	3.2077231302338975
48	Patient 14 (RD)	Passage 2	0	1.4848472132523232	153.56634132813895	0.7626643897079594	0.5365992467877085	0.9325211648974785	9.397367091159733	1.7708451635003717	2.193991037068828	2.819483864793521
49	Patient 14 (RD)	Passage 2	1	1.181792174835173	153.36537776980552	0.3718204791812684	0.49955691480827036	0.6227419849916541	12.524860819111181	1.3700621557410606	1.8225402842026301	2.2800709195407163
50	Patient 14 (RD)	Passage 2	2	1.1824116121779922	153.14300885099922	0.3837776022695656	0.4558482498711577	0.5958883074153866	17.476763028947325	1.1626500190065665	1.97118008838439	2.2885161147649935
51	Patient 14 (RD)	Passage 3	0	1.5855259491957623	153.9438453270654	0.5525951359773612	0.6355947078553505	0.8422244457147791	5.327755487701035	1.653285939043169	2.5715508412425123	3.0571601406097333
52	Patient 14 (RD)	Passage 3	1	1.885967803058038	152.8607536183248	0.5400633116449918	0.6770531598409503	0.8660654489330301	7.372647271060295	2.005544739481677	3.0749340078752985	3.671161785436686
53	Patient 14 (RD)	Passage 3	2	1.5216013463932827	153.51844802019164	0.47582309883951035	0.6150616421095211	0.7776300180572346	10.659978691674345	1.5525801854920553	2.4991736538338354	2.942171678267553
54	Patient 15 (JB)	Passage 1	0	1.9102493611049096	168.61910491221832	0.8091283169198404	0.6368387988988161	1.029685529190549	0.9564443788787841	2.4633534357297204	2.732736366366325	3.6791246509709943
55	Patient 15 (JB)	Passage 1	1	1.5202611706771354	168.35026850416816	0.393532631442551	0.7493139695908488	0.8463683341395131	7.459462350171391	1.8343805395742705	2.272330254886285	2.920348737949008
56	Patient 15 (JB)	Passage 1	2	1.389509562680701	169.23647121445327	0.4882107621165296	0.6029950307325813	0.7758561434535332	22.529218428200608	1.910171830268292	1.8633942477745673	2.6685191668395154
57	Patient 15 (JB)	Passage 2	0	1.511062883745803	153.0258732703237	0.4312040832724431	0.648362913204691	0.7786600212224213	1.7285035803697462	1.222204678655466	2.6520083803335384	2.9200912187612613
58	Patient 15 (JB)	Passage 2	1	1.21933086042514	153.91016205120164	0.5794085564972165	0.5306662749234734	0.785697760390943	24.691979482475475	1.4235846201332287	1.817458898401072	2.3086251358886973
59	Patient 15 (JB)	Passage 2	2	1.4869699984635736	153.1148060102419	0.42428669114493445	0.5958317979540899	0.731460680922714	25.046657516668088	1.5510810954568612	2.429697885109065	2.882582935075263
60	Patient 15 (JB)	Passage 3	0	1.2658248729995618	154.04873967220342	0.4363021434096899	0.6166871093206233	0.7554221013090072	15.351021053551996	1.5448038211904835	1.8580013561099982	2.4163170084389405
61	Patient 15 (JB)	Passage 3	1	1.2938406889432155	155.3198500096209	0.5431636355107419	0.548882068255542	0.7722035093119737	12.582832416794377	1.2963346204698762	2.1022162603875256	2.469776640440688
62	Patient 15 (JB)	Passage 3	2	1.1613729261602441	157.10411656033398	0.44430315570090695	0.5794139574652076	0.7301546605146596	13.320919230912578	1.382022769875536	1.718148867166726	2.204999425442273
63	Patient 16 (TM)	Passage 1	0	2.576969483323998	161.96340537489309	0.4561148440728665	0.6263485957448277	0.7748246991256365	17.79203686545473	2.8073835440733412	4.2522148574623655	5.095363927881646
64	Patient 16 (TM)	Passage 1	1	2.8958902944677414	162.82556258751418	0.4971134107026917	0.5991294213744007	0.7785099913661271	7.275442040082472	3.0375663636382173	4.869479969176038	5.739219858457504
65	Patient 16 (TM)	Passage 1	2	3.7841915890674427	163.2451474318376	0.3335159462084563	0.6400280028376222	0.7217123601488596	10.32162247499561	1.6555016058080017	7.349753032139964	7.533893760883775
66	Patient 16 (TM)	Passage 2	0	2.342251453028232	161.28917851772866	0.38884594761655866	1.940853881223225	1.9794228853979323	28.41046132366436	2.0280547871864414	3.7300732295471812	4.245757001715287
67	Patient 16 (TM)	Passage 2	1	2.1052039704331755	162.18153350905104	0.6576704579368374	0.9971013638503571	1.19446287553657	8.253477241273458	2.288217656891703	3.326387443182827	4.037424112906066
68	Patient 16 (TM)	Passage 2	2	2.286484627297115	165.06754991444348	0.531664509435647	0.844284215029231	0.9977389369674674	8.152100545882593	1.8124532477930713	4.0781831790256176	4.462797868727995
69	Patient 16 (TM)	Passage 3	0	2.160033412881452	165.9811314416471	0.27913133651631306	0.4215659921649451	0.505600819595259	25.96738222259669	3.6446973309345814	2.263520831837011	4.290378210633857
70	Patient 16 (TM)	Passage 3	1	2.148514242357694	166.50274888341445	0.3295977125999012	0.5273696194200167	0.6218949811972277	9.953831696517016	1.8041771959844524	3.850018841032703	4.251787909905328
71	Patient 16 (TM)	Passage 3	2	3.2521701302130452	165.41643152584638	0.3288022306808512	0.5596083572063674	0.6490550210543886	7.325821240984835	1.6242633770593526	6.264737686845922	6.471875292605987
72	Patient 17 (KM)	Passage 1	0	1.7841942468293213	157.7062040835358	0.9954572055008675	0.6451019905632063	1.1862089302531014	1.6555823957672975	2.2470701949648952	2.505390259892382	3.365457593769856
73	Patient 17 (KM)	Passage 1	1	1.801977683803624	156.57429262610347	0.5350494149848372	0.6751841629845511	0.861482170692328	8.313002446253966	1.7913599580609665	3.006222257575135	3.49947749832519
74	Patient 17 (KM)	Passage 1	2	2.1716778725428543	157.28889333570203	1.116549141399382	0.8324765610462993	1.3927308461620178	12.965233726717392	2.8256940474160666	2.9900657298653597	4.114005337687089
75	Patient 17 (KM)	Passage 2	0	1.5439861654935363	159.36396728269392	0.4796241869013718	0.6781924533531805	0.8306529747409612	29.487816009365645	1.801034980419944	2.366825247414658	2.974153451403563
76	Patient 17 (KM)	Passage 2	1	1.5681670918524753	160.13194419481778	0.623608991835068	0.6464907482200074	0.8982418729003981	19.174228543489804	1.6227097091508627	2.5291435011624204	3.0049548498512557
77	Patient 17 (KM)	Passage 2	2	1.616389228831611	157.7623366951377	0.5516724651536465	0.5434868195832018	0.7744161877629916	9.358906058619764	2.275055056363286	2.162235097064582	3.1386519597531097
78	Patient 17 (KM)	Passage 3	0	1.6889632373358763	157.13398690731103	0.5004291358331577	0.8238528148757639	0.9639309003084404	14.36654581619397	1.7863931489483376	2.7000044453869587	3.2374719284835343
79	Patient 17 (KM)	Passage 3	1	1.4065788828636943	157.64445411357192	0.458974301812803	0.6215143745608933	0.7726173228127676	6.862717676551163	1.233528238795226	2.4073485770566525	2.7049804227317327
80	Patient 17 (KM)	Passage 3	2	1.6696976565255637	156.2526159038793	0.6258974737537396	0.7137502076356377	0.9493086992918737	23.413576632657612	2.216452170533891	2.310349286582487	3.20162053502232
81	Patient 18 (MC)	Passage 1	0	1.1937355451587712	170.07397178867055	0.5738306924162706	0.5510095565376689	0.7955458471733576	21.317472329478303	1.427658960852305	1.7403778048588692	2.251027545843733
82	Patient 18 (MC)	Passage 1	1	1.2456095502231017	170.8580753027116	0.6456041536536669	0.6246372119698114	0.8983186348909203	20.56801694104084	1.4933139747915731	1.7802274038245505	2.323617058948334
83	Patient 18 (MC)	Passage 1	2	1.5434780833621637	169.64826117693752	0.7162410190948166	0.6465922450392504	0.9649262815256302	17.76475919438516	2.309356308044193	1.8069557518088182	2.9322714141938624
84	Patient 18 (MC)	Passage 2	0	1.0349825738830332	163.6598659436056	0.3742704013265131	0.5419115191610246	0.6585942817156241	11.59529343218779	0.9669436306108332	1.7076385156931821	1.9623988598288764
85	Patient 18 (MC)	Passage 2	1	1.0575790384471937	164.06202996556902	0.5691634349780188	0.45619861144658247	0.7294273019306087	18.22352481823768	1.2749283273344563	1.5219682196451942	1.9854041154006397
86	Patient 18 (MC)	Passage 2	2	1.0097465391863751	163.74869307243574	0.4617337829645659	0.4962945875169345	0.6778690167940802	10.070783509241082	1.2129538982085988	1.4654653631139285	1.902326441404333
87	Patient 18 (MC)	Passage 3	0	1.145485885898851	167.83836729232033	0.6464076827790834	0.44434419827616567	0.7844008279556521	14.014005819500772	1.7956696813771047	1.1869445630101845	2.152502497159153
88	Patient 18 (MC)	Passage 3	1	1.2361919861166284	168.29106906302584	0.6779509620343617	0.6000159611992426	0.905337870972582	23.7997169480099	1.5847520292960615	1.6678149930914834	2.3006620450511046
89	Patient 18 (MC)	Passage 3	2	1.1869441728730201	166.62715385582166	0.7625997115533131	0.4923108483532766	0.9077049583799347	28.208214205168183	1.5260706391567211	1.575603373601729	2.193494378064679
90	Patient 19 (JG)	Passage 1	0	1.5453915866844716	163.78430460285279	0.7323756244079132	0.5215038473352481	0.899077481651246	15.246708608465488	1.859745749548331	2.2991185384414536	2.9571270359536888
91	Patient 19 (JG)	Passage 1	1	1.6346382520539824	161.20300716839216	0.388237467186349	0.7523871356022214	0.8466491202068226	18.56729969558253	1.6255462099949638	2.7072040275414078	3.1577451017403875
92	Patient 19 (JG)	Passage 1	2	1.5292836501993372	159.6151085600265	0.4999413722982529	0.9079059456622104	1.0364528845559033	16.20952481241234	1.6665138449135772	2.345917934173135	2.877603056219496
93	Patient 19 (JG)	Passage 2	0	1.576264511537325	166.3475357883044	0.9274640648792051	0.6128593716569356	1.111659210851056	14.175979364706127	1.6830160288124827	2.422831006698213	2.9500259389127437
94	Patient 19 (JG)	Passage 2	1	1.59392333370268	163.3419274963229	0.7389584634062679	0.6853164606470928	1.007828488322101	15.28475508338221	1.7155250742429953	2.4907070949144976	3.0243425918724633
95	Patient 19 (JG)	Passage 2	2	1.2395194455541778	161.15067923941942	0.3990461751440557	0.6662057347220051	0.7765744850776305	11.218216980546533	1.2185116947285224	2.014396967472892	2.3542654677742183
96	Patient 19 (JG)	Passage 3	0	1.7066414953160096	165.0859787032855	0.7193395330174186	0.7538768301781158	1.0420075042153591	15.17698797145404	1.9933631079210297	2.567338048500071	3.250341695160178
97	Patient 19 (JG)	Passage 3	1	1.5059709768671152	160.58920656634388	0.6108278340448777	0.519147509153717	0.8016388083822199	8.115485132037135	1.8832607729200574	2.2096376206836394	2.903303214195842
98	Patient 19 (JG)	Passage 3	2	1.5159866470994166	160.4026191164961	0.6262089576992889	0.5928571600954792	0.8623324596577044	14.8422013159495	1.8387821260839672	2.251249670416354	2.906758467048065
99	Patient 2 (AG)	Passage 1	0	1.676175769862839	167.65515036423244	0.5243477959708023	0.6735500467790149	0.8535867130265391	10.005358901431304	2.457409121471435	2.114424503016048	3.24185912236261
100	Patient 2 (AG)	Passage 1	1	2.4728747587777753	167.10108273094463	0.8290221420525746	0.7243681919582381	1.1009028065793482	3.7724532751287008	2.575227718834427	4.076352965214556	4.821664785202998
101	Patient 2 (AG)	Passage 1	2	2.534183563620161	166.18464277219337	1.0017572361098181	1.0456689619560717	1.4480818823867214	5.371418025831977	3.2293075112025593	3.628081751626385	4.857098331143157
102	Patient 2 (AG)	Passage 2	0	1.6714183050748652	162.15600207853834	0.48740426265468517	0.9819894449147066	1.0962965771988211	15.418907120174426	1.7905066961113423	2.60130278671283	3.157956683835212
103	Patient 2 (AG)	Passage 2	1	1.272505218116351	164.0550979363575	0.4759893045196096	0.6338402761984374	0.7926659534434243	19.382487485943436	1.2635938767766048	2.062059485407166	2.4184207257598906
104	Patient 2 (AG)	Passage 2	2	1.5080181023274668	163.76902254946413	0.5451739539414611	0.8063289365579545	0.9733349854941248	20.932525501803166	1.3190504980947435	2.531639622315644	2.854661695158025
105	Patient 2 (AG)	Passage 3	0	1.0661199847859468	165.69787703322325	0.4676929882162098	0.5031532933164936	0.6869497563882246	16.556493048321077	1.1316714188161605	1.6714865000569787	2.0185507969922654
106	Patient 2 (AG)	Passage 3	1	1.0195486561271154	165.6015800438062	0.422031304580066	0.48366308539087377	0.6419037328255477	15.86064119545027	1.2032285792845463	1.5159546274938274	1.9354269416919505
107	Patient 2 (AG)	Passage 3	2	1.194561846657252	164.49009262213377	0.37998775734703244	0.5570457946690058	0.674307580479451	14.182544595453363	1.3612746739103974	1.8439502626250062	2.291990686906185
108	Patient 20 (CV)	Passage 1	0	1.7530835188864233	161.46494830003496	0.3961524806352799	0.6638123829570299	0.7730353599160755	4.804870179815249	1.4325956915628533	3.105365230307024	3.4198864935965703
109	Patient 20 (CV)	Passage 1	1	1.8306658608007604	162.60016441218355	0.4449870950769496	0.7415805577877654	0.8648440544247474	11.772981753117094	1.7667485944746384	3.0880405018479937	3.5577232519030653
110	Patient 20 (CV)	Passage 1	2	1.7842916237995263	162.62403013041234	0.3962354416501363	0.6423528678106945	0.7547315628780222	11.79767446634262	1.7376394781912703	3.024198357725808	3.4878598972780286
111	Patient 20 (CV)	Passage 2	0	1.4177535710478617	162.4458444845093	0.44782021309069653	0.5951007687229908	0.7447737026689996	4.929297260006364	1.6721720604127581	2.1654684216269504	2.735948260601535
112	Patient 20 (CV)	Passage 2	1	1.3832840367979724	164.9021551704776	0.6440176582199678	0.5477786977663963	0.845470428711602	6.424494476463078	1.4340310399825684	2.2096682186204135	2.634213100721845
113	Patient 20 (CV)	Passage 2	2	1.3161678755175399	166.10441570806162	0.5790415318299944	0.6600298825334766	0.8780253649076327	12.043763008734503	1.2054862092794778	2.169116401669867	2.4815847688032413
114	Patient 20 (CV)	Passage 3	0	1.581825506029204	163.59651530688382	0.3354341313380949	0.5818630930019054	0.6716254279464755	5.33551401943094	1.3330505017258145	2.7893697084614755	3.091537968493012
115	Patient 20 (CV)	Passage 3	1	1.4826734655218932	163.85584610092744	0.3807389704292299	0.6293116977636075	0.735523878977171	7.030410574285697	1.9857313160423864	2.075851195387991	2.8726794190972957
116	Patient 20 (CV)	Passage 3	2	1.6840763787869633	164.48411191068794	0.4116944666818945	0.8773596973794521	0.969150335336192	4.680310806257196	1.582680010898603	2.8107516092626526	3.225709321354079
117	Patient 21 (MP)	Passage 1	0	2.222248336657148	161.5375464700834	0.43937625500215466	0.703751304522943	0.8296489571363677	25.90881993688977	1.477718843832086	4.1087200325171755	4.3663753030430605
118	Patient 21 (MP)	Passage 1	1	1.1979024737890978	162.975559390579	0.43406170901737157	0.7020609959039403	0.8254085104993247	39.72761773493031	1.3115649395046347	1.827123298274545	2.2491291954077353
119	Patient 21 (MP)	Passage 1	2	1.207256223852116	162.36472838213803	0.3739209208608827	0.4894838702895211	0.6159637280969223	24.89064595570638	1.3638031447593981	1.894861479932504	2.3346218207212113
120	Patient 21 (MP)	Passage 2	0	1.6105324264985477	161.3003186441943	0.49715193303058264	0.5960310294621143	0.7761527121628273	10.761446994773708	1.5671791080435624	2.7049575593578674	3.1261551072548346
121	Patient 21 (MP)	Passage 2	1	1.1623602784201654	160.78433282347484	0.3896987565068327	0.7293238823629128	0.8269089709320389	10.022743048433648	1.2770777115908938	1.7577314185466166	2.1726820340740463
122	Patient 21 (MP)	Passage 2	2	1.658970748453559	160.30073904328276	0.649794450097895	0.5501574771136704	0.8514141630264935	20.95180175256174	1.397122362255113	2.8864994032188593	3.2068410780542496
123	Patient 21 (MP)	Passage 3	0	1.9018458487202705	168.79551606652024	0.41570478288745916	0.5751021189056114	0.70961462335921	2.9531596472963084	1.0783826097447842	3.5779335603799156	3.7369128455842895
124	Patient 21 (MP)	Passage 3	1	1.3266538026572094	167.77434709955799	0.3688182698039615	0.5334935801760955	0.6485694382487475	10.689156419910667	1.4817254931295814	2.103304185133225	2.5728192575828253
125	Patient 21 (MP)	Passage 3	2	1.7294639769019462	165.64791636976125	0.4475972871204733	0.7553945873291068	0.8780457357129632	3.5823176786314703	1.260420290047151	3.099122289945932	3.3456267388341847
126	Patient 22 (MC)	Passage 1	0	1.266641101340248	165.0777444354137	0.5758064726747562	0.6062442630008287	0.8361131504740029	6.71306460754182	1.9003079210447313	1.4516415959997955	2.3913246366861576
127	Patient 22 (MC)	Passage 1	1	1.0789475461202147	166.1438007568684	0.8836845766903324	0.48822757843078174	1.0095863506509768	14.339250949639808	1.342746644910995	1.3543552256608458	1.9071566872427064
128	Patient 22 (MC)	Passage 1	2	1.062702452591606	163.5186947713031	0.4837149730139242	0.5086334808574932	0.7019175115119092	14.591508605183611	1.4317235142040978	1.405284881041868	2.0061549835468315
129	Patient 22 (MC)	Passage 2	0	1.1788797326495688	170.00970514904785	0.5122795429053978	0.6147888970557394	0.8002472855451468	7.4235885321940565	1.6186100225496736	1.516158162292788	2.217799354807666
130	Patient 22 (MC)	Passage 2	1	1.34106074386757	168.90813189525502	0.5713431315282934	0.5201334602759194	0.7726394957825793	7.267019101366051	1.8374276870199944	1.7946206784442653	2.568424397276938
131	Patient 22 (MC)	Passage 2	2	1.1198106519653503	169.40169114815302	0.3840983701125464	0.8264039231768897	0.9113040119330482	8.645583763530569	1.0098722124852015	1.779209570934584	2.045832002598205
132	Patient 22 (MC)	Passage 3	0	1.1468360438708358	166.76742273063238	0.6403860346976963	0.5647740043810275	0.8538524166742284	8.464865526249278	1.5064144405453432	1.504188561963319	2.128818380375559
133	Patient 22 (MC)	Passage 3	1	1.1141465058904936	165.9825139040929	0.5105816257617524	0.4807343690534567	0.7012839155112137	15.11714910636852	1.3078515985799988	1.6622318768117121	2.1150627924951175
134	Patient 22 (MC)	Passage 3	2	0.9931209591132477	164.6830617554507	0.4870190381560183	0.5137030745131936	0.7078689089730676	15.38716327940038	1.1694936932426407	1.4409590788412538	1.8558228809423993
135	Patient 23 (JR)	Passage 1	0	1.1945858140747934	164.10133086567427	0.5991503614301632	0.569098690642763	0.8263500924506528	7.911714371958752	1.0661901935906601	1.971934345903244	2.241715100868472
136	Patient 23 (JR)	Passage 1	1	0.9562871859170933	164.85065975682355	0.6339453594225081	0.6072315136816762	0.8778478398569268	7.4141666764383105	1.1252846026393954	1.2732079409578618	1.6992127288410537
137	Patient 23 (JR)	Passage 1	2	1.0485253254008546	163.2121842108541	0.5826328796197758	0.5683825109696138	0.8139531627742196	11.876640171232964	1.4035287147853004	1.3286116165421855	1.9326411153749465
138	Patient 23 (JR)	Passage 2	0	0.9681956950550641	165.35814303987593	0.48550793798255626	0.5292354983607886	0.7181978631054717	9.104199577411794	0.9595237562800085	1.5208936867045217	1.7982779109813278
139	Patient 23 (JR)	Passage 2	1	0.8870385255667274	165.95558822141214	0.41922336796763193	0.5406175182129946	0.6841166079323773	11.992993064626127	0.8539082242737088	1.396486517882358	1.6368670838249122
140	Patient 23 (JR)	Passage 2	2	1.0225984705752826	165.70512943408795	0.480985850632732	0.5456441050838818	0.7273753349692875	10.797177434729111	1.0442000598803514	1.6010627361586476	1.911479963318984
141	Patient 23 (JR)	Passage 3	0	1.0596720928549173	163.8328399761691	0.41185503779023286	0.5134844897828014	0.6582483523721864	12.339783115938037	1.2608355593207587	1.5711850866316461	2.014529444833553
142	Patient 23 (JR)	Passage 3	1	1.222727448691448	164.09741694025666	0.496877609193648	0.5633607304259313	0.7511741949135595	14.189780122570438	1.2315352442174026	1.9746665354637323	2.327227316793518
143	Patient 23 (JR)	Passage 3	2	1.1049765735026165	163.8177571626172	0.5551942195783905	0.5361096011158379	0.7717863213751854	12.904528060139441	0.9079211968811112	1.8611603601921205	2.0708063130327985
144	Patient 24 (CB)	Passage 1	0	1.9150016356790365	170.2692823693979	0.5661705422194571	0.7288015991654279	0.9228764022463457	12.31501483875791	1.501142889151183	3.4005579293905903	3.7171527013011425
145	Patient 24 (CB)	Passage 1	1	2.1120365341585416	170.74140292126611	0.6153024878177891	0.8969322402020259	1.087696922413861	25.098620607435418	1.9300377171515624	3.596479264756785	4.081630641233123
146	Patient 24 (CB)	Passage 1	2	1.6363889226185995	170.00024962195698	0.5623808114890446	0.6622900368779213	0.8688499698330171	8.62188357713473	1.50712516994437	2.772137853050739	3.1553406399621275
147	Patient 24 (CB)	Passage 2	0	1.953604028516793	168.32961925877626	0.6508810520359022	0.7968552046347898	1.0288947278769172	23.61889073670378	2.717500043752871	2.612057417458199	3.769303707569245
148	Patient 24 (CB)	Passage 2	1	1.4648414814540125	169.63228737061576	0.6452010406185582	0.6760638855399235	0.9345302350093383	24.019511886700535	1.9273061389295891	1.9987962752244801	2.776633843884882
149	Patient 24 (CB)	Passage 2	2	1.6343809149958455	167.84368368510357	0.6082076073967192	0.5304153410241578	0.8070049118121991	25.18545045101446	2.412124241559208	2.0530961051066337	3.167577461329338
150	Patient 24 (CB)	Passage 3	0	2.1260693590058786	169.22427153634607	0.8374011273775059	0.7203408564171822	1.1045956715273502	35.67995737821185	2.5918775024118004	3.184764212959773	4.106160259860508
151	Patient 24 (CB)	Passage 3	1	2.4956653478920905	164.93818627318817	0.6425521147998751	0.6495425271421031	0.913662254227426	30.062003529281878	4.058336575055853	2.758352342149456	4.906995353561837
152	Patient 24 (CB)	Passage 3	2	1.8255102018743548	164.99218766155153	0.5277219656101054	1.082184862421916	1.2039993976088752	22.161891904828746	2.0459155736843604	2.773907875994199	3.446786247963
153	Patient 25 (RP)	Passage 1	0	1.2788143542702242	161.1750374252262	0.5945163861466991	0.6548167957668016	0.8844403707516026	19.462203050902506	1.5923131122070244	1.7954856707945712	2.39983954491442
154	Patient 25 (RP)	Passage 1	1	1.0252179893084123	161.5214335868037	0.37854725755103663	0.5355918254114352	0.655863270542698	27.544783960460865	0.9547923779758513	1.6918931963095634	1.9427122979894298
155	Patient 25 (RP)	Passage 1	2	1.2346572322086877	158.9955206859094	0.6021718235928587	0.7847483940276855	0.9891617395846751	17.790611690881516	1.575556589248996	1.6237901376707402	2.2625368454729506
156	Patient 25 (RP)	Passage 2	0	1.1881607185766	167.82201181952522	0.6363143653613846	0.6298935351642345	0.8953557042912936	11.45203942480265	1.5531111894830298	1.5598356864008145	2.2011909811433656
157	Patient 25 (RP)	Passage 2	1	1.1579757295402007	160.67066927034003	0.9038429232537482	0.448671163643636	1.0090777190094007	15.126111199789003	1.7203710298045736	1.177164745320117	2.0845607013986003
158	Patient 25 (RP)	Passage 2	2	1.2925710751075172	160.55458650122603	0.4468396690357945	0.990788741664558	1.086889148180833	22.042564801566122	1.5034208739943777	1.8003770694005006	2.3455557798494486
159	Patient 25 (RP)	Passage 3	0	1.2730150216943776	169.52719388678887	0.7387668702897099	0.5674988684970536	0.931574717552537	11.132157204587461	1.887401831648278	1.432533369016506	2.36948043407306
160	Patient 25 (RP)	Passage 3	1	1.0082682048520977	169.5663600186797	0.6213306151373852	0.47658554890608756	0.7830616315036245	24.048696703533974	1.2064445485548903	1.41340904348025	1.8582878068075377
161	Patient 25 (RP)	Passage 3	2	1.2454391873372412	169.4475118703527	0.47148084661683914	0.581578145696288	0.748683730475068	14.437436957920127	1.4550519604173597	1.8779700587678507	2.375699423147408
162	Patient 26 (JF)	Passage 1	0	1.592222815390846	172.19443283825754	0.9482204088882765	0.9229432486312312	1.3232332311524755	11.03686432794208	2.303830029059337	1.7555953373664563	2.8965061352219483
163	Patient 26 (JF)	Passage 1	1	1.7089053422349134	172.91533245175185	1.112506752761026	0.9020471814701976	1.4322570972200521	9.333102493993115	2.1409747696029897	2.2463963404222143	3.1032353250017786
164	Patient 26 (JF)	Passage 1	2	1.4041603887664669	172.75416146581534	0.7436930718862461	1.1015643543931735	1.3291062455805593	6.958727168448037	1.6581786327957895	1.8359155207202251	2.4738921111240746
165	Patient 26 (JF)	Passage 2	0	1.6543312551945706	166.33529344686949	1.1401890436700919	1.2008212922793031	1.655899402529228	14.689204113621464	1.96319272465929	2.08593362842703	2.864479843943385
166	Patient 26 (JF)	Passage 2	1	1.7942210291862872	168.39249834432263	1.1551212775990787	0.9594816825190372	1.5016358630013105	21.398542687953807	2.045084402204466	2.537643775060934	3.259141933277148
167	Patient 26 (JF)	Passage 2	2	1.737028196196215	168.9800936977599	1.1203461466539495	1.032507099092388	1.5235637164223004	17.53207425270361	2.0361385777551533	2.3668462374436987	3.122150127640273
168	Patient 26 (JF)	Passage 3	0	1.6526428192740035	167.94393269572976	1.2621361143889245	1.4003590650712825	1.8852037243682944	15.744293959130797	1.9088907265435588	1.9305585368321834	2.714943842885082
169	Patient 26 (JF)	Passage 3	1	1.5464885937911157	169.00978388980724	1.1734308934749138	1.155615011155696	1.6469323349092742	19.70547845739691	1.885314139460246	1.8165110411681094	2.6180377703796363
170	Patient 26 (JF)	Passage 3	2	1.789606082406714	169.65256248671582	1.0362589064634324	1.3420323443614812	1.6955480926641868	16.87736439236001	1.6510776972364014	2.685110579454746	3.152122520812169
171	Patient 27 (RV)	Passage 1	0	1.5331163990194072	153.12187995327804	0.5868932004407427	0.6358217476483293	0.8652819907441467	12.377573348937352	2.254773254269711	1.8891977715667465	2.941610213516193
172	Patient 27 (RV)	Passage 1	1	1.4751541128005292	154.5506470954049	0.557526964713148	0.7041009488144724	0.8981060419035695	12.704376226427934	2.0670492057456737	1.9039516129806837	2.8102889822126067
173	Patient 27 (RV)	Passage 1	2	1.3672680395030405	155.17417684799008	0.6999513313793466	0.789098060748657	1.0548021690236569	13.388108106340848	1.7287653659405018	1.8375119757796259	2.522911007469138
174	Patient 27 (RV)	Passage 2	0	1.4883903570307473	158.14061388248197	0.5626667902953958	0.6774760987606623	0.8806632621458043	17.18117581859597	2.052839005912343	1.967614711807165	2.8435287299964407
175	Patient 27 (RV)	Passage 2	1	1.433416585645517	159.1630827175573	0.6263564746764669	0.6749111114979242	0.9207754567713536	17.54425193326824	1.7392432163407616	2.0846913499688045	2.7149410656996062
176	Patient 27 (RV)	Passage 2	2	2.111178459203602	159.94037420261805	0.6256612180612002	0.6546699902634066	0.9055632258088407	16.134917416111072	1.4391601472607076	3.8648507423987812	4.1241063505302415
177	Patient 27 (RV)	Passage 3	0	1.4137751050370955	165.03345826757993	0.5423183900967198	0.8382949706998114	0.9984226029781657	10.886993999553248	1.638959007810886	2.0765369890922876	2.645409702929379
178	Patient 27 (RV)	Passage 3	1	1.390766795947209	165.8505488493437	0.6273410336190592	0.6285055208269856	0.8880179965362358	13.097826791702934	1.555479772030461	2.1281061626406	2.635972905904921
179	Patient 27 (RV)	Passage 3	2	1.2615117637003634	165.40602626884925	0.6648328923868733	0.7830695052120774	1.0272295871871018	12.471047074836182	1.2298155889723128	1.9488459949790045	2.3044407336759654
180	Patient 28 (AP)	Passage 1	0	1.6013484719811257	165.32769844950678	0.6896960456941953	0.6446979727297996	0.9440953932141195	18.361440469594225	1.7651714008055033	2.5000243057129183	3.0603842247954787
181	Patient 28 (AP)	Passage 1	1	1.5092593889285777	165.0414517936337	0.6180462467622168	0.6240473082424125	0.8783030263305845	22.977541552368194	2.0330133957181333	2.0510719000184796	2.887912638258781
182	Patient 28 (AP)	Passage 1	2	1.3903199090026563	166.61557096523674	0.6642276468218938	0.5438025617658954	0.858440209324855	18.524492241803006	1.6711352024871653	2.049962277579541	2.644813453627858
183	Patient 28 (AP)	Passage 2	0	1.2019364903419407	162.05338111846328	0.5308582238870883	0.553266391798543	0.7667556026285904	27.77734576581256	1.1691412264457703	1.955453897621868	2.2783088361983928
184	Patient 28 (AP)	Passage 2	1	1.276535810097572	160.7625532893793	0.6154628272026271	0.6713291260248426	0.910756436769749	21.04317165789982	1.3746947586196756	1.9490797139552607	2.385099035832334
185	Patient 28 (AP)	Passage 2	2	1.502297687647821	160.88889579294255	0.9673173179276908	0.6738365970507805	1.1788802115091241	19.665771793771853	1.4944168225393506	2.324769488932516	2.7636632964527648
186	Patient 28 (AP)	Passage 3	0	1.3600858890854373	169.33416731092612	0.49162180914089854	0.5670286528096181	0.7504755134779952	15.757334570092851	1.2535370462227362	2.2945077642436544	2.6145976758245686
187	Patient 28 (AP)	Passage 3	1	1.4054917130734097	168.31825865905193	0.5837015402189836	0.5703294279891507	0.8160779034408698	17.30391802358861	1.4142312796506804	2.288142164561735	2.6899153662499615
188	Patient 28 (AP)	Passage 3	2	1.6641319205165315	168.6028701361524	0.5906270301294446	0.5983817164865195	0.8407740287050267	18.030206666043647	1.6423003951970536	2.770070150757716	3.220316634771071
189	Patient 29 (PG)	Passage 1	0	1.4366351560967479	160.90363470048771	0.5828434968332857	0.7471240999567923	0.9475763623777765	14.217735297306202	1.3375357355119584	2.3598261547461274	2.7125230550901147
190	Patient 29 (PG)	Passage 1	1	1.3226667104855512	160.7641167802282	0.6816890053208422	0.6820075899856086	0.964279136336205	23.063528133657385	1.464732103332071	1.980533897917878	2.463321874082512
191	Patient 29 (PG)	Passage 1	2	1.233059932348486	159.7813295369914	0.4216847605564662	0.7394346141684605	0.8512235816258994	16.192346237396297	1.184518182775923	1.9884874341594954	2.314555162690444
192	Patient 29 (PG)	Passage 2	0	1.6167249557983798	167.62587002653606	1.2979267927807536	0.9300362337762874	1.5967408542261685	28.31269578986063	1.5655473722865303	2.335525294313234	2.8116929020165378
193	Patient 29 (PG)	Passage 2	1	1.598409484700312	163.98515884547044	0.9437012123252085	0.7824476192854262	1.2258859062202727	9.75533010750132	1.5227239801121828	2.5294598135652366	2.9524320937237776
194	Patient 29 (PG)	Passage 2	2	2.7077601278765853	164.21584219907726	2.4685321723385822	0.8974405528306137	2.6266043919356337	8.181361007694813	2.2087656834896117	4.189291487134309	4.735906355570951
195	Patient 29 (PG)	Passage 3	0	1.3694871990202049	161.50809224527427	0.7299625740884278	0.8158418245588868	1.0947343249708472	11.677457706645178	1.3455274784783016	2.11969179729301	2.5106846697368126
196	Patient 29 (PG)	Passage 3	1	1.4008995672631535	161.22686979054396	1.3273131838206997	0.6177947553397205	1.4640459855037027	8.732426217454643	1.2772991253726025	2.0187012376489095	2.3888590880507903
197	Patient 29 (PG)	Passage 3	2	1.2000530673250374	158.25995492864226	0.559757757586096	0.6166035653731895	0.8327837078189894	12.37469060392646	1.5003218259498126	1.6780986777167786	2.2509955027889728
198	Patient 3 (BD)	Passage 1	0	1.235537233056289	172.0621647131134	1.0840242389693882	0.743525819956655	1.3145110100776554	17.89386897199571	0.9413840715600215	1.8687069998454173	2.092431557174137
199	Patient 3 (BD)	Passage 1	1	1.4712530555544567	170.2783796327292	0.9830683950680238	0.888270882776893	1.324933443826844	5.950238143075638	1.2419359933397596	2.3152728935893547	2.627335833756781
200	Patient 3 (BD)	Passage 1	2	1.506961181190112	171.38746850460035	1.4091920685274661	0.7498651734918066	1.5962832030741336	3.306112748605943	1.612181316564019	1.9840562856332682	2.556483511004711
201	Patient 3 (BD)	Passage 2	0	1.394896152533729	160.92155366731703	0.7769680422490262	0.788393881125382	1.1069075166752764	8.509291565109763	0.9910092947256764	2.361270300645119	2.560800041967622
202	Patient 3 (BD)	Passage 2	1	1.3225863020767668	161.6513884882962	0.95152526333285	0.7236532179804145	1.1954389598193875	12.488024086739884	1.4667558171572965	1.848375278980315	2.3596321321575373
203	Patient 3 (BD)	Passage 2	2	1.2435296826851212	164.36425802599612	0.8174232264262776	0.6322412028382083	1.0333971500190282	5.584761154709549	1.6742327772296546	1.5213478316474052	2.262201276900087
204	Patient 3 (BD)	Passage 3	0	1.7162226143535522	167.96093592225122	0.6235113907195946	0.7514372350346171	0.9764345203614799	15.46091790181887	1.6191224899439063	2.864733537011507	3.290631531411655
205	Patient 3 (BD)	Passage 3	1	1.5652769756783267	166.60123311113296	0.8254744140458922	0.9462892545994991	1.2557353867813412	14.255075925612013	1.547269024998947	2.4144264836641183	2.867663976260097
206	Patient 3 (BD)	Passage 3	2	1.6709245432947708	169.87651286053983	1.0300460891066119	0.8535779845499453	1.3377557031805818	11.734897128647471	1.27804831425387	2.7829763747793517	3.0624116307490703
207	Patient 30 (JR)	Passage 1	0	1.144671667499656	158.48335656281125	0.45574136208852634	0.9172636218882725	1.0242425206746189	5.534054278729561	1.4616869795333687	1.4336984823213323	2.04744234701441
208	Patient 30 (JR)	Passage 1	1	0.9642786568187716	158.91211682513512	0.47862546470203615	0.5336681400318858	0.7168570423357313	4.636906278717371	1.1568229711553852	1.3664588929952306	1.7903768577700407
209	Patient 30 (JR)	Passage 1	2	0.9554051760756908	158.91708547884872	0.4821460997028047	0.5565744424276785	0.7363694530752264	7.481627974713282	1.1139602650735523	1.3667658022879559	1.7632232503193062
210	Patient 30 (JR)	Passage 2	0	0.9803996132826646	164.531592265953	0.4223847486194562	0.44073215750057126	0.610453692364482	7.291791902548348	1.3110677464643106	1.324077513047766	1.863351790826886
211	Patient 30 (JR)	Passage 2	1	0.8193370198547459	165.63134608648616	0.395543202501935	0.47542183561568807	0.6184499549888228	11.208535154266599	0.9441373914933838	1.188013824657027	1.5174888011422518
212	Patient 30 (JR)	Passage 2	2	0.9703438063232068	164.6882904542415	0.4380136808362768	0.47454485878759706	0.6457931616249	6.207509894170972	1.1961809778653556	1.3850525876192692	1.8300873209433892
213	Patient 30 (JR)	Passage 3	0	0.9876430268226197	165.18655905951485	0.6530084506186112	0.8155535938017482	1.0447716022855265	9.909518652526206	1.077628066446966	1.2841047633230287	1.6763672905372253
214	Patient 30 (JR)	Passage 3	1	1.2057168300308496	163.06651559759771	1.4462938708040536	0.6153309288497104	1.5717500159772293	7.231553114951987	1.2457387009497654	1.338935873412216	1.828828637175759
215	Patient 30 (JR)	Passage 3	2	1.19158164508821	161.4920183465121	1.5235262215041552	0.71752910435774	1.6840368651579896	5.830150027512535	1.1220560779593247	1.2587602084384013	1.6862642451387475
216	Patient 4 (DB)	Passage 1	0	1.0955983327188592	160.52539696494105	0.5970412749653726	0.6765876050306087	0.9023464253230754	20.847922790693694	1.2599227828414292	1.5490992016682317	1.9967758400311348
217	Patient 4 (DB)	Passage 1	1	0.8722166011608281	159.31400311625015	0.47736487607533407	0.586130403392187	0.7559272945800456	18.42142845216999	0.9517483224658262	1.2513178066960315	1.572139027780648
218	Patient 4 (DB)	Passage 1	2	1.1624709680198186	158.79263311479193	0.6104810063411975	0.6179421040023875	0.8686423331856782	19.042161436757077	1.2759829782393037	1.738586478204934	2.1565749472145592
219	Patient 4 (DB)	Passage 2	0	1.111504692199131	159.16546818628893	0.5618211065607034	0.6790832175568358	0.8813608637467617	28.763562205440987	1.2546758364673887	1.6095845104756565	2.0408267322284614
220	Patient 4 (DB)	Passage 2	1	1.002586357744986	158.71523564905917	0.5559181700769803	0.6174677803878107	0.8308498490333787	25.910317054264553	1.232133458577065	1.3461995719660442	1.8249400393729762
221	Patient 4 (DB)	Passage 2	2	1.0988571413591468	159.2991118420874	0.539974714846474	1.2991175422897856	1.406868537340495	28.982708771098093	1.0594823135394105	1.3145973582822155	1.6883924268680552
222	Patient 4 (DB)	Passage 3	0	0.9104162215059074	161.5468317611449	0.5801837940617333	0.5163950496281999	0.7767091361458154	22.02940357562585	0.9643803868661084	1.3349622364621292	1.646861774209358
223	Patient 4 (DB)	Passage 3	1	0.9974604378571144	161.90257376083196	0.5987914825033733	0.5586216830472667	0.8189074577076144	23.42709444835914	1.1333997185006972	1.4228509950707475	1.8190931466176428
224	Patient 4 (DB)	Passage 3	2	1.1431079786983487	160.81115803924774	0.6369349750317993	0.787206319989444	1.0126104644186142	31.142412148406073	1.4095184340404268	1.488173792036884	2.0497325316258257
225	Patient 5 (CB)	Passage 1	0	1.163437813032383	165.86134052694294	0.38818691511584397	0.5413926615827689	0.6661794766298569	7.6179205545716355	1.102821298384538	1.937612001387509	2.229474172106837
226	Patient 5 (CB)	Passage 1	1	1.3307813448405719	166.11001254809173	0.5907031999879362	0.6170384948830826	0.854205346883036	10.541761811265435	1.650059178728017	1.9056636332665267	2.5207636097935
227	Patient 5 (CB)	Passage 1	2	1.4738907040505187	166.25865398228407	0.5500875823772647	0.7155295964142372	0.902540277012824	9.0339987253815	1.8406574469813572	2.1182106696898266	2.8062138689550644
228	Patient 5 (CB)	Passage 2	0	1.3455266907020904	156.9296784943727	0.6186220951534788	0.5956395711489905	0.8587664381720055	4.404250817868102	1.3794756986907388	2.145072330472318	2.5503506633865554
229	Patient 5 (CB)	Passage 2	1	1.380996046887861	157.5023854675739	0.5922437770620367	0.7519364913202569	0.9571630887407465	6.426050621840172	1.5882477659369254	2.046926520818037	2.5908375378691484
230	Patient 5 (CB)	Passage 2	2	1.5892861604601143	158.142123124069	0.5809268914682802	0.7096770898207654	0.9171246507686235	3.8580193143228945	2.0249725208245275	2.27193544454465	3.0433869905539024
231	Patient 5 (CB)	Passage 3	0	1.2265646356312445	159.9066339270469	0.506941488603943	0.5731275300314577	0.7651567411634959	10.122628120907194	1.2349221147012623	1.9767007243380699	2.3307463145904337
232	Patient 5 (CB)	Passage 3	1	1.3731702703341704	160.0939620894413	0.4927403653862341	0.6082965723764396	0.7828267928768691	7.933103229534785	1.4136989246110816	2.2205908961864327	2.632407373047073
233	Patient 5 (CB)	Passage 3	2	1.5012556677862054	161.0424347279774	0.5947714532177741	0.7503446314618416	0.9574811473477637	9.3616256703216	1.8243959568892674	2.1840063107052887	2.845751952070741
234	Patient 6 (LG)	Passage 1	0	1.2529268325378906	154.50876831507958	0.4124118866483439	0.36866627993571477	0.5531712123840912	8.126246375698862	1.2100976834849742	2.123433021544956	2.444034410674948
235	Patient 6 (LG)	Passage 1	1	1.4312685542590122	154.99426625511063	0.5263665515714067	0.5207041577471423	0.7404016251389073	10.710362476150477	1.2275423222535746	2.47771345764814	2.7651264222697662
236	Patient 6 (LG)	Passage 1	2	1.1832779398814446	153.5882289234324	0.41460887021724313	0.469818265040183	0.6266017215330535	8.823712746106024	1.2167734348578034	1.9306525898867615	2.2820948741478992
237	Patient 6 (LG)	Passage 2	0	1.1430290779274945	161.10076807277196	0.5187742170904578	0.4526705067816487	0.6885036499741829	3.3873132567678454	1.2077306283425229	1.8147758388535804	2.1799139010344746
238	Patient 6 (LG)	Passage 2	1	1.2950128628588387	161.19905135097073	0.4923269784906686	0.49130164218761496	0.6955308457329542	6.711266472462946	1.3733834755207122	2.0828557155213687	2.494888795620635
239	Patient 6 (LG)	Passage 2	2	1.448896356161938	160.7237491208071	0.4406104060571793	0.44701435172683746	0.6276618202309562	16.667549973138513	1.2623775484848434	2.5317279016717267	2.8290003964336465
240	Patient 6 (LG)	Passage 3	0	1.760036263214884	163.20151983215496	0.49252390632148063	0.6022750612095463	0.7780199532487155	10.30680236812196	1.4738628688193662	3.100536048425831	3.433015517540303
241	Patient 6 (LG)	Passage 3	1	1.7310074414996148	164.02043517106796	0.5542582998723766	0.6092537040124074	0.8236457605246661	13.170748437076007	1.5168759173604467	3.0010401801058606	3.3626112935154895
242	Patient 6 (LG)	Passage 3	2	1.4238727404589657	161.8535288108236	0.3867692065943719	0.5214077759920335	0.649196802236886	8.318106780196423	1.3157595506114408	2.4406914268355764	2.7727599672625654
243	Patient 7 (RB)	Passage 1	0	1.644246611325717	175.05501731668988	1.4496241831774224	1.0080780904586535	1.7656816555980794	9.654064929604253	1.8764371295805184	2.043413728357638	2.7742667439359248
244	Patient 7 (RB)	Passage 1	1	1.5776677408794957	171.44001745523752	1.1857703715705954	0.8140711861690427	1.4383195994789684	8.230936950317886	1.4858184744739205	2.3832167742599277	2.8084477442533813
245	Patient 7 (RB)	Passage 1	2	1.8840992737425526	172.1586941574777	0.9898038521072997	0.8723070211046452	1.319329831662617	10.078317552839636	2.409689940094875	2.579163329678736	3.5296868258464444
246	Patient 7 (RB)	Passage 2	0	1.396112932227514	163.53664563586233	0.8595664735400207	0.8034493383866126	1.1765990658622472	5.839854329342802	1.5815275309511296	1.9776022312859936	2.532220353038755
247	Patient 7 (RB)	Passage 2	1	1.4582955572077705	166.44020055497708	1.1808603920563827	0.8359013186682862	1.4467765135220207	15.329812020598313	1.5744728584848058	1.983526321101749	2.5324575906831597
248	Patient 7 (RB)	Passage 2	2	1.707324188620613	166.99149350940354	0.8888764137149356	0.8440572378095664	1.2257788950530353	11.338163702764117	2.2540607782994626	2.2531088851564007	3.1870503040646687
249	Patient 7 (RB)	Passage 3	0	2.366316255521604	173.40966901933027	1.2148327878563405	1.3231394115189292	1.7962507076590024	3.5514839001561507	2.631236054188044	3.4996986594503543	4.378503611945258
250	Patient 7 (RB)	Passage 3	1	2.0842552659759788	167.47816576688945	1.246903837505644	1.0228806885871022	1.6127783738228654	3.4170946261349453	2.2675841714003253	3.1037860747059174	3.843881628240348
251	Patient 7 (RB)	Passage 3	2	1.7726483094516963	170.3046919172596	0.9431491352696852	0.8242256567482701	1.2525486915094646	2.3662011288613396	2.1029504718728225	2.5647317996733356	3.3166624626883205
252	Patient 8 (MH)	Passage 1	0	1.0553347815540386	163.03100323605887	0.3999862541516135	0.6404341607001262	0.7550794115203474	12.116471519394015	1.3775848049774897	1.4096244861749736	1.9709848012932334
253	Patient 8 (MH)	Passage 1	1	1.0064599420200135	163.9165332451985	0.4104911635143679	0.5453632294276117	0.682586292958695	13.837378547843098	1.2704982901769908	1.4041924750140085	1.8936531921734305
254	Patient 8 (MH)	Passage 1	2	0.9397390120106565	162.79701254626073	0.46809592816141293	0.5946538951935896	0.756787323513154	10.253892474461937	1.129199491237272	1.2979287725982276	1.7203809432067234
255	Patient 8 (MH)	Passage 2	0	1.4414358613102913	166.09425254541895	0.4386567649645716	0.7999931791417813	0.9123644250641064	12.490542461588731	1.7284464403851683	2.1192011295963984	2.7346920347568955
256	Patient 8 (MH)	Passage 2	1	1.1772957516231806	166.18106019395256	0.5748753167172853	0.5946186863923766	0.8270749736135137	20.763477237213415	1.7896307433285215	1.2873499670701705	2.2045516857588447
257	Patient 8 (MH)	Passage 2	2	1.00175462621953	166.19443781554216	0.38011130392953213	0.5175844807698474	0.6421668771501702	17.913855886479514	1.0024526041713864	1.6114464939581845	1.8978068991602175
258	Patient 8 (MH)	Passage 3	0	1.1783741824605891	167.66616025126908	0.384061545156398	0.6842040271433424	0.7846262939942095	11.942376981790744	1.2238333162653343	1.8549545677268096	2.22230160741776
259	Patient 8 (MH)	Passage 3	1	1.3344401851677787	166.9032960006353	0.4347737237471552	0.5194826092827107	0.6774144759363658	12.904315896714717	1.1440352878049411	2.314133816185094	2.58147865746636
260	Patient 8 (MH)	Passage 3	2	0.9844047216046984	166.19907481206218	0.391231967681227	0.4980244947646033	0.6333173374551363	13.960795036099347	1.1572470629338003	1.461471521816393	1.8641673137755719
261	Patient 9 (FC)	Passage 1	0	1.5961673510856447	160.15544443342824	0.4766398766728271	0.7052131470059629	0.8511822100729911	22.904490508538743	1.6608401975424754	2.5899999100713083	3.076766110048392
262	Patient 9 (FC)	Passage 1	1	1.142360668619548	161.04658038172445	0.5551586897519636	0.6070409947160924	0.822617736298592	16.842768070101453	1.2842294755707795	1.7011779162797127	2.131490475878929
263	Patient 9 (FC)	Passage 1	2	1.328495990040844	160.96694803827526	0.681942946233335	0.5296548757902323	0.8634700164833562	22.141079780577172	1.5356100677750852	1.988951390205512	2.5127725549385964
264	Patient 9 (FC)	Passage 2	0	1.3787867186067568	163.8562558891427	0.4517351157969198	0.7189160664874582	0.8490612024452984	15.280637991740894	1.5475541696866835	2.1185802859493084	2.6236055984327553
265	Patient 9 (FC)	Passage 2	1	1.287792434313805	163.28847849168764	0.690664279508623	0.6368524065752866	0.939466941807906	14.20592844167142	1.5142532841071479	1.859590350675202	2.398132456882564
266	Patient 9 (FC)	Passage 2	2	1.3407164157226703	163.0027984816259	0.6409752151310352	0.6524667353840946	0.9146376698972413	17.109833406099703	1.4762472709526906	2.0430893170301325	2.5206189641351826
267	Patient 9 (FC)	Passage 3	0	1.1463531888823777	160.71686120482252	0.3148814801680203	0.6276873395097209	0.7022405163002167	10.034209049767913	1.1493606699781562	1.8553519456472274	2.1825124952470696
268	Patient 9 (FC)	Passage 3	1	1.448372123554552	161.05407448368427	0.4743379879310018	0.6755008849053261	0.8254077612321742	15.356591005518295	1.5937784163241664	2.273697345848082	2.7766579301126346
269	Patient 9 (FC)	Passage 3	2	1.1391638280365923	158.78672427411271	0.3215131777679837	0.5602594633860274	0.6459577306543104	13.089905077228718	0.9679703507545084	1.9587110350166663	2.1848376412529755
