# Supplementary material for: Assessing Smoothness of Arm Movements With Jerk: A Comparison of Laterality, Contraction Mode and Plane of Elevation. A Pilot Study
Source: Front Bioeng Biotechnol. 2022 Jan 21;9:782740. doi: 10.3389/fbioe.2021.782740 (PMC8814310; doi:10.3389/fbioe.2021.782740)
Supplement: Supplementary file 2 [file DataSheet1.zip › sent_frontiers/11 Scapular plane elevation, left arm.csv]

	patient	passage	repetition	jerk total	left elevation max	left jerk ascending	left jerk descending	left jerk total	right elevation max	right jerk ascending	right jerk descending	right jerk total
0	Patient 1 (CT)	Passage 1	0	1.5349873231416897	12.093970603123175	1.2990018856562808	2.677337794104329	2.975826534372931	160.52839126676992	0.3983163185455892	0.6407377595592768	0.7544539523024271
1	Patient 1 (CT)	Passage 1	1	1.587984105980493	32.59686916369314	1.7886645759617117	2.5241881748413193	3.0936785397498947	158.78344414281668	0.4516513138643088	0.5585143389047992	0.7182807084125405
2	Patient 1 (CT)	Passage 1	2	1.3072398832963554	15.49689661957103	1.657169142742318	1.8906390825102113	2.5141053494180317	159.83294703222896	0.3845732151356752	0.6057080023827668	0.7174808303713153
3	Patient 1 (CT)	Passage 2	0	1.4096737331171982	19.67823438846591	1.5151510717593173	2.237011399433842	2.701833224210992	158.25594875826482	0.48083498253001095	0.6462314473060802	0.8054920011470921
4	Patient 1 (CT)	Passage 2	1	1.4917261881373438	11.460666154885255	1.4369779619524223	2.513627401503097	2.8953805236486874	158.74097861700528	0.4375501093218417	0.5712351587633395	0.7195552131524956
5	Patient 1 (CT)	Passage 2	2	1.1149536700642386	17.852456813035847	1.3270151549113525	1.676654997264122	2.1382565798367494	158.75433158733995	0.41980244299767544	0.4734041119349208	0.6327286498521365
6	Patient 1 (CT)	Passage 3	0	1.2889230218207786	11.524800835999706	1.2066360602022654	2.1498059350728265	2.465286218728932	164.23056249797258	0.46466764258907656	0.5930750933856038	0.7534282211754697
7	Patient 1 (CT)	Passage 3	1	1.495632151549963	13.283748823674333	1.4209805788054184	2.3303582927596658	2.7294240377735237	165.74324062780457	0.7411698998424491	0.9739474999154183	1.223889926841446
8	Patient 1 (CT)	Passage 3	2	1.3306817398795807	11.296679808584468	1.5625646884678683	1.7718168695711265	2.36240204557639	165.05167210211246	1.0981724426150925	0.5439939638755937	1.2255252532903105
9	Patient 10 (SM)	Passage 1	0	1.1934076178130721	21.956437746900143	1.4557799652010333	1.7411416353413947	2.269552709544334	165.81965182603682	0.5222048365999067	0.5227997477512043	0.7389299477061801
10	Patient 10 (SM)	Passage 1	1	1.1501965950999062	19.108713685788185	1.3480341890233263	1.7338057350299294	2.196196371365377	165.49917684904761	0.4574325066075987	0.5092011683194665	0.6844927522766188
11	Patient 10 (SM)	Passage 1	2	1.0999047638338122	11.114691323759134	1.190413126537608	1.7261311823230148	2.0968100224915207	165.36453925869753	0.384246352357021	0.5430510365487669	0.66524408121859
12	Patient 10 (SM)	Passage 2	0	1.1157979658717636	4.320959738177241	1.3758594708680196	1.6115226362717658	2.118960710063669	166.04939189577232	0.4452237656921406	0.5401867364566094	0.7000185081701287
13	Patient 10 (SM)	Passage 2	1	1.1532125760245557	6.646804683594882	1.4997573015035048	1.589536488432526	2.1853828523788414	162.83128463563654	0.5110952257228228	0.531488890548639	0.7373593225377207
14	Patient 10 (SM)	Passage 2	2	1.3100086630578258	5.485943177432165	1.7837854217691522	1.7691376261310838	2.5123173308937066	164.50441888376398	0.5445319455560395	0.5061989513089546	0.7434732127234519
15	Patient 10 (SM)	Passage 3	0	1.441567135066141	9.539621616119376	2.084556631048095	1.7951123038300432	2.750964291191107	166.94009589539874	0.6500799099851333	0.5674987214402673	0.8629360858155238
16	Patient 10 (SM)	Passage 3	1	1.6555545054334848	3.6593576943924413	2.415026323048507	2.067804335233636	3.179334350116108	165.65925399996445	0.72311250820781	0.5765277725223983	0.9248113169810523
17	Patient 10 (SM)	Passage 3	2	1.509447802362436	15.48896628842728	1.713797324834226	2.305709016175816	2.8728723149286326	164.34267396147706	0.616186905774961	0.6932885629341001	0.9275426320896255
18	Patient 11 (CC)	Passage 1	0	1.2819129274311387	31.35504732313329	1.4600130912253706	2.029954257383165	2.5004704584572677	167.04416664954618	0.29232706051998697	0.48517562812917	0.5664366694016116
19	Patient 11 (CC)	Passage 1	1	1.4956012752746937	34.82978691046373	1.7179732015326854	2.368440900735237	2.92590912734145	168.2798141132438	0.38521586981837963	0.487808579868396	0.6215693661637066
20	Patient 11 (CC)	Passage 1	2	1.3677758725328573	34.211965529834195	1.4294024719289908	2.2419019173968224	2.658818465782171	167.87206964012762	0.4303980236191619	0.47821047375871834	0.6433721442119005
21	Patient 11 (CC)	Passage 2	0	1.1572767892720859	30.240464877653586	1.1979159269038608	1.8799356455815877	2.2291614117102863	163.10552967039538	0.325827621264192	0.5308804288300267	0.6228945885889802
22	Patient 11 (CC)	Passage 2	1	1.1822941836314962	27.098481639060317	1.2174650145883623	1.9273695928222854	2.279687392841962	163.03429883311324	0.36851768514694655	0.5084272349577839	0.6279359342424047
23	Patient 11 (CC)	Passage 2	2	1.2515011658032396	26.41892284223425	1.3918318735485604	1.9632430614518492	2.4065575585396926	162.67963897353343	0.425608336553724	0.5407022593987536	0.6881143723705712
24	Patient 11 (CC)	Passage 3	0	1.4463657104872303	26.057103538599762	1.8532613593063938	2.0761244784653625	2.782960746396049	162.70466301364442	0.45730504864038357	0.6433480010069856	0.7893190469712916
25	Patient 11 (CC)	Passage 3	1	1.6658978527420152	19.927945054693556	1.6244794147860473	2.734348564598174	3.1805023882688275	162.46749298611059	0.5541767328051297	0.8235018701348189	0.9926062569307691
26	Patient 11 (CC)	Passage 3	2	1.30599355422588	22.055240917910375	1.513028664040912	1.99259402770306	2.5019365894137544	162.8342576438301	0.39989188894502237	0.6347254795790379	0.7501932799424812
27	Patient 12 (NM)	Passage 1	0	1.2837959487763566	6.31106215390189	1.401142156543526	2.0777380992527807	2.506031714071073	165.03709120452982	0.3617711601733067	0.4259751496451432	0.5588677844073162
28	Patient 12 (NM)	Passage 1	1	1.1692695078706836	4.07802524680403	1.3802077649755504	1.6807348922917056	2.17482028054403	168.0767921608788	0.6998592293645481	0.49911775619812354	0.8596054184793094
29	Patient 12 (NM)	Passage 1	2	1.393056158975825	13.060802024575716	1.767285456369748	2.0542548347123795	2.709845163516767	167.76544555547213	0.41793556832106465	0.494460209459621	0.6474264730505723
30	Patient 12 (NM)	Passage 2	0	1.4085119677548052	11.66551770101004	1.5909989789587278	2.222818885979735	2.7335327967514687	160.33489731907665	0.5243340181053331	0.43416142133504226	0.6807512778674366
31	Patient 12 (NM)	Passage 2	1	1.1020031831349661	14.301797043067223	1.4884204827140246	1.5092290500619836	2.1197093807674787	162.42254210855495	0.4889023810755412	0.35419015432872913	0.6037186460966256
32	Patient 12 (NM)	Passage 2	2	1.136265855497207	13.648534196647006	1.2101222770080842	1.8191079476718643	2.1848454523361998	160.98068085464354	0.36926148110510865	0.5044766451017211	0.6251805554246119
33	Patient 12 (NM)	Passage 3	0	1.8980572928489023	13.168874074250146	2.0156853236243717	3.1587198973776847	3.747065346903411	165.53782620314468	0.453732466146501	0.40510996401946286	0.6082657591737646
34	Patient 12 (NM)	Passage 3	1	1.04200884386085	15.858613981500566	1.3554751942661776	1.5007797316294251	2.022289001389421	164.80170958649796	0.3012999997049636	0.40335496498006373	0.5034649119812418
35	Patient 12 (NM)	Passage 3	2	1.3204148524181778	15.33299377856587	1.5043894491734844	2.105737165542172	2.5879174301221592	166.14386662637395	0.3309024156402025	0.40886244158576285	0.5259894531414034
36	Patient 13 (JL)	Passage 1	0	1.7667779368952505	34.284089745461834	2.032833555681738	2.7633985553897715	3.4305661108679915	160.99278222990964	0.6020183052843553	0.5956569753356096	0.8468962582060533
37	Patient 13 (JL)	Passage 1	1	1.801760981672529	25.371512951519716	1.8045150005363018	2.9924834398299973	3.494457257546199	162.7359010952424	0.6071199310652784	0.6368236842299506	0.8798517008524313
38	Patient 13 (JL)	Passage 1	2	1.541946371970558	23.081149809053255	1.9524344220587353	2.2224465375210416	2.958254347512921	161.3727029905841	0.6293609798735486	0.6025200648660376	0.8712781826452258
39	Patient 13 (JL)	Passage 2	0	1.8192465832969862	29.178012596151692	2.137501542918631	2.7519286006741464	3.4845406970198947	160.00739834078988	0.6633705345809655	0.8102766120362247	1.0471908394190328
40	Patient 13 (JL)	Passage 2	1	1.9028415142728368	28.095470830703107	2.078559045766982	3.0106024398272733	3.6584333747430304	160.05491806122947	0.633025438761285	0.835683762082268	1.04837424440268
41	Patient 13 (JL)	Passage 2	2	1.714478005177557	31.371685458959	2.194127466416559	2.429946781206975	3.2739634540388027	158.6431515307905	0.7796320596884422	0.6565641431533789	1.0192657271628303
42	Patient 13 (JL)	Passage 3	0	2.126152391948803	30.944476488164437	2.6327041246410423	3.194824470438348	4.139810914137701	158.68490358392108	0.6159829118177549	0.7514164109821899	0.9716283087399397
43	Patient 13 (JL)	Passage 3	1	2.055817608162554	28.40302426259223	2.6178924643073374	3.0327637023733236	4.006372003335473	159.3932874554385	0.595415858066197	0.7071120696027029	0.9244065788464098
44	Patient 13 (JL)	Passage 3	2	1.6741491910970692	24.067419017294196	1.605318844044962	2.7919604202511743	3.2205731755845832	159.47967128965593	0.4588411452841765	0.7927643283493663	0.9159751508141017
45	Patient 14 (RD)	Passage 1	0	1.4014001544413532	4.810540634772394	1.6598522062837264	2.0478467864044183	2.6360549704609455	163.3282043437519	0.6556949649440498	0.690628610128599	0.952314950098516
46	Patient 14 (RD)	Passage 1	1	1.3516612504487362	11.505281079700383	1.8261896088899958	1.812234909969157	2.572773572728217	164.22102108287535	0.6485290179806092	0.5178791366399665	0.8299329414656649
47	Patient 14 (RD)	Passage 1	2	1.452897539017589	10.587559814023791	2.1863454148691233	1.7421769338280442	2.7955834349705473	160.206442823689	0.5545268269046821	0.5664435469618898	0.7926905409122414
48	Patient 14 (RD)	Passage 2	0	0.9640170786689992	16.803788811124203	1.1141021512470166	1.4064674702943107	1.7942615050235313	161.477304995703	0.5043201282978251	0.49356111237252365	0.7056496038776878
49	Patient 14 (RD)	Passage 2	1	1.0126301918105742	15.894462781364938	1.2492907633253638	1.4216733521801104	1.8925862019018056	159.66685362657512	0.47912428611060254	0.5387364924480097	0.7209695484805021
50	Patient 14 (RD)	Passage 2	2	1.0710288504421304	13.822367366575646	1.3605711191191772	1.481671059347567	2.011592130201685	158.702831398543	0.531473510806528	0.5093566559290222	0.7361442084457454
51	Patient 14 (RD)	Passage 3	0	1.446758521189041	10.597457340842897	1.5827144720896622	2.29430747697837	2.7872624381426503	152.70610248065105	0.4831109746668128	0.6084511168598291	0.776922760286691
52	Patient 14 (RD)	Passage 3	1	1.4290804567102933	13.804630389211306	1.9309605085731352	1.9713667977924616	2.7595100175769476	152.43273592338306	0.5333871110220981	0.5193134503295462	0.7444382243663191
53	Patient 14 (RD)	Passage 3	2	1.4421797409645685	10.08119422625084	1.9192938194097218	1.9688395360609465	2.7495486691420905	152.95761820022562	0.6276861494251917	0.6045840180101134	0.8714997056875449
54	Patient 15 (JB)	Passage 1	0	1.5473194404810238	17.846191010567427	2.2985106872982417	1.8266316506376583	2.935938447368318	163.20859106022434	0.6541966731958675	0.727380196050183	0.9782919997764181
55	Patient 15 (JB)	Passage 1	1	2.3771644374024765	15.598263885612985	3.791558749756063	2.7698263096148965	4.695514406141956	163.76953405000793	0.5874403903893063	0.45902211194750714	0.7455115770512826
56	Patient 15 (JB)	Passage 1	2	1.866964406946602	17.200473766272466	2.026485904497481	3.030572174584987	3.6456841369619166	163.4456483368007	0.49080486549950614	0.6405639271206015	0.806976803090495
57	Patient 15 (JB)	Passage 2	0	1.5588530595318328	15.91815969415875	2.000124703729722	2.224937568819667	2.991796452905023	154.33037751295342	0.4711866879445859	0.7397489671069208	0.8770663767537465
58	Patient 15 (JB)	Passage 2	1	1.567127909937587	21.53061031591284	2.2376355118743176	2.0418046645832435	3.029187840381466	154.7557087676683	0.606514327155316	0.5288865124597191	0.8047239104851241
59	Patient 15 (JB)	Passage 2	2	1.7888776520420067	21.31623127329778	1.7939375551961518	2.9965692935829997	3.4925119159693163	154.13930514814498	0.5078305113154638	0.587198181613925	0.7763333901833834
60	Patient 15 (JB)	Passage 3	0	2.3320460051251763	15.988468402115101	3.7732052524523256	2.5982263735310696	4.58125072062709	149.74169397194828	0.6087257908492317	0.6287678636745978	0.875154909050358
61	Patient 15 (JB)	Passage 3	1	1.8161014053018978	20.57928019141146	2.8533289309557923	2.089872940969123	3.5368142300132552	152.31113071189648	0.5137443703047823	0.6480039210637546	0.8269476160760474
62	Patient 15 (JB)	Passage 3	2	1.6661946715336728	22.645312219741548	2.0162056556505012	2.544674332879598	3.246606336822081	155.38889376715375	0.443801335968472	0.6061405791465551	0.7512429883170436
63	Patient 16 (TM)	Passage 1	0	2.8478076847418867	5.8444437006586245	2.436561739831061	4.903613602546709	5.475605854614599	163.45370074627579	1.3974982964612754	0.7104741187389884	1.567729237467398
64	Patient 16 (TM)	Passage 1	1	2.865248923269759	18.133679938150223	4.443839696684057	3.484259243260478	5.646926042022431	162.48417564436477	0.6851627159401412	0.6938183464052059	0.9751060686524955
65	Patient 16 (TM)	Passage 1	2	2.8747989350847054	7.309703460419077	2.4616903892356277	5.128370437166934	5.688594106918055	162.59495665197562	0.48309937918144524	0.6814600099993393	0.835327932846614
66	Patient 16 (TM)	Passage 2	0	2.2692566591344154	8.699197687385197	2.726200570373214	3.4322051801426694	4.383172589403868	156.14094316136823	0.7024640193463573	0.9446933328471735	1.1772430469542556
67	Patient 16 (TM)	Passage 2	1	2.8509990395716818	14.246695442747086	3.492608818662868	4.334261433567599	5.566339778949278	156.63302612866806	0.7479829712229634	0.9844617994630297	1.2363832576679123
68	Patient 16 (TM)	Passage 2	2	4.059935081888886	1.3381664755715121	3.1056806817591305	7.410683522861057	8.035140494917075	156.04043405250684	0.6734678432100251	0.9566868702529038	1.1699609837735014
69	Patient 16 (TM)	Passage 3	0	1.4757786624300193	3.551742375059808	1.7945392995324154	2.230156250559611	2.8625108208487866	160.8161096072799	0.446736442401853	0.5640469780866563	0.7195293200826168
70	Patient 16 (TM)	Passage 3	1	1.5978384473682588	10.619447294094714	1.9174151757107398	2.452642429337126	3.113187408787104	160.38022113517425	0.4864940865669367	0.5326710777371622	0.7213979299403819
71	Patient 16 (TM)	Passage 3	2	1.7520328449686295	3.224927471621891	1.8866971387509637	2.828054662285851	3.399635166638887	159.91910138229454	0.4740161705826429	0.7044613283735524	0.8490919226724886
72	Patient 17 (KM)	Passage 1	0	2.330951617831779	6.499221341472876	2.25053889542736	3.9712247783661465	4.564597633980529	165.7377648857235	0.504309297740024	0.8021610503899212	0.9475179251864833
73	Patient 17 (KM)	Passage 1	1	1.733742035118781	3.941148710043724	2.0519917994741403	2.6772575565244727	3.373185196379901	165.39827782410777	0.5026142456349458	0.6264553682103423	0.8031608856728154
74	Patient 17 (KM)	Passage 1	2	1.8476313895344114	7.844593493458461	1.5490249182425926	3.246611095955596	3.597215840857825	163.08513174240093	0.48270843046132605	0.6942605935918685	0.845579801469365
75	Patient 17 (KM)	Passage 2	0	1.9130422759637529	18.32693147663721	2.233000690154255	2.9436911910849846	3.6948085079880273	158.05677657999007	0.5137460552765838	0.8505163599163387	0.9936362955315137
76	Patient 17 (KM)	Passage 2	1	2.1482408793854684	16.27146054899099	3.469868419700803	2.277935399756644	4.150780232137255	156.3256245740629	0.8131052062490175	0.7547442557056933	1.1094047809298455
77	Patient 17 (KM)	Passage 2	2	1.7277360465494307	14.670751591264501	1.8137410151635416	2.7946460546514436	3.3316216833346113	157.50457458044016	0.5214580454609665	0.7540993649007451	0.9168338700766233
78	Patient 17 (KM)	Passage 3	0	1.8241917866560402	17.001351365858884	1.93633148939299	2.9441039965530087	3.5237945427244015	158.00089772246466	0.4733075780717793	0.8182631943445674	0.9452908116971986
79	Patient 17 (KM)	Passage 3	1	1.6794822894807653	17.706990963862722	1.2525898760630187	2.9640178386986302	3.2178227337346086	159.78440917628728	0.5802836943349858	0.7691103503840556	0.9634624522932609
80	Patient 17 (KM)	Passage 3	2	1.4248382623653362	20.254925410922166	2.152962099591138	1.7175823958142347	2.754148704897186	160.02738667227024	0.5555283271232392	0.47614019435234667	0.7316564814954045
81	Patient 18 (MC)	Passage 1	0	1.728173111602086	13.51958656056555	2.062615544484316	2.5175823892651157	3.254628084910191	165.19932949638695	1.0537819257786945	0.4932229683152545	1.1634969890685425
82	Patient 18 (MC)	Passage 1	1	1.6049071761371279	18.32679608230306	1.7333657417849753	2.533316758130628	3.0695684699676034	161.84081997019447	0.7048223584754892	0.6195829462143032	0.9384335800932035
83	Patient 18 (MC)	Passage 1	2	1.4621244662211235	20.910646098706763	2.0387716150761457	1.9386039081765638	2.8133209577361846	162.83627867756383	0.6405207456967453	0.4755945563019657	0.7977825566230301
84	Patient 18 (MC)	Passage 2	0	2.0019992500653223	20.089192920481064	1.973592407050288	3.3924272584727273	3.924745812558481	161.2329581608125	0.5105900396168338	0.6063597177395624	0.7927006344472808
85	Patient 18 (MC)	Passage 2	1	1.3997144107387538	30.8393712247357	2.238536448437212	1.4881042169719474	2.6880289417250665	161.04163598660492	0.6056189333431742	0.4944975657610897	0.7818581296932119
86	Patient 18 (MC)	Passage 2	2	1.8209653840940954	11.719842019667993	1.79832150057404	3.0584825203364243	3.5479959902218483	160.93074422066258	0.6216020832642799	0.5375825738684402	0.8218176036356911
87	Patient 18 (MC)	Passage 3	0	1.6017833638769992	20.3612251191075	2.017467850249563	2.303503337695428	3.0620751384583254	161.43790740295003	0.6882947783345233	0.6424841816926838	0.9415602081693386
88	Patient 18 (MC)	Passage 3	1	2.8515924397858443	27.155561233695877	3.213041471017027	4.584642590423891	5.598444710489151	161.70066186679875	0.891207061758318	0.6240869869203277	1.08799567745979
89	Patient 18 (MC)	Passage 3	2	1.5864811290491139	38.110868006637105	2.3649543881988295	1.9268863818528346	3.050557389532413	161.62037047009656	0.6774954583549578	0.5502626721788424	0.872805307319447
90	Patient 19 (JG)	Passage 1	0	2.061941795962724	12.530245167933487	2.095274662572135	3.402317430432542	3.995740207901643	162.1947657348071	0.7081012758935022	0.7342129485292874	1.0200372888821643
91	Patient 19 (JG)	Passage 1	1	2.21308048011581	5.670875783400283	3.2545475102260166	2.8470554334947127	4.324095759544431	163.30604160718198	0.6806487206314454	0.6556020342182806	0.9450379400682127
92	Patient 19 (JG)	Passage 1	2	1.6419668384903665	11.338534915385514	2.03272843996338	2.4183944863896065	3.1592114209776474	166.22779886702583	0.6896953899344878	0.5726463668580339	0.8964393969324369
93	Patient 19 (JG)	Passage 2	0	2.255980725927916	12.166760014180937	1.5204351485160488	4.181704122313611	4.449536201382979	156.7200278643712	0.34809484850714	0.6620073353506811	0.747946345412101
94	Patient 19 (JG)	Passage 2	1	2.02741907767347	3.8033107118979737	1.8332261041700693	3.5532766508859326	3.998311256861042	158.6630712114213	0.4129226615016027	0.5335863893823415	0.6746996067255789
95	Patient 19 (JG)	Passage 2	2	1.850287725612554	4.756799064669359	2.25966592250743	2.800896126766647	3.598764954019331	161.65944180612033	0.6963321070487749	0.5082037707703145	0.8620611787641019
96	Patient 19 (JG)	Passage 3	0	1.794257277329466	2.78732344310293	2.225023825587442	2.688617028892178	3.489898645015465	161.50752905807977	0.6120520914563342	0.5687146858154286	0.8354903688961438
97	Patient 19 (JG)	Passage 3	1	2.0749603886144574	8.412119773885697	2.558193683643251	3.102131114267005	4.0208919872505495	162.01475547810696	0.878979104201683	0.5307219785512682	1.0267765502486732
98	Patient 19 (JG)	Passage 3	2	1.8308792950996864	9.566147337562668	2.1328861177908576	2.882795472355799	3.5860441892006922	163.2183964270105	0.5326113180830275	0.5148671963222247	0.7407854250718275
99	Patient 2 (AG)	Passage 1	0	2.158392501505656	6.915882170653718	3.56894559793619	2.219481976009815	4.202793466595823	169.46518278728354	0.7595657992721802	0.6278691232564789	0.9854744234950218
100	Patient 2 (AG)	Passage 1	1	2.4955961190050613	8.739037269538771	4.387196944837368	2.037585047164154	4.83727711189025	169.1067497637569	1.0407374224980404	0.6554507738704349	1.2299390633503828
101	Patient 2 (AG)	Passage 1	2	2.503693148809098	8.679255557300035	3.0678948626046267	3.721224091757976	4.82280910145486	167.6533521159742	0.8666617720605567	1.0311776167797144	1.3470077596282197
102	Patient 2 (AG)	Passage 2	0	1.6169794410129668	29.352721284948988	2.02469545117102	2.3865854800970014	3.129725534899579	164.77790387452225	0.6121219866295898	0.5372288156052444	0.81443730687633
103	Patient 2 (AG)	Passage 2	1	1.5985235852307185	25.91554633634772	1.765830931477452	2.5270027549077168	3.0828398923514855	164.46341162359107	0.4069304587725111	0.7427088325884881	0.8468818148252808
104	Patient 2 (AG)	Passage 2	2	1.6977635538330684	24.714358022544197	1.8702966407186932	2.7249576214606286	3.3050572707655155	164.59092036535912	0.4513079583736862	0.634446138426375	0.7785889646376732
105	Patient 2 (AG)	Passage 3	0	1.1011773213904879	21.707913432714832	1.2713593879959793	1.6847207837919733	2.1106015286610007	160.27175373018173	0.35230097607969346	0.5211632969099624	0.6290684857730249
106	Patient 2 (AG)	Passage 3	1	1.0367426892248102	23.599985755050763	1.31285373591033	1.4802095651537128	1.9785361479301444	159.5802643846298	0.3976373767208519	0.47604710125435146	0.6202711713259866
107	Patient 2 (AG)	Passage 3	2	1.071058340004359	23.426980555637588	1.0561559326534975	1.7281952017067201	2.0253700919292035	160.48349399782614	0.43514759251520396	0.545148084669188	0.6975240938421139
108	Patient 20 (CV)	Passage 1	0	1.7094539484663562	15.827254593003007	1.8565837085573704	2.7456220126473228	3.3144144736610976	161.88183564560424	0.4403631819792385	0.7139104792982183	0.8388014690584964
109	Patient 20 (CV)	Passage 1	1	1.7687906222786836	12.431150636970228	2.0203481349693906	2.760423002995263	3.420780867278651	162.72057096484056	0.5240858418630251	0.733534832344789	0.9015205598899969
110	Patient 20 (CV)	Passage 1	2	1.8151407176703676	14.317181480526042	1.7954083148514248	2.9990520168848045	3.495397547778857	162.85881072499083	0.6033692276029125	0.7727126619533322	0.9803771125241245
111	Patient 20 (CV)	Passage 2	0	1.5749700464895056	15.651199196415796	1.9236830930079412	2.3675939907894046	3.0505832143291385	165.56313927651343	0.4263285542276087	0.6590209447810607	0.7848978543797435
112	Patient 20 (CV)	Passage 2	1	1.6338728452252482	14.496140268049233	2.2983362281999318	2.1380517759171744	3.1390468002817147	167.18714338232326	0.5109201507122837	0.7506714878660699	0.9080457494525933
113	Patient 20 (CV)	Passage 2	2	1.6713957665715862	11.706688844106566	2.229372667957321	2.2717152036448214	3.182890582333326	168.30031678192398	0.6834727921275489	0.7591625105133131	1.0215002569493088
114	Patient 20 (CV)	Passage 3	0	1.8517920818888907	8.115895904952511	2.2071434770358933	2.851154402525941	3.605629453405487	165.24306187051997	0.3894382989868277	0.7512055073032033	0.8461512293440322
115	Patient 20 (CV)	Passage 3	1	1.803623345959263	7.66250209185317	2.4740423487411767	2.448436114950316	3.4807649952787325	166.06943839401418	0.6362496349421785	0.7012062079269811	0.9468388162720157
116	Patient 20 (CV)	Passage 3	2	1.7074236226893178	3.2999602773924686	1.860236093596219	2.6159597200371105	3.209941367186441	166.3011268566393	0.8978729839812385	0.742483826848724	1.1651000508519855
117	Patient 21 (MP)	Passage 1	0	1.4921047903590152	10.128345606677577	2.12403428224393	1.9657054123712518	2.894048963022761	166.44251109206186	0.5327219281451382	0.4961801775056032	0.7280023497737942
118	Patient 21 (MP)	Passage 1	1	1.4633754955741607	16.049735248349496	1.8379682765694685	1.9973482214753613	2.7143189391643956	169.21781705743095	0.6305597692274295	0.8948398952399271	1.094689024646339
119	Patient 21 (MP)	Passage 1	2	2.181289341952614	16.47775442479816	2.2569558405684518	3.6170516736476213	4.263439043320909	166.186822061201	0.6641750124135837	0.6434686084313488	0.9247595888398025
120	Patient 21 (MP)	Passage 2	0	1.322005516906275	10.019897657757179	1.5986583409437276	1.8779616724921369	2.4662620571258067	161.42554233684896	0.6805389572673246	0.6672424897633521	0.9530717772046838
121	Patient 21 (MP)	Passage 2	1	1.4090062433884971	18.789320405683878	1.8473526267054523	2.030727680338274	2.7452807942153385	163.76285380250837	0.41020982932665584	0.48616420319399867	0.636103558033957
122	Patient 21 (MP)	Passage 2	2	2.8527407292847684	14.657732212287316	1.4389842506688901	5.4398588277464865	5.626965411257163	162.92894702584357	0.7334107877463246	0.5932011050340269	0.9432809414995487
123	Patient 21 (MP)	Passage 3	0	1.4350428564265398	12.53735195704076	1.747129472922701	2.16560317681585	2.7824986099888815	160.47127432777722	0.46034578217125366	0.5321421289190051	0.7036287974019501
124	Patient 21 (MP)	Passage 3	1	1.7397983145346716	5.920715859612307	2.3082050328471095	2.5008838231525212	3.4032676019623698	162.3816784974679	0.47616682792236187	0.5464681897882017	0.724818825958624
125	Patient 21 (MP)	Passage 3	2	1.9505466871453898	9.279809481606856	2.709715402238743	2.686792542057334	3.8159417874470756	161.45833519504063	0.6116801093947312	0.5319447654799239	0.810628021814347
126	Patient 22 (MC)	Passage 1	0	1.2625175701080527	10.525804745088026	1.7108758819898335	1.6983513857874846	2.4107039870504137	168.54654227946116	0.5259624333796097	0.5363508784543995	0.7512048629670913
127	Patient 22 (MC)	Passage 1	1	1.2122856872101226	15.620959403265772	1.3948460765192412	1.8486276427780617	2.3158194529851186	166.85634457529557	0.382290542498519	0.6077668565741076	0.7180018181270739
128	Patient 22 (MC)	Passage 1	2	1.13941504974754	14.269059575631953	1.4155978712104433	1.6296633192951315	2.158638429017598	166.26335717522835	0.5198592119651498	0.5129260715426399	0.7303059325605893
129	Patient 22 (MC)	Passage 2	0	1.1651524081031048	20.036740126855022	1.4650444867017913	1.694112809655416	2.239726224308204	163.28265128043716	0.45631841989879496	0.4535641919740137	0.6433871125379905
130	Patient 22 (MC)	Passage 2	1	1.2357277006043488	25.0386178178642	1.4004742714657432	1.9070292224822956	2.3660280303578256	163.02952599141028	0.3955725550317945	0.5945801152328677	0.7141450551006513
131	Patient 22 (MC)	Passage 2	2	1.163966671432498	10.322958299310121	1.5905506248719041	1.5338280076972037	2.209633373995962	164.29224712634624	0.5528854273223323	0.48074078836772255	0.7326622696343913
132	Patient 22 (MC)	Passage 3	0	1.2545813088960749	13.130304132856494	1.7182971788978456	1.7012980394727801	2.418048844445087	167.6503874255164	0.4256502545448071	0.5174540455047917	0.670027483319404
133	Patient 22 (MC)	Passage 3	1	1.4532193525103918	17.7910399064228	1.4727117046966092	2.3823290881150925	2.800780542854024	165.67666528976804	0.4990293442432268	0.5949655539587002	0.7765399518461417
134	Patient 22 (MC)	Passage 3	2	1.4999974080890608	13.677936666418189	1.6957008189898433	2.348687098246906	2.896848693493379	169.0947933821413	0.5705174571777915	0.531739010376982	0.7798952135391686
135	Patient 23 (JR)	Passage 1	0	1.0544992600011052	15.42569557411716	1.3183422186575235	1.5079133866013699	2.002955063646325	164.87255768449072	0.43739193626668726	0.4947060384449903	0.6603376184839524
136	Patient 23 (JR)	Passage 1	1	1.2742683453868868	21.21563123333905	1.7089515038895138	1.6988700664803977	2.4097042858884867	166.38410408735984	0.5821607861988822	0.5911457838833787	0.8296773582488527
137	Patient 23 (JR)	Passage 1	2	1.1335355090649815	14.974549239999837	1.3473297699601026	1.6542769360477303	2.133525179171835	163.66860960650502	0.4620132808291008	0.6117393557898227	0.7666037510243587
138	Patient 23 (JR)	Passage 2	0	1.0743311200663055	19.24453343858249	1.3609687071501597	1.5381009662952347	2.0537746722462793	164.78273427123455	0.445726322625251	0.4473109244478042	0.6314736873468113
139	Patient 23 (JR)	Passage 2	1	1.2058886554510742	16.96158528360965	1.1671759368012906	1.9573135941077364	2.2788980172721454	168.3518711579029	0.5256221700882275	0.5890797556929153	0.789489470642568
140	Patient 23 (JR)	Passage 2	2	0.8009454137811547	16.460905784376337	0.9175377772135983	1.1909151388375974	1.5033810031148607	166.7250835153364	0.3387952000743476	0.43716998445478683	0.5530820760986708
141	Patient 23 (JR)	Passage 3	0	1.0481476736925033	17.023379975210286	1.0585555685215053	1.6797641744578036	1.9854842163663236	163.06387353452683	0.46139603344629	0.48930594759134377	0.6725374413579015
142	Patient 23 (JR)	Passage 3	1	0.9850494769166079	18.217853259630353	1.125514781851539	1.4760526388852264	1.8562098256733688	163.38666931335226	0.4549906969929885	0.4782869814433672	0.6601325404556068
143	Patient 23 (JR)	Passage 3	2	0.9314844586777276	17.323752695637708	1.1347918159498493	1.3364969223673215	1.7532759306635333	164.96357023224473	0.38959722964386245	0.4948643214481173	0.6298227512471093
144	Patient 24 (CB)	Passage 1	0	1.4172290349425578	4.528721530363568	1.9948394166800263	1.7286592205403528	2.6396300875500507	164.39061530165944	0.8146635844414531	0.6346879509037253	1.0327175561775672
145	Patient 24 (CB)	Passage 1	1	1.211786938631159	6.006575763144197	1.2442054767731698	1.8993610628971835	2.270598977292615	163.5279911271518	0.5793524804309457	0.6184184071359344	0.8474022792428846
146	Patient 24 (CB)	Passage 1	2	1.6060721473201374	6.940031922216827	1.5727068463251515	2.5796157380101357	3.021228918878472	164.01327411818932	0.6707776288775205	0.8602930674601185	1.0908926571035706
147	Patient 24 (CB)	Passage 2	0	2.1014823363515207	19.31997695394902	1.9677783964941657	3.5455470119648678	4.055003752373375	159.99737855258368	0.6456411163900119	0.897220238879111	1.105376229266592
148	Patient 24 (CB)	Passage 2	1	1.7134776253239385	24.851334628718604	2.0315639346038825	2.6097650250389575	3.3072837051423027	159.2122669269142	0.5470337050398595	0.7117941480467658	0.8977175411248558
149	Patient 24 (CB)	Passage 2	2	1.8448583334874593	34.635140310561674	2.559719358043192	2.4260793309405386	3.526758300756935	162.50795347860375	0.7758863121730437	0.7576182423734737	1.0844284073162955
150	Patient 24 (CB)	Passage 3	0	2.153677807009814	23.518684157368398	1.6569354154354556	3.8370870217491784	4.179554017284648	151.98681134497747	0.5194795394537975	0.9026525412998275	1.0414608020593796
151	Patient 24 (CB)	Passage 3	1	2.692357865767187	22.700624541995428	2.997205950817397	4.252675875869871	5.202739241670756	153.00588665073752	0.8620910776760062	1.0878726333557625	1.3880446291863167
152	Patient 24 (CB)	Passage 3	2	1.9175653923470075	22.293499449457116	2.828305032906774	2.4340023819044374	3.7314443522960734	153.65975113371306	0.5471608822353115	0.6965386926631884	0.885748938145267
153	Patient 25 (RP)	Passage 1	0	1.7521939824189825	7.344905220920687	1.996051416300443	2.6901514668517996	3.349796437265986	161.1468804996822	0.7555075860140429	0.6991474268396569	1.029368173678048
154	Patient 25 (RP)	Passage 1	1	1.8261135880503407	18.741783128257126	2.4515622719580903	2.5596838262577863	3.544310774141288	162.13743736367212	0.5739636971230875	0.6687227800360492	0.8812630039632581
155	Patient 25 (RP)	Passage 1	2	1.5462581316561277	17.27281046192011	1.8967932446715925	2.3303613916650208	3.0047310742884665	161.48496278475406	0.47835616170419676	0.5535552299596674	0.7316064584570532
156	Patient 25 (RP)	Passage 2	0	1.438935689485463	28.669201036635187	1.9910828896928185	1.872036514490147	2.7329346470802998	160.28357357280845	0.667799488066774	0.6060162806607188	0.901782617202226
157	Patient 25 (RP)	Passage 2	1	1.3860452467577364	13.462844771412033	1.7584017445125797	1.7917577528859767	2.5104526564211262	159.40426711895523	0.6920969677727721	0.9503236034671051	1.175633090767255
158	Patient 25 (RP)	Passage 2	2	1.5291696503696592	18.304309000806896	2.181728301360687	1.8935895775219242	2.888878652532475	158.895224479902	0.5939671461705798	0.8093345653429062	1.0039020915352321
159	Patient 25 (RP)	Passage 3	0	1.7900369089089692	13.599608733592058	2.5748376038766048	2.3104386549515827	3.459467511717879	161.38554623411227	0.6259446853246977	0.6761703389736791	0.9214190558014388
160	Patient 25 (RP)	Passage 3	1	1.7789200677277495	7.301321920934295	2.6165342436353214	2.2380082481107233	3.4430992385825725	159.87756049859928	0.665936116796217	0.5998526077933533	0.8962667363737825
161	Patient 25 (RP)	Passage 3	2	1.5759484784332187	7.918348471918485	2.0651133828703014	2.219499999009902	3.0316453502537155	158.39473657697297	0.5710957202216387	0.6460886745126101	0.8623113689317413
162	Patient 26 (JF)	Passage 1	0	1.9390910036260687	25.42577113996713	1.9254236601734398	3.020146566773261	3.5816953466128307	147.70782815345544	0.8478007924435209	1.2218788572351802	1.487196733934758
163	Patient 26 (JF)	Passage 1	1	1.4693473304471265	24.360539639426666	1.3905881015291506	2.1827445865785196	2.588070555134129	146.18625209744593	0.8522251299788726	1.1006949802050539	1.3920549959021413
164	Patient 26 (JF)	Passage 1	2	1.7721959551500708	26.46334865807857	1.583794953605233	2.7880985715101394	3.2065402070646614	145.7246924930046	0.8217809526888384	1.2670793108865084	1.5102363769552116
165	Patient 26 (JF)	Passage 2	0	2.8484639594280714	19.657170010167064	2.3513392255627514	4.9316467812763936	5.463509506621532	169.78865883101216	0.9845667254647835	1.2789370378585043	1.614017219145673
166	Patient 26 (JF)	Passage 2	1	2.022575778549657	17.6533925220552	2.015812428352647	3.23873589931293	3.814827646408069	168.47600069023926	0.8328756540525977	1.0567210100069635	1.3454891854279911
167	Patient 26 (JF)	Passage 2	2	2.4391143274602594	19.1059546526901	2.099491225314204	4.179090286932332	4.676821466712568	167.81073270221333	0.797912047563576	1.1348092978721407	1.3872475547587602
168	Patient 26 (JF)	Passage 3	0	2.1869854724483484	19.363933618167778	2.2327208461739887	3.40170439776648	4.068984539995661	171.57901717607174	0.96024846812197	1.2856552879937209	1.6046764907846087
169	Patient 26 (JF)	Passage 3	1	2.1966405102837143	15.319647717254464	2.0166672629755236	3.6596492082659786	4.178513991494942	170.29943967034438	0.7618689818081195	1.1227175081549465	1.3568120535133055
170	Patient 26 (JF)	Passage 3	2	2.269752623359206	12.998076694592468	2.7225087401831574	3.167371145857697	4.1766366631520135	170.68594891926978	1.2955306901259103	1.2183654213495603	1.7784302260697238
171	Patient 27 (RV)	Passage 1	0	1.7305725598707482	7.348790310099015	2.80980941670682	1.769722495007118	3.320684668490602	162.67271546795388	0.7362399565250198	0.6407258374514602	0.976001471495734
172	Patient 27 (RV)	Passage 1	1	1.4120584056187484	6.7771888270708205	1.9438841241933678	1.8309438397380045	2.670400874881066	161.8514268035526	0.6512263771235931	0.6484590478103952	0.9190184606136509
173	Patient 27 (RV)	Passage 1	2	1.5164628430021798	9.119789328578443	2.3118692437770183	1.6789861705411777	2.8572248706027064	159.52975030941747	0.8172008010101982	0.605877138092085	1.0173024405919633
174	Patient 27 (RV)	Passage 2	0	1.7778536576841193	14.366264680619514	2.0408089641360125	2.73052612225759	3.408910989220601	160.1344526661578	0.7135614560665114	0.716387066152417	1.0111282708609366
175	Patient 27 (RV)	Passage 2	1	1.9776342269211304	12.877806296357916	1.7704283849053972	3.377460234268948	3.8133521080732615	161.4204891561796	0.7377339594726732	0.7471565076031481	1.0499972580025914
176	Patient 27 (RV)	Passage 2	2	1.566501114970217	16.975973316449387	1.684561583232352	2.527358964423394	3.0373164245355766	160.48367791255723	0.47327558868874026	0.6053281153304199	0.7683826586136311
177	Patient 27 (RV)	Passage 3	0	1.6450739251709887	8.651111711047454	1.6871360785644764	2.64965153317158	3.141191079006883	158.45054506993765	0.590823175271912	0.7803329147480107	0.9787703930327637
178	Patient 27 (RV)	Passage 3	1	1.4166781968724853	9.56277629947052	1.9767679108812517	1.8648116427653585	2.7175602728335324	158.6222479315217	0.5271843875241643	0.6040291706889785	0.8017322604787981
179	Patient 27 (RV)	Passage 3	2	1.6932024289774354	9.029676790926864	1.5118993401269976	2.8880898262589687	3.259893013461793	159.78728866185912	0.5775668577796397	0.712216208435258	0.9169707753049392
180	Patient 28 (AP)	Passage 1	0	1.814125927625289	20.224446335487844	1.929727564306913	2.8216247388314817	3.41839357582355	162.57775561007543	0.7512699927581997	0.9562375666530976	1.2160579286767315
181	Patient 28 (AP)	Passage 1	1	1.7721808529750986	24.547904504774472	2.1366986662122116	2.529012618115909	3.3107983950676503	163.22157951541195	0.8509263847996391	0.9365031646905845	1.265351291074405
182	Patient 28 (AP)	Passage 1	2	1.7964104567200507	25.77976015560108	2.2599826454826695	2.5084790041506575	3.376386896098775	163.9203726630714	0.8660681242658702	0.8708040238972491	1.2281586395515214
183	Patient 28 (AP)	Passage 2	0	1.6598429638836334	16.02470605204799	1.818533587474013	2.6004268923660065	3.1732135811053483	164.04568090855216	0.6291335791659448	0.7451316442551861	0.9752077869380398
184	Patient 28 (AP)	Passage 2	1	1.619281478698622	21.77228521774421	1.957469611640494	2.3365779352975267	3.04816071233379	164.92993695058428	0.7995866254995554	0.7467714035316164	1.0940778312397827
185	Patient 28 (AP)	Passage 2	2	1.8474655795004344	17.910276665083675	2.400565293084778	2.527894614873119	3.4861102837213456	165.7286499641312	0.851441772560712	0.8801126447372839	1.2245617009721412
186	Patient 28 (AP)	Passage 3	0	1.659887575030814	17.21625840586179	1.597914781294912	2.7450722897430113	3.1762798246054618	159.07406450206804	0.5923725354733061	0.7623964204978467	0.9654809800151439
187	Patient 28 (AP)	Passage 3	1	2.216505398853512	22.43172911541009	1.968730369330075	3.804017226549759	4.283275186934626	159.4066719145868	0.626189064915121	0.9555237624245374	1.1424265427489058
188	Patient 28 (AP)	Passage 3	2	1.6473805681452296	21.00695888943956	1.8943376547992063	2.3912146322163728	3.0506429761143536	160.53515783242716	0.8814158161569718	0.878711862058603	1.2445996856395867
189	Patient 29 (PG)	Passage 1	0	1.5516383057561685	15.309250067943008	1.6535654147296823	2.5383500522215914	3.0294388207064853	156.94175826668564	0.39044485559727293	0.5480684025681615	0.6729235908749163
190	Patient 29 (PG)	Passage 1	1	1.583197096599248	16.56050133786379	1.03040198850967	2.884694690788334	3.0631995881736285	158.0583495698496	0.3586035146103329	0.7171220182390053	0.8017858004068591
191	Patient 29 (PG)	Passage 1	2	1.363077871094752	17.202111950979102	1.3176335180359942	2.222824775768716	2.5840100757588296	156.84316520337126	0.44379818153564865	0.7469004171342418	0.8688020827839058
192	Patient 29 (PG)	Passage 2	0	1.447452896375143	8.345607097382569	1.34238182476979	2.4005732396484323	2.7504073957122137	153.83638357435532	0.39565999448457334	0.8119063217361874	0.9031825432938339
193	Patient 29 (PG)	Passage 2	1	1.3114865154717235	17.05496730112749	1.2851237292926359	2.0870984714326384	2.4510248936001173	156.24697417729556	0.5522594036404217	0.7533087302692784	0.934058077428372
194	Patient 29 (PG)	Passage 2	2	1.62454753478771	13.481433743406503	1.789037612377602	2.4878090706739013	3.0642861404622597	157.34133178452169	0.6848402103601392	0.8353221574842212	1.080170921896259
195	Patient 29 (PG)	Passage 3	0	1.746936019954988	10.550342212579716	1.8166822842780073	2.8523735466900226	3.381770153612835	158.0209976163883	0.44098798095479824	0.7591456118897936	0.8779364779971945
196	Patient 29 (PG)	Passage 3	1	1.9696455936989035	6.183432486070051	2.1178215380236627	3.0738327355744817	3.7327758777090025	156.28541592227492	0.9368315701966848	0.8406818155441593	1.2587292424917322
197	Patient 29 (PG)	Passage 3	2	1.729936834985348	12.64944899939258	1.980519301406821	2.691780807819423	3.341876811103298	155.9407874341389	0.6458907623260867	0.6208142352655653	0.8958711913922347
198	Patient 3 (BD)	Passage 1	0	1.4355960618690193	2.2445953764191655	1.2861431006761013	2.4307928070432316	2.7500759528038223	156.81325796495184	0.49958922921859616	0.6566864299452726	0.8251220911025825
199	Patient 3 (BD)	Passage 1	1	1.6976416074200233	13.46124475298782	1.3418231960198856	2.9758965832130344	3.264421842127031	153.82274676269893	0.41957738474052375	0.8339382254296942	0.9335406502228626
200	Patient 3 (BD)	Passage 1	2	1.5292815210795652	22.987695231305036	1.694555256225306	2.302850437648294	2.859132325475292	155.5697733997557	0.7861924953221961	0.749714337986825	1.0863564002130996
201	Patient 3 (BD)	Passage 2	0	1.2231918501987598	16.641906902947124	1.125536778679605	1.934744414660657	2.238318339785713	163.96207194948838	0.601794254477484	0.7826671672093317	0.9872812260696497
202	Patient 3 (BD)	Passage 2	1	1.4805502258512397	8.01517826309391	1.7832677770661272	2.117207898595347	2.7681425632717858	163.19781109626908	0.8140882949434679	0.6654043000400389	1.0514288537393943
203	Patient 3 (BD)	Passage 2	2	1.243468967952026	9.493680739048616	1.3908781050553578	1.8766516974055099	2.335886019586008	164.85158951366424	0.6699269070775575	0.5288617396965305	0.8535202402646015
204	Patient 3 (BD)	Passage 3	0	1.8687543502408044	7.055810218642451	2.0725341195221736	2.9091589944426146	3.5719187744866088	156.80753250564257	0.7625443184084804	0.7930281943971181	1.1001670576079832
205	Patient 3 (BD)	Passage 3	1	1.8076703745389062	8.778342215849694	1.9409031783775146	2.834539075510519	3.4353627055133447	155.42384700272302	0.7006680574848853	0.882063538942014	1.1264864906027734
206	Patient 3 (BD)	Passage 3	2	1.9467536685107547	7.414652518418853	1.8043666335923112	3.102381377884937	3.58894262454396	153.176479094143	0.6188658679298378	1.3769151239939545	1.5095993578336733
207	Patient 30 (JR)	Passage 1	0	1.0640775211790858	5.929466903160933	1.1414986047712188	1.673236286566275	2.025521842730099	158.66479142547192	0.4120971535787066	0.5064396162921131	0.6529204767334034
208	Patient 30 (JR)	Passage 1	1	0.9800689079703953	4.334032452398679	1.2392091476231155	1.3913467526469878	1.8631921794742825	158.64842564494603	0.4163925995321225	0.44415353525767076	0.6088145529034318
209	Patient 30 (JR)	Passage 1	2	0.9866804878607344	6.262897509025385	0.9470450858053465	1.6083460643844425	1.8664596050729254	158.48450840659282	0.40347382834721324	0.49768559650671984	0.6406887568323687
210	Patient 30 (JR)	Passage 2	0	0.9941847501112858	7.104419262958436	1.484703491657963	1.131818844957451	1.8669114483397884	161.8248281577156	0.5700148249702557	0.37860006971383653	0.6842915412842637
211	Patient 30 (JR)	Passage 2	1	0.8846155121122644	7.142492128978223	1.2291813787705825	1.1128485369163108	1.658106971227467	161.90897156029706	0.432529062019146	0.44020256650125134	0.6171383062535098
212	Patient 30 (JR)	Passage 2	2	1.0801666307684263	4.5549135236548635	1.4424929867772767	1.4957072653556704	2.0779620402065495	161.92582138887192	0.4223140667200894	0.4132364812228347	0.5908583251195588
213	Patient 30 (JR)	Passage 3	0	0.8946159428592395	4.131707812572243	1.2342842832717156	1.189508597989005	1.7141728024389318	158.96268417429823	0.3275794102969977	0.3945301942815465	0.5127985415836941
214	Patient 30 (JR)	Passage 3	1	0.9478916761253094	3.157239690644532	1.1696081491106216	1.340037580440459	1.7786747705690027	160.59028565450245	0.5186532628711434	0.40163338024249967	0.6559806241131668
215	Patient 30 (JR)	Passage 3	2	1.0078970546851596	10.934780115624525	1.1286054460532533	1.5295931259728324	1.9008959424135778	161.98984386799933	0.33520868795737124	0.5810814426615021	0.6708356784546233
216	Patient 4 (DB)	Passage 1	0	1.1833989861957668	19.05930818175041	1.6449906242555954	1.464038295598093	2.2021358461426903	154.69708226984622	0.6024066315279945	0.6240485618452992	0.867369792677893
217	Patient 4 (DB)	Passage 1	1	1.4826886119282854	21.74628926222613	1.3010788190431597	1.849864144354785	2.2615931212161495	155.39897007687276	1.7846644523471304	0.7025890878483759	1.91798295973533
218	Patient 4 (DB)	Passage 1	2	1.4552035016440281	22.83545170979378	1.9421439411541566	1.868347066031847	2.6949292842877366	157.9685288197997	0.8517589933021841	0.6945010401758949	1.0990109542113535
219	Patient 4 (DB)	Passage 2	0	1.4151935755171925	21.53695482930301	2.039891504520021	1.8295980856999223	2.740180013322077	150.5158419950423	0.4354046409772684	0.5593994261225346	0.7088758137577872
220	Patient 4 (DB)	Passage 2	1	1.4265676822374547	14.285353959230841	1.6070784001445797	2.2179673316224435	2.7389925279846317	152.2034841193582	0.48189711487963266	0.6372413281735715	0.7989376318973411
221	Patient 4 (DB)	Passage 2	2	1.1190083740249195	21.084886960372497	1.339480386907691	1.6363045309019597	2.1146395023172766	151.3783562034269	0.4530914024495989	0.5759573949670003	0.7328156246907659
222	Patient 4 (DB)	Passage 3	0	1.2875019536707553	24.40128144573312	1.7165872835105433	1.7831337385186095	2.475123801217519	151.54921986541063	0.45006049731338166	0.5494113579355787	0.710216369475236
223	Patient 4 (DB)	Passage 3	1	1.0354807731159699	27.356587093298202	1.3535863510615491	1.3607482262334885	1.9193310670589647	153.61144427797387	0.5351816815564848	0.5644736917873644	0.7778495876412631
224	Patient 4 (DB)	Passage 3	2	1.022658449551997	24.639942195975546	1.2735061151816274	1.424550819685077	1.9108016284456177	153.7337829896114	0.4292592045126851	0.5898261522101992	0.7294918467604365
225	Patient 5 (CB)	Passage 1	0	1.5081308760433982	1.7187839295669223	1.6511834228827502	2.4150692093358326	2.925571052270787	158.24778381705386	0.44201651068199654	0.5860805230524425	0.7340769545605639
226	Patient 5 (CB)	Passage 1	1	1.515931609480478	8.113348998677015	1.533516124946163	2.5179505488356857	2.9481768386329588	157.94458120482182	0.4998579220224841	0.50058961677988	0.7074234281082744
227	Patient 5 (CB)	Passage 1	2	1.4406686771021113	7.06552246714782	1.7590955571132543	2.144573739237623	2.7737364153940858	158.10287715823122	0.5654319060368775	0.5373806902791176	0.7800584892489519
228	Patient 5 (CB)	Passage 2	0	1.9768723693845007	4.265450442922872	2.2978149566511443	3.0666741967035085	3.8320287321126405	158.8268458742359	0.653848308642925	0.7212043017699873	0.9734748356309723
229	Patient 5 (CB)	Passage 2	1	1.8987338018884663	9.647573705809826	2.677240065315108	2.5125606780356686	3.671590326839243	160.16631400609654	0.7594187762911233	0.6028829038978579	0.9696312049412503
230	Patient 5 (CB)	Passage 2	2	2.154221739083391	7.119451126604249	3.0456339213996144	2.900749904511459	4.2059762233877676	160.22835200199884	0.6945333603660336	0.6245579430231568	0.9340498984822232
231	Patient 5 (CB)	Passage 3	0	1.3361703001160645	7.709105731488993	1.3633642704026234	2.1895599361604257	2.579328371465976	163.30102106352265	0.44865372016518723	0.5358911038463212	0.6989058847940048
232	Patient 5 (CB)	Passage 3	1	1.5488875446089783	8.353942774167704	1.7822846183958296	2.391598620586256	2.982663645629599	164.47647940974718	0.5856901297538976	0.5974070240026719	0.8366170452595777
233	Patient 5 (CB)	Passage 3	2	1.5084991127622693	9.51409719915454	1.8071787963976325	2.257526142076675	2.8917675363536377	164.37446495023673	0.6605741777134747	0.5509996045802513	0.860208584303497
234	Patient 6 (LG)	Passage 1	0	1.3308375689413257	12.34492731152831	1.6194565390393862	1.8914044619801733	2.4899900242041	157.11532871386734	0.7047027519428232	0.622782667060434	0.9404595786032993
235	Patient 6 (LG)	Passage 1	1	1.1373154864674557	8.321090241186592	1.3024449151055841	1.5683282886314736	2.0386310057992643	156.77006918406835	0.7741511273306502	0.6470082822355404	1.0089250146709128
236	Patient 6 (LG)	Passage 1	2	1.122315300584467	9.095935507079517	1.2560861126356757	1.6332768553834764	2.060423647866511	157.11565077772272	0.6434231442306607	0.6156521619265213	0.8905172244355913
237	Patient 6 (LG)	Passage 2	0	1.3460708383153566	7.742171168803417	1.5701741912802913	2.0878990054435755	2.6124259315615035	153.91615359483427	0.43864612561635347	0.48004909711278615	0.6502749873376946
238	Patient 6 (LG)	Passage 2	1	1.2495523067630454	9.779297343162892	1.5094432871461572	1.8645663554005316	2.39896367850833	154.30388474073592	0.4960577771460041	0.4943923748179572	0.7003550089384485
239	Patient 6 (LG)	Passage 2	2	1.248003427553958	10.427955323336915	1.5574833068337381	1.812039648936848	2.3894020047670783	153.52468865245845	0.5430684346922756	0.4752735587024135	0.7216704790697586
240	Patient 6 (LG)	Passage 3	0	1.7110183033238933	9.838937482873323	1.9503301741101091	2.6560486945613175	3.295205980803817	156.46018372498565	0.5440192721823645	0.7456507981665561	0.9230125033347338
241	Patient 6 (LG)	Passage 3	1	1.7564644307844843	16.210308779216057	1.5224784583734838	3.024687629421356	3.3862480582181043	157.97540795048462	0.5602647094655254	0.7483961050044821	0.9348760744924267
242	Patient 6 (LG)	Passage 3	2	1.4313370088466426	7.096194486786352	1.657020763680741	2.127164080173849	2.696394784754444	157.3870832129694	0.6457078406493849	0.712333546064735	0.9614352273165631
243	Patient 7 (RB)	Passage 1	0	1.8707832303919385	6.6391830541997585	2.487111926147301	2.1338208107566508	3.277028682450355	168.75086014686937	1.6055808773342872	0.8261432328591325	1.8056584934201922
244	Patient 7 (RB)	Passage 1	1	1.973287976253888	5.136168761648104	2.5170517121837936	2.648106109461532	3.653493573112571	168.34835010733548	1.253185340241664	0.8105386870107958	1.4924632190234373
245	Patient 7 (RB)	Passage 1	2	1.9442980455889294	3.231739846811293	2.3777891747481084	2.4966152072379697	3.4477483743105704	165.42925062227414	1.1682342836435953	1.3672744297624657	1.7983911442627103
246	Patient 7 (RB)	Passage 2	0	1.6607442446915888	4.725511223933878	1.9865545157083937	1.9507990374477149	2.7842441933832496	171.87106955015912	1.549318739586861	0.9380199890629103	1.8111515830312497
247	Patient 7 (RB)	Passage 2	1	1.4622743896177917	7.768505832321422	1.8824515055467288	1.6938141996953098	2.532317162960558	173.68708918457781	1.2512978482429504	0.7580297113479754	1.4629953343410678
248	Patient 7 (RB)	Passage 2	2	1.5028398112556463	10.02941410918707	1.6399160689580647	2.1791117835935414	2.7272427245522346	170.70982371554797	0.9081303244275966	0.878382848427472	1.2634306924230276
249	Patient 7 (RB)	Passage 3	0	1.5328439988420486	8.729830811970578	1.798037948341864	2.093329309124802	2.759523158105099	165.3866570004452	1.0492661792633566	0.8261448565960252	1.3354680224647797
250	Patient 7 (RB)	Passage 3	1	1.754176096557808	9.59980013228935	1.9594129731204992	2.290619802391263	3.0143387796231367	168.03540209021727	1.3162670705823727	1.2205481684471735	1.7950757177899908
251	Patient 7 (RB)	Passage 3	2	1.9550220696408163	10.404755033392997	2.408576921337321	2.501075445293231	3.472264559195843	167.07898856824164	1.3536093822938178	1.183032392730348	1.797727454894969
252	Patient 8 (MH)	Passage 1	0	0.953447569652073	18.925543241012413	1.1375943704448777	1.3357008237823083	1.7544850077218144	169.06785022019716	0.43957758758784554	0.6039892171815765	0.7470150132234047
253	Patient 8 (MH)	Passage 1	1	1.043940058473259	15.022198579673029	1.1009074803263446	1.655692617977423	1.9882945771347447	168.41421516314645	0.3519486168850581	0.5310934271386404	0.6371248364937374
254	Patient 8 (MH)	Passage 1	2	1.6042813139706038	19.41818888393808	0.7978351486689951	3.0203230452132885	3.123922569766759	168.6240494536941	0.3718185171426264	0.6306606899377002	0.7321078578480343
255	Patient 8 (MH)	Passage 2	0	1.5132521882140482	20.595573578913054	1.569519072779545	2.4482419554476733	2.908140091576231	164.09739075370106	0.5342782366956484	0.6457528274028709	0.8381228718424365
256	Patient 8 (MH)	Passage 2	1	1.142799564974878	13.8687511617949	1.6424257383877352	1.2975523832086233	2.0931326984424268	163.21284263549344	0.6245470159509968	0.672829781151898	0.9180190028197703
257	Patient 8 (MH)	Passage 2	2	1.3552615504061296	18.915885704923635	1.5398781235011476	2.000624268850127	2.5246231600675615	162.4563434176231	0.6014353502480062	0.7819775566852555	0.9865157777184225
258	Patient 8 (MH)	Passage 3	0	1.4898715888185077	20.54217265385876	1.8015265832286005	2.2461078892778668	2.8793226078985295	170.36125139295797	0.44336874806943943	0.6259352023605047	0.7670532734554674
259	Patient 8 (MH)	Passage 3	1	1.2952041568667056	17.11858011932113	1.9683578517485494	1.4485272427060452	2.4439033952678533	170.67146010439262	0.6141185796683474	0.600341400008	0.858808142985052
260	Patient 8 (MH)	Passage 3	2	1.4577236049936064	24.697615841057832	1.7833859194012482	2.1725224710111313	2.8107506514393887	170.24658788807395	0.4408651537682981	0.6365148276734256	0.7742823836658533
261	Patient 9 (FC)	Passage 1	0	1.7881158294852113	19.388895208768865	2.1413704278162413	2.728800013092703	3.4686909375988875	155.05113560861864	0.6490811062736548	0.5799222150601401	0.8704114303257344
262	Patient 9 (FC)	Passage 1	1	1.1691108858530181	22.323322370196568	1.4418240246094964	1.6618655462229162	2.2001485430906516	156.2784424620539	0.6175027170379476	0.4952957060857188	0.7915980305787769
263	Patient 9 (FC)	Passage 1	2	1.050294764169037	18.87935115142556	1.1853450700586636	1.528234182774885	1.934048254960046	155.31896372562014	0.5458667754693514	0.611525287693212	0.819715629989799
264	Patient 9 (FC)	Passage 2	0	1.7754696797103509	33.06932236755415	2.7441205893617413	2.023358352779281	3.409424707002739	157.6498994234922	0.663610118706505	0.7379804278656253	0.9924683881929908
265	Patient 9 (FC)	Passage 2	1	1.3447371514623354	24.343714540883823	1.7054369705087402	1.849447859375841	2.5157449483061494	157.93680637601076	0.7121540820971642	0.6301872297314337	0.9509465711406889
266	Patient 9 (FC)	Passage 2	2	1.3139051907619876	21.556891193269006	1.8899958158844863	1.5549595689926194	2.4474442680605777	157.3461531082568	0.6902678379064595	0.6625211452735257	0.9567674513603619
267	Patient 9 (FC)	Passage 3	0	1.3498226994157416	28.920960361627017	1.6721539670792693	1.965561391320909	2.5806066094370768	158.2276669430983	0.48303086567015585	0.6286779696884669	0.7928144844550161
268	Patient 9 (FC)	Passage 3	1	1.2514939298422774	24.317283756984768	1.432323358694616	1.9063371967483127	2.384464659324696	158.79709604697774	0.5149172896720766	0.5604789906469206	0.7611021706445386
269	Patient 9 (FC)	Passage 3	2	1.5241746146511206	20.29605085205193	1.5575219449749325	2.504589181166433	2.949379862868539	159.55087473184005	0.438729812555849	0.6333305612931032	0.7704488615691033
