# Supplementary material for: Assessing Smoothness of Arm Movements With Jerk: A Comparison of Laterality, Contraction Mode and Plane of Elevation. A Pilot Study
Source: Front Bioeng Biotechnol. 2022 Jan 21;9:782740. doi: 10.3389/fbioe.2021.782740 (PMC8814310; doi:10.3389/fbioe.2021.782740)
Supplement: Supplementary file 2 [file DataSheet1.zip › sent_frontiers/06 Low back washing, right hand.csv]

	patient	passage	repetition	jerk total	left OXY mid	left jerk ascending	left jerk descending	left jerk total	right OXY mid	right jerk ascending	right jerk descending	right jerk total
0	Patient 1 (CT)	Passage 1	0	2.039976477595582	156.6857804386637	0.43091757744534426	0.5339123418313803	0.6861139463028229	122.22818562637408	2.123247124004142	3.4157115539328005	4.021848302616831
1	Patient 1 (CT)	Passage 1	1	3.142925498945978	156.80828198356613	0.445202150551539	0.6533616325811021	0.7906240432625095	121.76346064729354	2.707173362303527	5.617655095887319	6.2359310764243165
2	Patient 1 (CT)	Passage 1	2	3.652534559418582	156.0258190441315	0.5368668076378826	0.7092347980838084	0.8895167047089514	123.48044968359018	3.4008613595771746	6.4036658935305955	7.25070995579275
3	Patient 1 (CT)	Passage 2	0	1.4843075115431865	165.777945483925	0.4803298323743644	0.46493744168955675	0.668493509731856	113.486057149354	1.8751106992101871	2.2022151231085427	2.892367815949502
4	Patient 1 (CT)	Passage 2	1	1.3249048046418201	165.94701129658762	0.48281221422588816	0.4647694278644183	0.6701628572840513	104.30066081672959	1.5378762920689248	2.0511726452108143	2.563663923015026
5	Patient 1 (CT)	Passage 2	2	1.3877054202563357	166.7077975239378	0.4191357709569926	0.4837723553734278	0.6400863116168527	93.22174185865862	1.779657012419247	2.031259649937197	2.7005915735845702
6	Patient 1 (CT)	Passage 3	0	1.0569196111583319	163.0367103511	0.34469426830272093	0.3998971303310148	0.527950616485793	139.3454528769424	1.3255416340256196	1.5596550198108812	2.0468474306495317
7	Patient 1 (CT)	Passage 3	1	0.9993769476224025	162.86712011585078	0.28928494115786246	0.36683853673836486	0.4671790761764194	136.92954949128372	1.1223461433837172	1.5865371029291828	1.943389010090164
8	Patient 1 (CT)	Passage 3	2	1.013557580636215	163.5702753231921	0.3542992822180382	0.40250168809508297	0.5362234518366467	144.30681371529334	1.0586488898091675	1.643448452147726	1.954906720731437
9	Patient 10 (SM)	Passage 1	0	1.3629017777539203	169.89118819034056	0.3752905974140103	0.48363369467618583	0.6121638531745426	128.3819680263531	1.60023612867368	2.1200247103685266	2.6561740229295374
10	Patient 10 (SM)	Passage 1	1	1.7021591647357912	170.63876283803262	0.3847234486124859	0.5940204852889658	0.7077234409394834	126.54401306204045	2.1343517191129835	2.5559838729226008	3.3299415639799093
11	Patient 10 (SM)	Passage 1	2	1.6317609171212921	169.6895620331349	0.4152659000263094	0.5374209352831246	0.6791664224659884	123.80710080636877	2.1790827768087575	2.3325749687819823	3.1920695063191893
12	Patient 10 (SM)	Passage 2	0	1.3529292658331455	165.80865498440218	0.30108576569279283	0.45480208324495375	0.545433381107872	125.8406852721196	1.4939675367277414	2.189117132400214	2.650315607652132
13	Patient 10 (SM)	Passage 2	1	1.363153802778418	165.53735098258943	0.4357319378550314	0.47187219170996897	0.6422816259057008	123.80854927761547	1.7258170907471162	2.0104185739358202	2.6495711866528473
14	Patient 10 (SM)	Passage 2	2	1.3958731217985039	165.95705375774006	0.40172338119881984	0.5642584901307858	0.6926538231226956	122.27676825611454	1.3585794949707382	2.3384481020105126	2.7044551706307716
15	Patient 10 (SM)	Passage 3	0	2.1263961838392342	168.17769615983119	0.4461919444393453	0.3753777413122704	0.5830915022149316	119.90755182179339	2.8944386979669066	3.060795949804659	4.212629490309938
16	Patient 10 (SM)	Passage 3	1	1.9749998862412916	167.89074222578301	0.4466126780871292	0.5302909830723901	0.6933047028226764	117.67861401750311	2.953582751408202	2.5294615478872924	3.8886793120102383
17	Patient 10 (SM)	Passage 3	2	1.7583244869019548	167.33679211692026	0.4334378345308089	0.5549409586086637	0.7041504270709914	121.48008104073998	2.2699195236904046	2.5919987532753472	3.445430623450693
18	Patient 11 (CC)	Passage 1	0	2.0459153742113796	166.15199996058843	0.33033505558196574	0.4660050378915527	0.5712109455241976	116.36542801055515	2.490569409356985	3.195913163186151	4.051764668567427
19	Patient 11 (CC)	Passage 1	1	2.0230009454641107	167.43255849933507	0.31796089477715633	0.4025102628056213	0.5129460422611136	117.56182699889737	2.5480624229184308	3.1007088783106456	4.01335491317718
20	Patient 11 (CC)	Passage 1	2	1.6900035417667962	168.55197288176785	0.3872113258917779	0.4535312283148777	0.5963415011180007	117.66843769765521	2.542852208671255	2.1453967800006857	3.3269843249978788
21	Patient 11 (CC)	Passage 2	0	1.3663084127546707	167.85341278420805	0.2619761392011548	0.43668998911943285	0.5092441890761967	110.05173689366906	1.698050455635387	2.079540747632836	2.6847467424226217
22	Patient 11 (CC)	Passage 2	1	1.6536777725279284	168.8005444764977	0.3297343841677051	0.40965370555174807	0.525871583730034	107.25937608511485	2.3278727868356612	2.2897746760646474	3.2652809647619896
23	Patient 11 (CC)	Passage 2	2	1.6667985248750001	168.8584907865664	0.3210804390153439	0.4439945849031859	0.5479268561967356	109.57835477217498	1.5595354869114442	2.8949083777253044	3.288258726189329
24	Patient 11 (CC)	Passage 3	0	2.045423929942742	169.84742250227478	0.2771412825145237	0.44756479462993143	0.5264233428201373	123.60008199527884	2.870034516699098	2.867196636057508	4.056835549645033
25	Patient 11 (CC)	Passage 3	1	1.638778157932257	171.29419538950532	0.2261170043048749	0.4238571308621328	0.480399590984932	119.36836839356218	1.3946622529530015	2.9268598936117414	3.2421584841961186
26	Patient 11 (CC)	Passage 3	2	2.1703426788604605	170.62480706692142	0.28336595806892995	0.4233607372134242	0.5094414392314552	123.9462755994222	3.0103362158852915	3.0854326539492	4.310686580433166
27	Patient 12 (NM)	Passage 1	0	1.9964084164874405	157.56519225256963	0.5744296494008727	0.6059072276569795	0.8349209487357329	95.47814984834646	2.874228649207985	2.6427831812545315	3.9045477678022817
28	Patient 12 (NM)	Passage 1	1	2.062851544249288	162.18812827688447	0.5594779154659416	0.4605052340021534	0.7246244602809743	99.60213998940813	3.393026733730254	2.2324235597666062	4.061569323058416
29	Patient 12 (NM)	Passage 1	2	2.8320484985044474	162.0249726639343	0.7640297863629575	0.6693838829158525	1.015783587757417	92.84602989279958	5.163081704482548	2.095892603929275	5.572268702635206
30	Patient 12 (NM)	Passage 2	0	1.3075180680929843	161.8321383340011	0.40999003979803167	0.45440267590759653	0.6120242026305625	134.42149508379194	2.056484996985104	1.4948945869619175	2.5424083796575374
31	Patient 12 (NM)	Passage 2	1	1.4080979139761727	162.60271103873436	0.4853444165932353	0.3390835186607121	0.5920615131433198	134.6817633864526	2.197149874628819	1.659202981690065	2.7532566364272397
32	Patient 12 (NM)	Passage 2	2	1.7862667884775878	162.82404113269553	0.4921695299316126	0.4849332980914057	0.6909349823180997	129.4262759082839	3.157459904337574	1.5218580621009925	3.5050827392061987
33	Patient 12 (NM)	Passage 3	0	1.9087736669788011	159.97752605925956	0.3769900023403377	0.5154343635967095	0.6385875390585951	110.85546650785815	2.4934011069711697	2.8193659786769136	3.763757909585297
34	Patient 12 (NM)	Passage 3	1	1.8293073476219066	160.77118360055246	0.32771022570764835	0.4125075239365035	0.5268362642582444	140.91560768106314	2.7334894079988703	2.3740136257558384	3.6204840890295866
35	Patient 12 (NM)	Passage 3	2	1.4158719719808603	160.27131851688267	0.44945873223982025	0.34228961133429475	0.5649560425502227	142.98700752965257	2.260965031932323	1.6086129299894176	2.774815027015291
36	Patient 13 (JL)	Passage 1	0	1.7761821309303105	167.2995966279438	0.49777045837234984	0.6314656030533079	0.8040673087918058	132.58993773765394	2.5827345332114335	2.302661491151919	3.4601687259260725
37	Patient 13 (JL)	Passage 1	1	1.7053540519096662	166.56236910624366	0.4429866996058311	0.6016406972221462	0.7471336858833344	131.94014207291406	1.5889757979603651	2.9240172602728376	3.3278703437599924
38	Patient 13 (JL)	Passage 1	2	2.0033067582288657	166.27959024291027	0.5590357163107273	0.6102411061052851	0.8275960002873685	131.08650260810927	1.8383409786983378	3.4624469926063233	3.920208761095528
39	Patient 13 (JL)	Passage 2	0	2.437596035578769	166.06117444346214	0.595155484724398	0.4756087567685053	0.7618488961155069	109.90273721736162	2.689086648564494	3.9944833191136353	4.815296874561828
40	Patient 13 (JL)	Passage 2	1	2.5954116014082076	166.08766898905264	0.5302711028035609	0.8039890906833516	0.9631126104492389	109.44935694521489	2.9451724983329712	4.164494996701767	5.1006920728947085
41	Patient 13 (JL)	Passage 2	2	2.776424729176115	165.28878168405126	0.40460192352210533	0.7059951319869919	0.8137148412724926	109.69802254728711	1.917783195775836	5.147243230916464	5.492904993190355
42	Patient 13 (JL)	Passage 3	0	1.9117264231819318	167.62181902977716	0.3924887453204702	0.5523711319291817	0.6776144055375168	121.17636794367826	2.3342059635784844	2.951459453451903	3.762928432188947
43	Patient 13 (JL)	Passage 3	1	1.9158592609299612	167.3228428410743	0.4540925424374662	0.682742824405057	0.8199620731313835	126.87982359790843	1.615549420949728	3.3763484858437627	3.742957257221951
44	Patient 13 (JL)	Passage 3	2	2.3503157913563504	167.01203793002355	0.5187107474376763	0.8515729539130675	0.997114504630025	123.98456906766663	2.9519247992835655	3.519636333547432	4.5936586661453775
45	Patient 14 (RD)	Passage 1	0	2.349996856670026	155.81033440391906	0.5304882792082595	0.7353854094244682	0.9067576935277324	128.94554131280506	2.615831091809493	3.7980467466563694	4.611695066964454
46	Patient 14 (RD)	Passage 1	1	2.726224192287622	155.8287866199268	0.7450138384922312	0.8936303855301099	1.1634521414684926	123.04594716851571	2.914565725987526	4.458797946741741	5.32687267549822
47	Patient 14 (RD)	Passage 1	2	2.624843556802103	155.44364452395826	0.7300892191633791	0.8356366543745898	1.1096480910959792	122.62209304560363	3.977663145871479	3.241310198460634	5.131071613675754
48	Patient 14 (RD)	Passage 2	0	3.083453927962152	155.4952555717453	0.802029696113173	1.03494809822555	1.3093392224584397	110.99106692167862	3.340497457296696	5.015721288288169	6.026307601176098
49	Patient 14 (RD)	Passage 2	1	2.6517178374753483	155.04472799046172	0.9020146617378711	0.9373204634219882	1.3008459175243225	108.36246681784584	3.3977541047303887	3.858691086493948	5.14142294089876
50	Patient 14 (RD)	Passage 2	2	2.6181519024220297	154.80570374888276	0.7284964677690959	0.9331736651940795	1.1838581811027034	107.42242031772905	2.783427812512769	4.274328831078741	5.100721257200846
51	Patient 14 (RD)	Passage 3	0	3.8239354501640124	158.70165654714583	4.205108365653766	1.1213108082251435	4.3520425429370295	111.43073610645031	3.3451585584109993	5.3253703375108135	6.288851644978627
52	Patient 14 (RD)	Passage 3	1	2.4326127127728325	158.45607819129347	0.8294723735501522	1.0286021976776767	1.3213806792708411	110.25650627696402	3.1019570263841034	3.507454083561468	4.682346798542984
53	Patient 14 (RD)	Passage 3	2	2.4259396604672494	158.60393733198953	0.8654183273463885	0.9193175576573202	1.2625742168775824	110.0556830468241	3.178107291841835	3.441841561334502	4.6847240358198015
54	Patient 15 (JB)	Passage 1	0	2.6724501105756286	161.2868259754383	0.5680798946301778	0.4748222342178537	0.7403856567969616	93.13998760807794	2.7427214452222404	4.527390697431592	5.293372030499282
55	Patient 15 (JB)	Passage 1	1	2.4904837584728043	161.15613587537027	0.413123705971478	0.4787417669294323	0.6323486979810452	94.66850466807087	2.6442720068295147	4.173487520399071	4.940665190946355
56	Patient 15 (JB)	Passage 1	2	3.8015672733745562	161.7098812807645	0.5749511476366812	0.5304189363216398	0.7822487265424704	90.9549150093148	3.7821285999489143	6.549140792443004	7.562786646851312
57	Patient 15 (JB)	Passage 2	0	2.5643309768101816	145.21686749855843	0.35080832090043657	0.414958427503134	0.5433755373301759	126.35217200592906	3.6675859809791587	3.543547591336869	5.0997957272761605
58	Patient 15 (JB)	Passage 2	1	2.3888024666076983	145.66361267030618	0.43423393106471614	0.45763928606218135	0.63086672367103	127.71549246166548	3.420873029840471	3.2749265317803316	4.735769850282916
59	Patient 15 (JB)	Passage 2	2	2.429987748393322	145.93882972810076	0.341580882216032	0.6230613218861418	0.7105511311130179	125.66639963745388	3.428555371834432	3.3703838033235707	4.807751961097889
60	Patient 15 (JB)	Passage 3	0	2.1299350950525078	156.86910091231837	0.6057293280914304	0.6439930559077013	0.884101280944347	133.2377434526636	3.314675574860521	2.525427645964339	4.167116384453152
61	Patient 15 (JB)	Passage 3	1	1.9237153959482314	156.50412813181717	0.5404939101125015	0.6621419095694832	0.8547312883456545	129.23864966300056	2.109331802395197	3.1020763160438607	3.7512875287234406
62	Patient 15 (JB)	Passage 3	2	1.528333282188684	156.5999213690732	0.32026790883415884	0.5483246838046073	0.635005112025429	127.88759759989944	1.7895103525588019	2.395335402729436	2.989979764728202
63	Patient 16 (TM)	Passage 1	0	2.6616869923088555	166.13994998830898	0.3299924505377566	0.5180420479335276	0.6142170470111334	121.92992798156742	2.8002212331082705	4.485511012684638	5.287820723064046
64	Patient 16 (TM)	Passage 1	1	2.9754623984558064	166.1882757542823	0.38420924324220773	0.44028257388262254	0.5843504834065399	121.02973424341121	3.439744323946228	4.820809002327283	5.922165182687837
65	Patient 16 (TM)	Passage 1	2	3.2212117949976493	166.33700881512885	0.608357118158018	0.7603945594352219	0.9738060737293713	118.35554200681476	3.92605321624975	5.0142426733127605	6.3684003834319105
66	Patient 16 (TM)	Passage 2	0	3.7723879418254227	164.17998641760616	0.3947923906869597	0.5463997258963096	0.6741021378128743	115.52657736274742	6.084446436498262	4.410072675557525	7.514601083378645
67	Patient 16 (TM)	Passage 2	1	3.4072216404100177	163.80965675847276	0.6256387896485618	0.5268869597481299	0.8179448413343926	121.13448582987866	5.484326195160185	3.961031387041459	6.76517578958949
68	Patient 16 (TM)	Passage 2	2	3.013773996451929	163.92772427543954	0.5695263624145923	0.7000268170830004	0.9024399271533556	123.20564111238977	4.1619257690943865	4.265596192466755	5.959608794597073
69	Patient 16 (TM)	Passage 3	0	4.087236508539567	165.51885782835578	0.6401312696169299	0.6248516785588875	0.8945432703560191	108.12924698233014	3.2444211016554187	7.449532412141627	8.125380079997218
70	Patient 16 (TM)	Passage 3	1	3.0789601378329	165.68187944066523	0.5397738296862769	0.6343011030499548	0.8328827507786309	109.10230920325391	3.0881151728305642	5.262112990448328	6.101334972357393
71	Patient 16 (TM)	Passage 3	2	3.161254873077083	165.16727637361822	0.7964931642708666	0.7901233838202454	1.1219163615839518	106.93059340169958	3.3838312142016074	5.221601237323616	6.222172704757129
72	Patient 17 (KM)	Passage 1	0	1.2282796986626756	160.0188856411434	0.34238893778605983	0.3681129084500341	0.5027298460264812	147.40181175191736	1.516820541424328	1.865798011472542	2.404567897669285
73	Patient 17 (KM)	Passage 1	1	1.1409243011166956	161.49046265848128	0.5523207526768544	0.3912261705144641	0.6768427663297729	145.49306854401652	1.2459139169563984	1.787852182009438	2.1791550915851636
74	Patient 17 (KM)	Passage 1	2	2.3027048117194817	162.16922447703652	0.43635030323561314	0.3881528231957233	0.584007021609006	147.81731622922993	3.7368050346087283	2.6277408037510965	4.5682309046692895
75	Patient 17 (KM)	Passage 2	0	3.2200653484178843	161.2528653820147	0.8639593428266219	0.7068292125001909	1.1162586087914612	120.30702915620871	5.264044688105669	3.538231709802483	6.34265323903375
76	Patient 17 (KM)	Passage 2	1	3.896367639902455	160.4985013040542	0.9277916210643624	0.8982985671429736	1.291409155863608	119.57019436847949	4.083202871309841	6.510486913049962	7.684984419845479
77	Patient 17 (KM)	Passage 2	2	3.2477831939002715	160.97209883675924	0.9293614907337959	0.6635095351961033	1.1419096653216894	124.325809623115	5.427482167312534	3.3809558320205153	6.394405759300007
78	Patient 17 (KM)	Passage 3	0	1.7083744789836393	160.90536126003587	0.5338877805496327	0.43618713974134005	0.689416697720576	149.5742512587217	1.9992559172279718	2.68362699272896	3.3464724798920042
79	Patient 17 (KM)	Passage 3	1	1.6116279383870484	161.51940102676662	0.5398839133755772	0.46448682553940246	0.7121956550144062	149.21985570038674	1.9391334433738163	2.474250853273887	3.143589635454563
80	Patient 17 (KM)	Passage 3	2	2.1281928598160262	162.0946345179922	0.40422197863769194	0.4351631621524341	0.5939380318756127	147.59672830594343	1.852172874692933	3.785962579164129	4.214742816421826
81	Patient 18 (MC)	Passage 1	0	3.1965253560224527	169.86269366804268	0.7627322736741066	0.43212091226550403	0.8766350461402075	113.69042923513483	5.79047459754063	2.563788668727069	6.332662031299051
82	Patient 18 (MC)	Passage 1	1	2.916859101096044	172.19708443833744	0.8416346725955082	0.43094794442057727	0.9455501324177736	111.75708203608984	4.712180312870614	3.30659336911369	5.756579106524293
83	Patient 18 (MC)	Passage 1	2	3.3079567972309523	172.8758763597584	1.0542047438322102	0.4819596671498166	1.1591517427315106	108.8213021884145	5.683158968121407	3.182512226177548	6.513576584850165
84	Patient 18 (MC)	Passage 2	0	2.7078407589202276	167.61444914828832	0.8821330825834214	0.4995863344252592	1.0137777275776956	120.7636194191956	3.836909071993414	3.685103769909437	5.319949343907901
85	Patient 18 (MC)	Passage 2	1	2.3822614296816296	169.86103391872672	0.6819500633464861	0.5235913416177962	0.859769609788227	120.0941012394528	3.4832241324975097	3.1350636258721476	4.686307106398347
86	Patient 18 (MC)	Passage 2	2	2.857570305011751	169.06861557617358	0.8597529739096839	0.5732909521543109	1.0333623236641356	113.78979941880759	4.50169460247501	3.365967944948173	5.620942492177915
87	Patient 18 (MC)	Passage 3	0	3.9315002468665186	170.5021931709892	1.0184421864728634	0.8712580215233496	1.3402667746595855	113.30197737172418	4.839740155468517	6.050403041511792	7.747932739588643
88	Patient 18 (MC)	Passage 3	1	3.706299117025615	170.96232083989054	0.942463369150165	0.7152274659067864	1.1831261683258145	112.10797574748199	6.435150271562235	3.4836282855228067	7.317569613559005
89	Patient 18 (MC)	Passage 3	2	2.9765757653513423	170.44354625137728	0.9493214385868072	0.8341900530077626	1.263757982486211	104.28992905857808	4.29995717735564	3.9183283657853143	5.817467568384898
90	Patient 19 (JG)	Passage 1	0	2.757415816443705	157.17905974603892	0.5019623520336809	0.5466589851705105	0.7421605277342883	126.43575480464338	3.2732500189970226	4.37588848158917	5.464665194700292
91	Patient 19 (JG)	Passage 1	1	2.2664375647394444	154.595781345914	0.526766872491233	0.5039764481382015	0.72902372953985	129.17041526976516	2.810297480916678	3.4810500441633176	4.473866486744554
92	Patient 19 (JG)	Passage 1	2	3.2472770496300742	157.10337171327518	0.44605567453303285	0.7931567476281015	0.9099798300463076	124.33699098240696	3.313708735139985	5.510944027640152	6.430487513177029
93	Patient 19 (JG)	Passage 2	0	2.6551414170461087	160.96893498871975	0.5011345559843567	0.4860380543592441	0.698118065578422	113.15834648055016	3.0882498214145504	4.26315000734205	5.264193665184395
94	Patient 19 (JG)	Passage 2	1	2.9918043240398613	160.09663235737176	0.6699090859288319	0.47489885264504467	0.8211620446985984	111.53700981963158	4.027877063140072	4.348042285207329	5.926994630478491
95	Patient 19 (JG)	Passage 2	2	2.9738120958666494	159.1848506368709	0.7143510632309381	0.6223308954727893	0.9474139459598087	109.21448276224258	3.860004857078289	4.424590697954338	5.871681219300997
96	Patient 19 (JG)	Passage 3	0	2.7481437907537685	165.2980705193632	0.5675249670853847	0.6004067179330442	0.8261796506840368	123.07065033508924	3.729437048861061	3.9519493496263416	5.433838823836199
97	Patient 19 (JG)	Passage 3	1	2.7643870793360463	166.4179047175743	0.7322277550104707	0.6034299602997258	0.9488336008990209	118.69787885591771	3.67967487664114	4.0158500093531035	5.446747515298034
98	Patient 19 (JG)	Passage 3	2	3.0448313446362842	164.50230575616513	0.6146232007946982	0.6946595976871842	0.927530935125099	116.24585760742929	3.547596380364047	4.861917107019852	6.018610972101817
99	Patient 2 (AG)	Passage 1	0	2.5076820332977663	167.14358940999966	0.3847549798726401	0.4426525562483709	0.5864961040706178	117.77805095776908	3.7245777814625645	3.3071769517585627	4.9809536276106465
100	Patient 2 (AG)	Passage 1	1	2.6182466401601765	167.03761199164137	0.4154566964454343	0.5693867160188452	0.7048443083405573	116.20468030612751	3.800755953945668	3.5324652233796563	5.188839598199209
101	Patient 2 (AG)	Passage 1	2	3.26922997319726	165.79222793181958	0.6517378876313608	0.5693894457159044	0.8654285730589515	112.99325157000999	4.335440634050011	4.8173069617958335	6.480932946385001
102	Patient 2 (AG)	Passage 2	0	4.050960859213498	166.8662029030215	0.42202195371920753	0.5137118460062939	0.664832603102594	115.96834174116732	7.065932355608287	3.907906483955159	8.074598017323888
103	Patient 2 (AG)	Passage 2	1	2.2510588832650513	167.17644217623663	0.3816565101599658	0.5180251872263895	0.6434374766427737	113.84575239398437	2.0336284880174893	3.9647708344974086	4.455900873825357
104	Patient 2 (AG)	Passage 2	2	2.0645723021102564	167.53520086643294	0.5492555556519597	0.6852775270074216	0.8782294429338784	117.88664788704793	2.2935881324018914	3.319337537375889	4.034668289726855
105	Patient 2 (AG)	Passage 3	0	1.4937940391717583	166.89265062183202	0.3659121282630364	0.3854847899739136	0.5314980798753812	120.09694909892316	2.1763840390068387	1.9764981233751195	2.939930665330237
106	Patient 2 (AG)	Passage 3	1	2.0426669436838685	167.43367665169797	0.3963131069260964	0.5021292061172083	0.6396857184253166	121.89253966757171	2.8666451575135508	2.8395599472140005	4.034941778132352
107	Patient 2 (AG)	Passage 3	2	2.2010219002948173	167.05049185450184	0.40791331911402123	0.5138952947391521	0.6561110042253958	121.16720498869556	3.335135316660257	2.797209393665312	4.352873530490402
108	Patient 20 (CV)	Passage 1	0	1.9050128788411136	160.538693627426	0.4042634182513661	0.5979842906760438	0.7218130805351273	125.97539218508113	1.6671079804839881	3.3490346567894784	3.741026884555953
109	Patient 20 (CV)	Passage 1	1	1.8482728499851682	161.16748139068164	0.3233987838213921	0.41556699242902306	0.526576393862903	135.93939988851164	1.2949868359860237	3.422013516632924	3.65884782594132
110	Patient 20 (CV)	Passage 1	2	1.4027437318183842	161.65088924718722	0.47413896762305546	0.5979341247733487	0.7631074486513203	137.47514951963967	1.489512895530266	2.25161681120145	2.699708675104768
111	Patient 20 (CV)	Passage 2	0	1.7284184562297347	157.21154212238002	0.49287333575196934	0.5602188123092552	0.7461697144487076	134.67226616008736	2.0882641471682812	2.651811653989284	3.3753447522559603
112	Patient 20 (CV)	Passage 2	1	1.8801416669042135	158.66738190634086	0.3831962146313968	0.5598655069915481	0.6784458156896059	138.24360210634313	1.9255840415107548	3.1577789860548813	3.6985729715243805
113	Patient 20 (CV)	Passage 2	2	1.8180502383084038	159.67688398579043	0.5314592746756504	0.5174298906005517	0.7417429826602119	137.6643447102698	2.14937948674003	2.8374657435303905	3.559640996466822
114	Patient 20 (CV)	Passage 3	0	2.3572062293430647	160.40920761818325	0.35778557183939075	0.581674806309798	0.6829026985683837	103.76958158228108	2.2435310066064984	4.089730719411519	4.664689564687346
115	Patient 20 (CV)	Passage 3	1	2.0885354692079887	160.55400368761246	0.4345478193023379	0.58627162667441	0.7297576498426558	104.57251139564123	1.9542033677374897	3.6189037835481224	4.11283058209981
116	Patient 20 (CV)	Passage 3	2	1.828993680673504	160.9552299638192	0.38276640865073197	0.5412583326076946	0.6629258678077368	103.93116677181445	1.9210770821822318	3.041523248946161	3.5974158544107473
117	Patient 21 (MP)	Passage 1	0	1.9947874357322448	161.76993239220468	0.5592207595316872	0.5296571257999554	0.7702366706421261	133.26559619765183	1.6341753833900752	3.5570934683447573	3.9145169722737228
118	Patient 21 (MP)	Passage 1	1	2.6726487017404743	161.32312449159716	0.3930781463255739	0.8265792069940552	0.9152833520575311	132.60108712830117	3.2462370835786545	4.146854894291004	5.2663517464281195
119	Patient 21 (MP)	Passage 1	2	2.525393256122942	162.0260501692309	0.3480609056772686	0.7137262093964546	0.7940727271732182	128.696173668141	1.7507189008609638	4.670639809106757	4.987974829151069
120	Patient 21 (MP)	Passage 2	0	2.5766445075624045	161.87544749687908	0.5002153496417752	0.4234101688826086	0.6553560613364635	128.44890438471788	4.080329821108808	3.078604335936294	5.111447554878714
121	Patient 21 (MP)	Passage 2	1	2.202179360649493	160.69222196077453	0.5004146969309973	0.6200574437298881	0.7967974036286672	126.79579473378729	1.8950990575763185	3.8951366093407307	4.331684388716825
122	Patient 21 (MP)	Passage 2	2	2.1969125938446927	161.73716575655894	0.5999408682754039	0.6593379029764622	0.891434526888231	127.20256037254809	3.3701654500814757	2.6745147416535846	4.302446311605204
123	Patient 21 (MP)	Passage 3	0	1.924371116068135	166.28140864164416	0.5813960817080432	0.6614089120746833	0.8806152126765027	114.8109315286103	2.2130334406273557	3.023212960956776	3.7466429796061425
124	Patient 21 (MP)	Passage 3	1	1.5764320702632932	165.8875315005213	0.3150620283552487	0.5816055485015909	0.6614598217270342	115.78391653497964	1.267306507643374	2.8101525596565113	3.0826973891154625
125	Patient 21 (MP)	Passage 3	2	2.3057266228348134	165.86758798743602	0.5693421736162321	0.7640306121384882	0.9528343439143914	111.12629127618195	2.203420645221023	3.937327165764604	4.511940574747651
126	Patient 22 (MC)	Passage 1	0	2.591305062989283	161.7025617755216	0.594163797739914	0.8498073706338187	1.036920047895826	123.65752003980272	3.976528830884788	3.1577623389529097	5.077818875478652
127	Patient 22 (MC)	Passage 1	1	2.2755096307876297	161.346592370265	0.5670198907547528	0.718841713963457	0.9155571889540556	122.29289404073135	2.655921237065873	3.5804488176045832	4.457973906718563
128	Patient 22 (MC)	Passage 1	2	2.3228772524334285	162.00058567948534	0.4816209934297355	0.8734363305056191	0.9974215782503236	120.69929034441186	2.2730461959501187	3.9270149103113963	4.537420535362722
129	Patient 22 (MC)	Passage 2	0	2.420412081434399	169.14972864576288	0.5037453269895944	0.5328870070554803	0.7332993363916274	113.29972214904359	3.599370521350835	3.152837215761799	4.784960883754641
130	Patient 22 (MC)	Passage 2	1	1.8223887872430802	168.72505897698252	0.5135001979865094	0.5677609837293844	0.7655292208515247	107.71406179741172	2.2634237695187602	2.752322913300175	3.5634770350739844
131	Patient 22 (MC)	Passage 2	2	2.4297516779160158	167.71118476131997	0.7391382154392618	0.5497128135421753	0.9211457424833439	106.09432089295991	2.7330563468682216	3.911095293046554	4.771400568643088
132	Patient 22 (MC)	Passage 3	0	2.4666691991674727	166.60270717214996	0.493447852999604	0.5224566851769349	0.718645790021753	119.9764328922681	4.209957165511117	2.469339313567826	4.88071469981293
133	Patient 22 (MC)	Passage 3	1	2.6818886089372933	165.950071545477	0.5214100280544268	0.788645172962229	0.9454256322907384	118.49606315804716	2.508663430441097	4.645738284661073	5.279798899276193
134	Patient 22 (MC)	Passage 3	2	2.0076006911412976	165.75661591405597	0.5538295698528243	0.6525724016524577	0.8559076654884106	115.45508148407167	2.5544829854408055	2.977227046352978	3.922915269087805
135	Patient 23 (JR)	Passage 1	0	2.3145606521258544	173.15679701947326	0.6903863061038832	0.6839219574447437	0.9717934428317648	112.69122633391757	2.664060826045279	3.658847013620161	4.525967471596125
136	Patient 23 (JR)	Passage 1	1	1.8752917050807782	168.66067786089403	0.6521162103459706	0.5698157171463206	0.8659939395301597	105.85859346564975	2.305122667594505	2.8290174797300423	3.6492369631576578
137	Patient 23 (JR)	Passage 1	2	2.174055324759667	169.62983022380362	0.6545460583723257	0.6106294398842959	0.8951529787607014	104.67902818940351	2.7566509927452256	3.24124091503178	4.254969725518536
138	Patient 23 (JR)	Passage 2	0	2.3418944233031196	171.6065622986046	0.48731814084708236	0.6567255737795545	0.8177820306504308	103.28610475615827	2.908004519993894	3.5794720590658824	4.611844588658454
139	Patient 23 (JR)	Passage 2	1	2.089205907134263	170.11883790517385	0.5935158278325383	0.8667319321189191	1.0504690761951718	98.97751795383384	2.519773446234657	3.1632865487064525	4.044210678188818
140	Patient 23 (JR)	Passage 2	2	2.3421786471679464	174.14069326635476	0.49233900569604144	0.6028541698571769	0.7783513645160215	98.30534044552765	2.4704431409063554	3.9031119766031153	4.619239376169407
141	Patient 23 (JR)	Passage 3	0	2.2147865209049966	173.64747178702305	0.6799843446667062	0.5162205096373823	0.8537343401562857	106.66717223845826	3.4583388136867477	2.632897198698704	4.34652217401082
142	Patient 23 (JR)	Passage 3	1	2.0110519491272982	171.64474194520366	0.5884462752615471	0.5214460853122507	0.7862410818296508	105.65782621526442	2.5338647735725974	3.0230239891284434	3.9445081733466036
143	Patient 23 (JR)	Passage 3	2	2.600526134358066	173.14424191087656	0.37124664161186305	0.627345503551694	0.7289625845917029	108.93224839046631	3.2377751145731226	4.004543739258394	5.149714385495821
144	Patient 24 (CB)	Passage 1	0	1.5973645986975564	169.37221307998743	0.5457927506766362	0.010067976988818401	0.5458856023488953	136.8312501169767	3.147606227315913	0.02964104585014435	3.147745789265233
145	Patient 24 (CB)	Passage 1	1	1.722948992014506	167.8103255563431	0.6521524632463472	0.0029982043871172475	0.6521593551792577	141.66990370526176	3.3783075439240564	0.1895764501545386	3.383622480683592
146	Patient 24 (CB)	Passage 1	2	3.9562300994265844	167.26715565204873	0.9004171965311043	0.7040087087537542	1.1429695489426048	111.3908044553518	7.2032245101402514	3.0682574313672246	7.829472971319683
147	Patient 24 (CB)	Passage 2	0	1.9243241414047743	168.21811583099614	0.3933185854410868	0.42333683492736623	0.5778525637735785	138.24180894841308	2.7380669706598697	2.642190243622641	3.805020370420267
148	Patient 24 (CB)	Passage 2	1	2.0241864826965488	168.02415603372393	0.39943427942549514	0.42286703831810574	0.5816908763906228	133.42163404529535	2.321072445446361	3.265514062783877	4.006364859975887
149	Patient 24 (CB)	Passage 2	2	2.4103294025547015	168.50426868872952	0.47772681714849186	0.4107579027118083	0.6300356866583289	132.2590317745981	3.2070694753517284	3.543516858868175	4.779310237766093
150	Patient 24 (CB)	Passage 3	0	2.2957997948999767	176.3007978957143	0.4829944634251688	0.4729756996317622	0.6760101065380026	111.67272231250085	3.313881549723573	3.1054768077239383	4.54156329130285
151	Patient 24 (CB)	Passage 3	1	2.0791871776696027	174.24751915683026	0.4038709232344138	0.510403235935033	0.6508634156927018	111.1643941338964	2.476313268281493	3.2766334385446005	4.107122361612274
152	Patient 24 (CB)	Passage 3	2	2.0958541781232447	173.63089284670303	0.615501389510053	0.6248391943440212	0.8770780918922166	111.24980768516583	2.6682807623232034	3.1114997570247795	4.098920951244285
153	Patient 25 (RP)	Passage 1	0	2.3006921377299463	161.0519261817537	0.6783742111464397	0.25160138067591636	0.7235294224194214	151.6671617345609	4.53964922161483	0.20205783834054983	4.54414375051483
154	Patient 25 (RP)	Passage 1	1	2.1113464478296877	161.86836741566177	0.5642014203144932	0.10964220508662041	0.5747561707551716	150.65896503269903	4.17675745764745	0.23555843270284985	4.183394630587822
155	Patient 25 (RP)	Passage 1	2	1.9073231949492546	161.94805247321523	0.6544709664653123	0.4273013736602935	0.7816128900408525	155.4677270140643	3.7118053858132396	0.4038677356951669	3.733712411272153
156	Patient 25 (RP)	Passage 2	0	0.7067914677798649	161.3651175584056	0.2781457043154447	0.23365282643030547	0.3632611679329423	152.53937065042714	0.5824678278036186	1.2357140725715605	1.3661105517408383
157	Patient 25 (RP)	Passage 2	1	0.7088945017721768	160.67697630856597	0.19785349225094215	0.1517421765304846	0.24934252050964428	156.248034706388	0.7746223487436924	1.160997064106535	1.395691214430036
158	Patient 25 (RP)	Passage 2	2	1.685147176814768	160.4181642175886	0.4286491304573089	0.3499289827394969	0.5533447117330265	144.6659609659694	2.6816010569228608	1.965123261175854	3.3245591677851407
159	Patient 25 (RP)	Passage 3	0	2.054197549543563	166.99751417176034	0.4124198694396815	0.8435640604737807	0.9389837447110873	125.8172978628526	2.6052421530785534	3.0347871657159224	3.999652462073606
160	Patient 25 (RP)	Passage 3	1	2.6042541386103077	167.07496091233108	0.43648747651985653	0.6218191168052272	0.7597238519245695	115.61864235000222	2.1589461850291514	4.678710240316303	5.152802940409478
161	Patient 25 (RP)	Passage 3	2	1.8803076594308727	167.3056237896242	0.42895943406587606	0.5583915739757686	0.7041358860058567	116.73280167399962	1.8016635707567257	3.2249695515313785	3.694106147702902
162	Patient 26 (JF)	Passage 1	0	4.762736083638323	161.17895942123994	0.6096611925822079	0.8315435429859397	1.0310923497060627	119.5311034932698	4.515735871115191	8.323436677134225	9.469502023651492
163	Patient 26 (JF)	Passage 1	1	5.422109362003788	161.7638946076618	0.6367649565817576	0.9299568435782165	1.1270711338901938	116.17735389850077	5.145738961651454	9.478826980793045	10.785489807758754
164	Patient 26 (JF)	Passage 1	2	5.945250103376	162.30199204783406	0.8328550795493767	0.9086839635416154	1.2326208375363847	110.17729315677381	9.822381032780127	6.5867649027820665	11.826438222797279
165	Patient 26 (JF)	Passage 2	0	3.9622800886011773	164.54491459235066	0.6746709502551539	0.9029439091783409	1.1271595247525774	121.54648923616776	3.2376389752565324	7.144638498465881	7.8439891259397445
166	Patient 26 (JF)	Passage 2	1	5.074212225177804	164.10960557877297	0.7916378137976484	0.9167819801866616	1.2112719048295046	117.18928603180893	6.332402365552562	7.837347732357584	10.075879078132399
167	Patient 26 (JF)	Passage 2	2	4.108232802327188	164.66036221956512	0.7995653459991698	0.7439835220505396	1.0921612626372983	121.08824692306004	4.3656591230454795	6.874482615457884	8.143555170124587
168	Patient 26 (JF)	Passage 3	0	5.209544966753461	168.17457342419908	0.870271093079078	0.7920588800680716	1.1767451061906913	124.78282071233855	5.988829217737305	8.444325348915536	10.35242512639244
169	Patient 26 (JF)	Passage 3	1	4.967049805073534	168.31425719340757	0.7632227097647019	1.006750628049955	1.2633509931050646	111.30626931475491	5.781127752978511	7.979275733817338	9.853439974574595
170	Patient 26 (JF)	Passage 3	2	4.525170841678623	167.2733137733852	1.0099875884345706	1.0797615909907863	1.4784992465912297	101.36858954484582	5.023359777853257	7.3816381044852735	8.928758287877596
171	Patient 27 (RV)	Passage 1	0	2.02818058086914	161.66459429007776	0.9820932177479506	0.5865827441350373	1.1439346152921128	130.52118442139917	2.390832069176552	3.0707330537498994	3.8917193463037925
172	Patient 27 (RV)	Passage 1	1	1.717744452286405	160.53131119929913	0.4416359558368274	0.7105365529622598	0.8366029587465004	137.43240018384037	1.6320428730027439	2.9050155874866554	3.33206835206895
173	Patient 27 (RV)	Passage 1	2	1.8602658863424881	161.9076487035953	0.6950989937286831	0.5891986670803744	0.9112176909893255	133.45077727407408	2.708003809702252	2.383013713310224	3.607220396813382
174	Patient 27 (RV)	Passage 2	0	1.7810344700010732	166.28741586359783	0.3917385987056374	0.7138663506019363	0.8142876004444517	138.99621475827254	2.4747358754042437	2.429187762211399	3.4677472279695407
175	Patient 27 (RV)	Passage 2	1	1.8787957298741411	168.06713185155184	0.5332569408407666	0.5066897401669235	0.7355932692359802	137.8632773397871	2.578217131813635	2.6327158110686044	3.684887531611779
176	Patient 27 (RV)	Passage 2	2	1.870660623824647	167.30538518340103	0.5878100773478536	0.4025462685435146	0.7124353902986551	140.54261568832464	2.7505825492721385	2.4339712677847407	3.6728627108513154
177	Patient 27 (RV)	Passage 3	0	2.046964693381554	170.14356741417384	0.4994116061774451	0.624414061292666	0.7995654271694949	125.38275581288788	2.933626488635611	2.741311470200589	4.015090652958887
178	Patient 27 (RV)	Passage 3	1	2.0752543636958873	171.19255140455215	0.7266609523811371	0.7483455007888778	1.043099769085593	121.11232715648613	3.0029100520982657	2.668557060828205	4.017295802886424
179	Patient 27 (RV)	Passage 3	2	4.873685806420382	85.86510418642884	5.918177858503036	1.588725513826116	6.127713923084011	115.7973488913719	7.556458603805751	0.6019209288821473	7.580394147777298
180	Patient 28 (AP)	Passage 1	0	2.4910205258385023	163.22741025635813	0.37617551169315117	0.6001363392201181	0.7082878237341997	121.83972136729474	3.537410766563061	3.4359549572060057	4.931436038249385
181	Patient 28 (AP)	Passage 1	1	2.196409269409578	163.90226855345327	0.48274961588412196	0.7587529553696523	0.8993070882176171	121.39673208640906	3.1194981350498145	2.95919463055331	4.299779235736971
182	Patient 28 (AP)	Passage 1	2	2.457668336416607	162.49131318380495	0.5035200834998549	0.7134283054209468	0.8732195723089954	119.88866729586036	3.1247264052708963	3.6924391772970897	4.837150213280086
183	Patient 28 (AP)	Passage 2	0	2.187500254137364	157.27653138094144	0.48233089600620344	0.7479866933076722	0.8900152732439441	122.59462181540367	2.2593531013722177	3.6392067575388434	4.283515175740205
184	Patient 28 (AP)	Passage 2	1	1.7778515735317748	159.15962131156022	0.5912019172050382	0.4462783485619645	0.7407321184491106	124.86944420199961	2.05472098341486	2.8057908829865053	3.477691878061586
185	Patient 28 (AP)	Passage 2	2	2.2297484513671915	159.45419086929	0.8402446225545628	0.46711558991461094	0.9613573737550124	118.33381052989102	2.9973312276015025	3.158941300098703	4.35464173330303
186	Patient 28 (AP)	Passage 3	0	1.9933315754823113	168.74140502791946	0.4264716658643733	0.5303246387660584	0.6805308988337591	103.9127707181923	2.138866810375146	3.2947852042989605	3.928149790294623
187	Patient 28 (AP)	Passage 3	1	1.9798426392311685	168.11086045823316	0.41336487468576966	0.58003991143805	0.7122617626161346	104.58453448870006	2.2749439915119556	3.1617116442632724	3.895098289643833
188	Patient 28 (AP)	Passage 3	2	2.5710967298374015	169.16260769337012	0.5596541559030405	0.4957806010873137	0.7476705013801486	104.45601042553373	3.4628406434647654	3.7271808483164324	5.087547778457543
189	Patient 29 (PG)	Passage 1	0	1.7633825350287475	167.99427575127785	0.3584387076347096	0.4982521252866199	0.6137861903655656	135.23041545089941	1.5838075945322334	3.0907752871077823	3.472943761694706
190	Patient 29 (PG)	Passage 1	1	2.159729045880221	168.34471617526484	0.5870481945826775	0.6036635527638919	0.8420423194224298	128.3727189999044	2.34286468234957	3.5298254941250997	4.236588596828403
191	Patient 29 (PG)	Passage 1	2	2.73106516369099	168.46881471279468	0.4923454907720308	0.6549478752348383	0.8193660973936995	124.1413005890193	2.6892568834195707	4.683097727650819	5.400324704288419
192	Patient 29 (PG)	Passage 2	0	2.187467757844013	169.03312018251333	0.4909844601424312	0.7128347564579264	0.8655628978391957	124.12715566144873	2.723850800619137	3.3123252334695574	4.2884567896054016
193	Patient 29 (PG)	Passage 2	1	2.6615644724139047	169.4324551053394	0.6344674819787922	0.8539984391932581	1.0638901822241946	119.36172374242562	3.560395914757043	3.8114853238090745	5.215730001009504
194	Patient 29 (PG)	Passage 2	2	2.8109643971002383	170.00840368001727	0.8725652444685833	0.6968193044011721	1.1166589671160358	124.29533621211975	4.684564149228764	2.9006921329193753	5.509914347630077
195	Patient 29 (PG)	Passage 3	0	2.610644888838705	165.13669012274224	0.5768208838432956	0.7121014058401874	0.9164118856918716	122.0683923759925	3.286065397036616	3.952699129030677	5.140238924237013
196	Patient 29 (PG)	Passage 3	1	3.1371461242576686	167.64371663712382	0.7732499514536604	0.6128929474805506	0.9866880218663268	119.61930458851128	3.9640210851724733	4.762323676903242	6.196223847415873
197	Patient 29 (PG)	Passage 3	2	5.375591411406475	166.65220959531584	0.8147144155574851	1.0974723517834468	1.366823010431952	120.89035304392107	3.9735443546320437	9.895992734914156	10.663945186829402
198	Patient 3 (BD)	Passage 1	0	2.0806652277516835	154.1127713047187	0.6358135402812882	0.72701360545173	0.9658196728773695	114.49669741148017	2.1597776054021884	3.4233352471801677	4.047698546011413
199	Patient 3 (BD)	Passage 1	1	1.585682853246608	151.27401850466129	0.7344576279209502	0.6927134235068164	1.009593925456073	115.08219550906509	2.0463794968371056	2.202410385220731	3.0063733217954507
200	Patient 3 (BD)	Passage 1	2	1.8586148211615066	153.27008694431635	0.5544773886732597	0.6845503291762504	0.88093945746869	115.0431146826841	2.393189697009073	2.7045119633991765	3.61133519436228
201	Patient 3 (BD)	Passage 2	0	1.3787075002975762	151.10807773166192	0.513748537829337	0.7154555462163881	0.8808031554970566	129.2329141005831	1.4224596151956703	2.1918330068486	2.612952982120725
202	Patient 3 (BD)	Passage 2	1	2.30410594896617	150.84122024375193	0.7563723229541407	0.7992642062055795	1.100419175701913	122.41451462140421	2.2877547035909345	3.8458903975789864	4.474896036109968
203	Patient 3 (BD)	Passage 2	2	2.1999832562696335	153.1416789525469	0.6638733555031658	0.791464214953606	1.0330263480178812	129.00866474501828	2.924746964177181	3.1206436950257816	4.2769804624019265
204	Patient 3 (BD)	Passage 3	0	1.870260076052601	153.36275531425142	0.6865208506137602	0.7799180486505589	1.0390298556530204	114.63445590411213	2.151556415382984	2.877970284556654	3.5933143429662238
205	Patient 3 (BD)	Passage 3	1	2.514300827850078	153.52927924275733	0.9528561487649876	1.035340283636555	1.407076523562193	113.84951158726629	3.098272117463536	3.702388439196852	4.827729307712942
206	Patient 3 (BD)	Passage 3	2	2.4360291528365665	153.79052761677832	1.150238137554889	0.9337412504710841	1.4815264074315528	118.21375926595577	3.277730049090241	3.286109761291062	4.641339422834912
207	Patient 30 (JR)	Passage 1	0	2.415164236842521	164.64153056469394	0.43836878376161026	0.5340563558402674	0.690929360926296	118.70687206988802	3.3020414395745994	3.4570525181481635	4.780657881704405
208	Patient 30 (JR)	Passage 1	1	2.0938695679713772	164.50124239169858	0.39131413405992865	0.5336547358323923	0.6617508055086992	122.1636263967962	2.7652502107097527	3.07451398017391	4.13512332852542
209	Patient 30 (JR)	Passage 1	2	1.9772095557562983	163.7281526444571	0.4889500745012635	0.7026664537019677	0.8560445785780613	121.68677385584007	2.597741493999432	2.8559337035962136	3.8606499697568006
210	Patient 30 (JR)	Passage 2	0	2.147791859539673	163.30041248716233	0.46205848118629705	0.41599562977699855	0.6217317782048375	114.03789402912051	3.4199660673635806	2.5237514104347674	4.250351642345583
211	Patient 30 (JR)	Passage 2	1	1.7790370680340326	163.6609006633492	0.37632193700960365	0.4459323965111586	0.5835014160504199	114.5544598084156	1.7951192676293088	3.0161174496709635	3.509902798543524
212	Patient 30 (JR)	Passage 2	2	1.8249716638070994	163.31798140367567	0.45153618536752793	0.4867027577181636	0.6639009723345223	109.59911911205045	2.2840792519168924	2.768447898135606	3.5890558359725593
213	Patient 30 (JR)	Passage 3	0	2.2918857357646134	164.17469846325787	0.7243333277055386	0.3497199593774968	0.8043399900614024	99.4902977107329	2.6815038553111576	3.629536493485722	4.512648677173223
214	Patient 30 (JR)	Passage 3	1	2.5753606269250917	165.8634044515214	0.3135595735498712	0.4271224797081647	0.5298615091104737	100.75129007007043	4.167628319928344	2.9799413422009544	5.123394989265143
215	Patient 30 (JR)	Passage 3	2	2.2600813718106654	165.61687522470362	0.6017388994158899	0.5459872446230365	0.8125218608513263	104.19945843302656	2.700324798977429	3.532693792913351	4.446535668861885
216	Patient 4 (DB)	Passage 1	0	1.579155154369112	158.95567805908198	0.6264994291564888	0.4873277443795505	0.7937190089543444	134.7069769461655	2.2208154059578615	2.1006934744904804	3.0569485015463815
217	Patient 4 (DB)	Passage 1	1	1.518260526572087	159.4666011548752	0.6426279926593943	0.53444351249691	0.8358233096770378	132.10853970108295	1.8985837497070632	2.217484892065016	2.9192224137924687
218	Patient 4 (DB)	Passage 1	2	1.5861140609052968	160.16345708039017	0.593671260645149	0.5909020721209988	0.8376221251572158	133.68320950599042	1.8112949238110645	2.465893576622751	3.059643840752233
219	Patient 4 (DB)	Passage 2	0	1.7615176679061706	161.56729895074105	0.7393615557845378	0.8039316559734684	1.0922278231433107	122.32494097761162	1.9739426862034402	2.7059871824008974	3.349450157822027
220	Patient 4 (DB)	Passage 2	1	1.612514688368415	163.6261546188999	0.5238084793365559	0.7857287562692891	0.9443225092378975	135.5139742438574	1.9317616308235022	2.4036152938938278	3.0836779143357673
221	Patient 4 (DB)	Passage 2	2	1.6152464648942901	163.56534063441	0.7243930144430927	0.6669189108004573	0.9846451507813456	128.99732079740457	2.1257229403331905	2.2243786722134344	3.0767772906820516
222	Patient 4 (DB)	Passage 3	0	1.6553734106843274	168.38473653742844	0.5065962943294311	0.6338931580818272	0.8114556927468461	132.22262040839686	1.5955114070610046	2.785126123508521	3.209763881333234
223	Patient 4 (DB)	Passage 3	1	1.936691346791065	167.82198884782193	0.6091355472884414	0.6250856191096873	0.8727990296672712	141.23883640691759	2.400639757155008	2.9117424510282794	3.773766731629477
224	Patient 4 (DB)	Passage 3	2	1.743091150833557	168.44644314115607	0.6416314228850258	0.6788753358881191	0.9341105954386071	137.1746991893511	2.085451888027983	2.6328301993609204	3.358705767992538
225	Patient 5 (CB)	Passage 1	0	1.3816434894710472	162.27866306350225	0.3293657624884475	0.45800486006185837	0.5641367363856735	127.05365140125798	1.5401856061432369	2.2238104616356673	2.7050886622532446
226	Patient 5 (CB)	Passage 1	1	1.6205023042131115	162.9755415481421	0.6675360558869067	0.5181102608304435	0.8450104308745767	126.94763655103824	2.3591375871842453	2.0553681150313867	3.128908474780491
227	Patient 5 (CB)	Passage 1	2	1.597780006092742	162.95292678991296	0.4557136937649169	0.65067588394641	0.7943891216741997	127.65431110741842	2.142353272025265	2.234026000897757	3.0952463092368894
228	Patient 5 (CB)	Passage 2	0	2.097471035736594	157.2902510801073	0.6106307097539976	0.6392957767381924	0.884063885615717	129.4275979867894	2.8146410293978983	2.982241758274428	4.100727987707281
229	Patient 5 (CB)	Passage 2	1	1.9780573906079153	156.81326768680862	0.652015002544161	0.6278755835480528	0.9051802648967056	131.44229406305664	2.2016031395210005	3.1598158911947998	3.851167725534154
230	Patient 5 (CB)	Passage 2	2	1.8449891527039592	157.32234156729373	0.8072103412717923	0.557591773485597	0.9810693761987155	135.31024146006627	2.2471278505808336	2.757509600456564	3.557167802264346
231	Patient 5 (CB)	Passage 3	0	1.4625501679183006	159.47263248015167	0.44127113150472785	0.381088068306755	0.5830508788306873	138.97568015775263	2.068534173111855	1.9842958504403052	2.8664025619940685
232	Patient 5 (CB)	Passage 3	1	1.6320783864609358	159.43644622283534	0.4319012506713954	0.5782593997364174	0.7217496960269795	139.64790324665955	2.617123744423162	1.8123079542045772	3.183362501270738
233	Patient 5 (CB)	Passage 3	2	1.9770918813979548	159.26044739534265	0.6747703115203291	0.5396229023243642	0.8640068576245284	139.44503486905109	2.307779399431507	3.0924449265097924	3.8586346523008115
234	Patient 6 (LG)	Passage 1	0	1.412187622975719	154.1318838044575	0.3904281486096261	0.4980875499394441	0.6328707187344177	141.49039460368346	1.9964570414802754	1.8949220207796558	2.752557026350558
235	Patient 6 (LG)	Passage 1	1	1.5086106299251414	154.88137477636525	0.42201246982475615	0.527144186596842	0.675259593156911	137.72959471667275	1.9690561040360484	2.1841398013635644	2.940688458973866
236	Patient 6 (LG)	Passage 1	2	1.8202246212460031	154.43466908128602	0.5791907561006081	0.4770956787267333	0.750388045355279	137.04101645340717	2.567664216035849	2.4691879114878064	3.5622729357179392
237	Patient 6 (LG)	Passage 2	0	1.9961929749271627	156.5519726643735	0.4848234952547329	0.7102428491695606	0.8599411179537302	113.57305148452556	2.148359820091671	3.2533362767568925	3.8986724466472835
238	Patient 6 (LG)	Passage 2	1	1.539267617568777	156.4288053762873	0.5080553785576623	0.7596253103151281	0.9138658981233101	115.01204120863932	1.6017155054771164	2.4651035989882644	2.9397667108515106
239	Patient 6 (LG)	Passage 2	2	2.7903333467577944	157.1220241187132	0.4825837301841275	0.9563818707913524	1.0712391606997915	109.3503056426088	1.8922659832528375	5.139612519764656	5.476886652533301
240	Patient 6 (LG)	Passage 3	0	3.1629860825104705	157.6172570016186	0.5736501253405274	0.5549457804267001	0.798147408388076	111.15331374746575	2.1700565202273094	5.888271329186696	6.275419073424748
241	Patient 6 (LG)	Passage 3	1	3.0429810450738386	158.70626173924956	0.6487436195835862	0.6935350575527502	0.9496626558968766	105.07958072053148	2.916791322257955	5.256367927106155	6.011412097228868
242	Patient 6 (LG)	Passage 3	2	2.9410405418904957	158.3777170597275	0.43652625725100347	0.6066690245221913	0.7473971357881138	104.01609892169368	3.014238147520963	4.995462319707683	5.834404459547682
243	Patient 7 (RB)	Passage 1	0	1.111139051727648	164.89225248211736	0.32554020205979417	0.29960442308127555	0.4424242686460538	140.3179163700897	1.4850081554080714	1.5929631238611235	2.1777926291568424
244	Patient 7 (RB)	Passage 1	1	1.200375967952121	164.02520407608264	0.3526093341381927	0.3717610630934494	0.5123862122986442	141.90889404342883	1.4008026205603228	1.8811757614389852	2.345436042017393
245	Patient 7 (RB)	Passage 1	2	1.4677862106256254	165.1394043666393	0.3274999614092016	0.42512541839856166	0.5366449907448878	134.52158631553024	1.9028131846334448	2.1699999029272967	2.8861042244380832
246	Patient 7 (RB)	Passage 2	0	1.763547858569656	165.19859504853935	0.4020255193941893	0.642940469818587	0.758285543825486	135.0479373119676	1.7570612997255284	2.962793077637148	3.444620041729968
247	Patient 7 (RB)	Passage 2	1	2.006536910384456	164.05390257700455	0.7572916918728059	0.5969640621934896	0.9642908265301134	124.31129884393445	2.2407260976138783	3.186542208771562	3.895498003184017
248	Patient 7 (RB)	Passage 2	2	2.363254233617773	159.63193347948675	0.8580635572280215	0.894827546216308	1.2397537681774977	123.88350045557674	2.330007190676756	3.9209640876363077	4.561018842883573
249	Patient 7 (RB)	Passage 3	0	1.3133311621537302	163.84520588195127	0.5238081596587572	0.4675375077854869	0.7021155954053138	150.3507258857062	1.1727734480244973	2.242987092302059	2.531084482316802
250	Patient 7 (RB)	Passage 3	1	1.2574629416393817	163.7594085502122	0.6396551145958856	0.61330150525589	0.8861700750859375	148.9053175651829	1.3751686747978826	1.9100957861485077	2.35362588284707
251	Patient 7 (RB)	Passage 3	2	1.3570315990078623	164.5895776419972	0.575232533706221	0.47970844395335277	0.7490077830264688	140.80693070317102	1.5399809964758726	2.10560796785211	2.6086637161177206
252	Patient 8 (MH)	Passage 1	0	1.010402567907662	162.6586919171897	0.3741553209678458	0.37277746709499315	0.5281621381567505	118.65193121591587	1.3444367196128633	1.413219041660521	1.9505635474793634
253	Patient 8 (MH)	Passage 1	1	1.3260978069026863	163.14915884488886	0.3155961362037886	0.33968925660133287	0.46366983106206777	115.33872594793155	1.0694320798752572	2.382323842004905	2.6113505819118448
254	Patient 8 (MH)	Passage 1	2	0.9254070641028755	162.40101619761307	0.3027719967665524	0.45589033232932136	0.5472722148413386	114.65491629578678	1.0212464464772164	1.4432815926167448	1.7680514868149824
255	Patient 8 (MH)	Passage 2	0	1.4781126452407007	164.9008667371248	0.30308170519930594	0.4048774656661835	0.5057512058619243	102.98727853940419	1.7978241356257794	2.2915741452574636	2.912642045609288
256	Patient 8 (MH)	Passage 2	1	1.406966231864394	164.84500075292502	0.459590507040018	0.4621581170951141	0.6517772313898378	105.38809503295471	1.5345541722926805	2.2668360865681687	2.737407962118282
257	Patient 8 (MH)	Passage 2	2	2.427928333291637	165.07264323469565	0.3519963431017683	0.41005981754912135	0.5404169497022059	98.1711947152274	1.8186369555206705	4.469882896775965	4.825690985431598
258	Patient 8 (MH)	Passage 3	0	1.8433854525407773	163.36385737788206	0.4403441943340551	0.6128373583160504	0.7546341081819077	95.93187356732031	1.6370601158713336	3.216028800609177	3.6087126609532607
259	Patient 8 (MH)	Passage 3	1	1.8875497833590718	164.34482540589093	0.4239125413092911	0.466176755168842	0.6300973018027072	96.54466486090723	2.3206125912291142	2.9101737629092463	3.722143754464148
260	Patient 8 (MH)	Passage 3	2	1.2287118353060025	163.79601166036275	0.42193921548070457	0.5158343707001692	0.6664216379711212	91.59422738076589	1.5562799223503405	1.781237238724052	2.3653357684117635
261	Patient 9 (FC)	Passage 1	0	0.5061639323304279	157.80051797820968	0.14550171459465402	0.19307563400909558	0.24176217528389007	152.89082963009037	0.17623401699320201	0.9671092634367895	0.9830354806266199
262	Patient 9 (FC)	Passage 1	1	0.24919862403265303	160.7381187915753	0.14653517086768403	0.12336999655942987	0.19155341905665657	160.15100882561228	0.24041906150120393	0.3923082708708235	0.4601164032359367
263	Patient 9 (FC)	Passage 1	2	0.17259281356712414	160.67360126738575	0.0	0.13666543873837744	0.13666543873837744	158.05132120115493	0.0	0.31697898200750013	0.31697898200750013
264	Patient 9 (FC)	Passage 2	0	3.125474553000314	157.44130071413636	0.7017526529161412	0.7728337744585233	1.0439007753702694	97.57670722379508	3.990669748449432	4.696721287856237	6.163167683666526
265	Patient 9 (FC)	Passage 2	1	2.489444575644092	157.032672466758	0.552838397263534	0.6703598146694455	0.8689145956954378	93.26943564286766	2.890804790082217	3.9594914158058625	4.902481474335483
266	Patient 9 (FC)	Passage 2	2	2.1434211417778797	157.29732814170373	0.740608854983318	0.690851776385024	1.0128068191980368	90.82115224997816	2.6616755486287995	3.204172652167652	4.165481858208905
267	Patient 9 (FC)	Passage 3	0	3.68832215006348	156.54316261842823	0.7314178336564713	0.8029708840714284	1.086155738399046	98.20707557866874	3.878588128422036	6.179943444126495	7.296241967104599
268	Patient 9 (FC)	Passage 3	1	2.493581328409774	156.4304202045816	0.5787187363925564	0.770243351327775	0.9634262795442314	94.24921956397944	2.774307199450224	4.030734515263642	4.893219918362445
269	Patient 9 (FC)	Passage 3	2	2.5084874808043147	156.82674003474744	1.0250245060600511	0.7253899857121563	1.2557331999254995	91.4178195722484	3.3602360926486985	3.507418608845226	4.857280298275237
