# Supplementary material for: Assessing Smoothness of Arm Movements With Jerk: A Comparison of Laterality, Contraction Mode and Plane of Elevation. A Pilot Study
Source: Front Bioeng Biotechnol. 2022 Jan 21;9:782740. doi: 10.3389/fbioe.2021.782740 (PMC8814310; doi:10.3389/fbioe.2021.782740)
Supplement: Supplementary file 2 [file DataSheet1.zip › sent_frontiers/07 Low back washing, left hand.csv]

	patient	passage	repetition	jerk total	left OXY mid	left jerk ascending	left jerk descending	left jerk total	right OXY mid	right jerk ascending	right jerk descending	right jerk total
0	Patient 1 (CT)	Passage 1	0	2.3936937437861356	108.47866473867064	2.947836596403336	3.662419010950302	4.701388476914558	163.6212074471519	0.6155857304503787	0.6611199238900797	0.9033412120005104
1	Patient 1 (CT)	Passage 1	1	2.376483174988711	106.99882515720203	1.8959672130213778	4.308103993644062	4.706851569032528	163.35994111874405	0.4417579797632541	0.4910064342034816	0.6604827258253841
2	Patient 1 (CT)	Passage 1	2	1.8451710397317294	121.24655548455179	2.0792217344605106	2.935631883508062	3.5973737054304027	163.5847790841246	0.6248416760123514	0.5358171020550738	0.8231203356354535
3	Patient 1 (CT)	Passage 2	0	1.5209992395339418	108.00545596456759	1.7912513748335095	2.3583571337361127	2.9614911544839955	166.30698244047616	0.4886157004460369	0.4945498820563968	0.6952157136920649
4	Patient 1 (CT)	Passage 2	1	2.065170080562432	109.25743429049808	2.654672841208389	3.071456966220438	4.059696514419948	165.56523560580038	0.5395728312618501	0.5361298510356983	0.7606405572985766
5	Patient 1 (CT)	Passage 2	2	1.7785431564316043	108.00147429089732	2.5301089808112565	2.3824358640237406	3.475262882282191	165.84471252400053	0.5815650079524802	0.48702471981993306	0.7585584593097967
6	Patient 1 (CT)	Passage 3	0	1.9175468656177568	137.86267529388158	3.1538678090078007	2.0772824824094913	3.7765042921226777	167.8215432604979	0.5608327280856155	0.3625271162947286	0.6678018111243227
7	Patient 1 (CT)	Passage 3	1	1.449477533876867	141.1426464330035	1.707732446320728	2.2844243898915573	2.85218248037323	166.87132091685785	0.31777424889843764	0.4098964628343351	0.5186478415139367
8	Patient 1 (CT)	Passage 3	2	1.1881466093222541	132.12636027672912	1.2481934239706238	1.9426886892801785	2.309118049624282	166.17549936342905	0.2851757564935782	0.48313360655572835	0.5610198694121536
9	Patient 10 (SM)	Passage 1	0	1.5192471804347176	121.41380429068502	1.64612298695648	2.492685128711996	2.987172582742494	165.2744895571848	0.3285129197508614	0.4486950005333929	0.556100658106873
10	Patient 10 (SM)	Passage 1	1	1.6038983450356072	118.2711451918452	2.103940409167409	2.3272232638043677	3.137281205904211	164.23294902414125	0.409706659022726	0.52874066749636	0.6688992748628605
11	Patient 10 (SM)	Passage 1	2	1.7022041501339578	111.86688136525686	2.1225315536497518	2.601288789782276	3.357356633437348	164.85152855570274	0.4041760060178175	0.3934387716110347	0.5640499187548162
12	Patient 10 (SM)	Passage 2	0	1.506031491842444	115.96963488849116	1.5821920330832968	2.5194037148876838	2.975017093756289	162.76582165174327	0.271548520543019	0.3847831993908916	0.4709529801823034
13	Patient 10 (SM)	Passage 2	1	1.6178876870424428	111.13361802901385	1.547948607260895	2.796260640718525	3.1961255390789205	162.0845810351434	0.27748044478232137	0.4219341331832092	0.5049988217626463
14	Patient 10 (SM)	Passage 2	2	1.727649159045007	117.28983250428409	2.3762365015478526	2.4455012819006727	3.4098352498421693	162.26739758827574	0.350334925782571	0.4351729262102473	0.5586680910249563
15	Patient 10 (SM)	Passage 3	0	2.057792263942538	110.89873266135544	2.8829641682185696	2.875040674616885	4.071528125401285	163.20867760575237	0.36307229462290513	0.4784069806248493	0.6005786628188905
16	Patient 10 (SM)	Passage 3	1	2.432807775989344	111.54614337691173	3.219613454216283	3.5889548116934584	4.821463204769703	163.44179283182658	0.3554210004399076	0.548983767660783	0.653993321608664
17	Patient 10 (SM)	Passage 3	2	1.901382222133461	111.59021741728183	2.868844146741756	2.4202162974583126	3.753360316406787	163.73587449553602	0.4101195333251607	0.45288599248443423	0.6109858867465422
18	Patient 11 (CC)	Passage 1	0	2.1078061505234875	107.31136005628635	3.0161217070111346	2.895984714990672	4.181353563257162	169.0624177193913	0.3098610760476703	0.4377848390771239	0.5363482560568305
19	Patient 11 (CC)	Passage 1	1	2.067250980167563	104.99604036223826	2.880069076931196	2.9317186982802945	4.1097168288997254	170.4868082506957	0.2567347029885268	0.3720501828447147	0.45203323580616583
20	Patient 11 (CC)	Passage 1	2	2.3496165705410093	107.18583916216596	3.1506602995906565	3.455108314392617	4.67594202141148	169.82812640367726	0.2331026543887635	0.4049956532591516	0.4672882693176603
21	Patient 11 (CC)	Passage 2	0	1.8829814878252549	106.82662413467808	2.273559940110312	2.9692275976483047	3.739704176523957	167.9395413328281	0.31484448477746496	0.3129900261428892	0.4439479767492063
22	Patient 11 (CC)	Passage 2	1	2.101761143126863	107.28089309279069	2.8407154520343094	3.047918572181291	4.166469956938863	166.46523400566397	0.3259357673309453	0.45154577235537496	0.556891110503323
23	Patient 11 (CC)	Passage 2	2	1.6761399906771453	107.93250825104573	2.0505559723957902	2.577522157536594	3.2936909795122165	166.29836059478362	0.31999478947508464	0.5357090064366802	0.6240038500430737
24	Patient 11 (CC)	Passage 3	0	1.9628399392902764	116.36669390776389	2.752468662199338	2.735932073863392	3.880902994044537	165.43256440747348	0.3992024658337974	0.43610990722590537	0.5912313082951308
25	Patient 11 (CC)	Passage 3	1	1.7909202771186739	116.45838826562154	2.035781583880948	2.9093623970762352	3.5508866800828773	165.7481845478523	0.279956065955581	0.37737268359538706	0.469878219530667
26	Patient 11 (CC)	Passage 3	2	4.231085457643972	117.61564316860738	7.8544878936017275	3.0950471849773806	8.442292173809937	165.09267740330463	0.37020597376009995	0.4460795764939448	0.5796890990631797
27	Patient 12 (NM)	Passage 1	0	3.0172716027669355	88.63632922581549	5.062031079164966	3.1481950815510387	5.961148456290464	166.98130608241513	0.6833159669902271	0.6430397116640912	0.9383074024651125
28	Patient 12 (NM)	Passage 1	1	2.6559227553745095	90.73097106161617	3.742254096964288	3.643926011133282	5.223280817729381	166.94321639582202	0.6507256462107006	0.7138601841876719	0.9659400753694769
29	Patient 12 (NM)	Passage 1	2	3.1135173707011923	83.03730067025334	4.984448440893885	3.5625048986129477	6.1266767021420945	166.82313494359855	0.9416736726698638	0.5941758597098825	1.11346048787621
30	Patient 12 (NM)	Passage 2	0	2.1735231524517515	129.46190761375473	2.6796215577399503	3.362283355530553	4.299455902272109	160.8365671660975	0.46572853241072587	0.44112068132346766	0.6414752695098455
31	Patient 12 (NM)	Passage 2	1	2.300322168927953	130.47009540818036	3.5092576978472207	2.891274751731416	4.546906561597624	160.92189917521353	0.4699057107908918	0.5203437964578653	0.7011198496306302
32	Patient 12 (NM)	Passage 2	2	2.2474674641784436	133.36257691310107	2.8199946817644808	3.4066561707473326	4.42240616303736	161.74427476758447	0.352631177433211	0.7227828110808792	0.8042162267026888
33	Patient 12 (NM)	Passage 3	0	2.648131268185578	134.74888376558945	3.611891194320061	3.807478353080802	5.248109126989043	166.55681057716743	0.6146551914465951	0.3604808469401515	0.7125639938861207
34	Patient 12 (NM)	Passage 3	1	2.622922046577324	128.62679965690012	4.701678617539768	2.161711712151562	5.174821673167482	167.51220572114227	0.7071717207500402	0.4899071932244331	0.8602911719886558
35	Patient 12 (NM)	Passage 3	2	2.31295760329855	123.81605526569292	2.7962312114900887	3.6234727961704936	4.57694921237924	167.24129292112585	0.407370891429629	0.5335507124380688	0.6712878711308148
36	Patient 13 (JL)	Passage 1	0	2.242449947762885	129.17103177281274	2.204004853044804	3.8693393693933325	4.45302420246985	163.57168404403492	0.33168093136768323	0.4181988580470881	0.5337626111904265
37	Patient 13 (JL)	Passage 1	1	2.4440289841129084	125.15555867767269	2.143599424209422	4.339862914888077	4.840395501556851	164.6273584215211	0.4027144289711063	0.5490930503499127	0.6809420601226628
38	Patient 13 (JL)	Passage 1	2	2.6002007475956446	120.2198909620297	2.5971684090613056	4.467585564132306	5.167649806040402	168.15749434770825	0.3242542326188749	0.48418011725713167	0.5827273747803386
39	Patient 13 (JL)	Passage 2	0	2.9153629326319486	96.83473915859908	2.9794195343629912	4.8946632850066605	5.730154398908983	159.91486327127862	0.8182637381120947	0.7022386598673389	1.0782832097929815
40	Patient 13 (JL)	Passage 2	1	2.7594560117900113	98.14514669617557	3.0898833666196666	4.466177570617319	5.4308490415033726	166.858084952413	0.5840925467160647	0.7893696911389378	0.981971798178563
41	Patient 13 (JL)	Passage 2	2	2.5011927973544927	98.74210317428745	3.011522380371328	3.8722500763671506	4.90546508512728	168.40310810414664	0.6065387518766485	0.7696653033761468	0.9799356799041348
42	Patient 13 (JL)	Passage 3	0	2.165733345552464	115.72287667757958	1.564831545779363	3.891369446767623	4.19421672519468	162.9673106337374	0.7523380142699847	0.7772626779493399	1.081734606199082
43	Patient 13 (JL)	Passage 3	1	2.8490946847660936	117.47633943779597	3.0583802176231694	4.70906072982454	5.6150638921319835	163.66149832174224	0.6358047280792034	0.7322376158579764	0.9697523283422645
44	Patient 13 (JL)	Passage 3	2	2.196502160149814	118.97920967908757	2.310074546929254	3.595102525096686	4.273313302149395	165.17950467482854	0.5774536792474247	0.838944353439391	1.0184696263729347
45	Patient 14 (RD)	Passage 1	0	2.7429875787133384	106.65056277980001	3.2191977026648932	4.368969840472993	5.4268896539183045	157.3651983388503	0.555142913017863	0.5801796775337456	0.8029894844249952
46	Patient 14 (RD)	Passage 1	1	3.2578390278286653	101.25653787801363	3.483230156732856	5.442239123069734	6.461490462536026	156.40981868904845	0.5679194081101818	0.6169838518326435	0.8385711225235846
47	Patient 14 (RD)	Passage 1	2	3.5284884841645443	104.6750590523576	4.518183330832783	5.3590536024020885	7.0095246717900945	156.0224602671747	0.5855985605093	0.5697035483675809	0.8169992699465385
48	Patient 14 (RD)	Passage 2	0	2.2219591497435633	95.06926325156276	2.848046957684184	3.2866903922238078	4.348988986823308	158.8118152983817	0.5067661505806501	0.7601925503658918	0.9136217187688399
49	Patient 14 (RD)	Passage 2	1	2.5012863334689333	97.51710746247488	3.502279335536378	3.417009897170231	4.89304784173264	157.7489230886826	0.649624236546475	0.8135136494250106	1.041064890633331
50	Patient 14 (RD)	Passage 2	2	2.1335488184643694	99.85219451570535	2.3006095971453697	3.46501364226989	4.159221568946986	157.6155505879944	0.6115902654466089	0.7314065426969765	0.9534139622897273
51	Patient 14 (RD)	Passage 3	0	3.1979981359191814	99.02233926094438	3.8675886313638075	5.028301128004885	6.343662511148412	154.32688901728517	0.6231747766622381	0.5276053939758663	0.816525721591463
52	Patient 14 (RD)	Passage 3	1	3.5262321948163438	103.1628182616232	3.617862708216984	6.011452613972799	7.016159427033249	152.99802808076868	0.4626224259051658	0.5447397108154045	0.7146753539122719
53	Patient 14 (RD)	Passage 3	2	2.9266905749303405	101.24998678968409	3.7616585070338124	4.417212260198661	5.801882356200376	154.44069966988	0.5134636830383379	0.5801612332410963	0.7747464168068958
54	Patient 15 (JB)	Passage 1	0	3.0989515716683016	116.30414718660452	4.1279666407915325	4.549922081842188	6.143443622132693	157.68441554919522	0.6294111326432108	0.525305113209138	0.8198193922193319
55	Patient 15 (JB)	Passage 1	1	3.1138013114278795	112.27565219286137	4.079070608972249	4.635368508348899	6.174581624788349	156.0507615975764	0.5714638324178817	0.5753305791145434	0.8109107145833064
56	Patient 15 (JB)	Passage 1	2	3.3973880260623925	111.74838686406935	3.7647449357388627	5.586310928061739	6.736480848050665	158.97496709870714	0.6795213295276246	0.5718899763871449	0.8881482885054047
57	Patient 15 (JB)	Passage 2	0	2.6292710467514064	133.20414050338184	3.4285499203351373	3.917914154245374	5.2062468128457295	155.15072067950354	0.5409527571457982	0.5046079541693594	0.739769607969013
58	Patient 15 (JB)	Passage 2	1	3.4238392429232625	131.27447092065654	3.0913880248289214	6.058068225739318	6.80124036832753	154.9566831211251	0.5565768535336736	0.5692559212409779	0.7961344721574106
59	Patient 15 (JB)	Passage 2	2	3.6392558028535316	134.40707635249797	5.014270016272121	5.195259290949244	7.220361687358887	154.81825844240814	0.6608084686369821	0.6375268354430156	0.9182092888510436
60	Patient 15 (JB)	Passage 3	0	3.7146715909768337	128.99310807952568	5.961093881078298	4.302426877236014	7.351565635495066	156.01079389846717	0.76278781890265	0.7535101628931177	1.0722046550213604
61	Patient 15 (JB)	Passage 3	1	3.6610415885820737	129.5020244319919	5.295395636320392	4.991768472905687	7.277291215298192	156.78576485270335	0.6346485558134279	0.501154498790457	0.8086622416398481
62	Patient 15 (JB)	Passage 3	2	4.14023273317946	98.58100166160024	8.119629574808325	0.748304373705014	8.154038500510534	156.46241601662783	1.4394634340567922	0.07556119220866331	1.441445271855497
63	Patient 16 (TM)	Passage 1	0	4.08430176220119	94.63909880645667	4.908140332434105	6.505384326055646	8.149224917288565	168.86030989997113	0.3265362981864412	0.45781091324789835	0.5623315626231371
64	Patient 16 (TM)	Passage 1	1	2.8075797266935574	94.73095324666366	3.3067925542823486	4.499130114528092	5.583641176195936	169.1993185612557	0.2473197401902205	0.5401850132724707	0.5941101770311106
65	Patient 16 (TM)	Passage 1	2	3.2423458490617065	93.22729102568618	4.426841012043685	4.673593338429703	6.437343865207642	168.97053899956364	0.38945677790222283	0.6783463709125834	0.7821958711117398
66	Patient 16 (TM)	Passage 2	0	3.8355257460938486	97.53319512509435	5.67199885828228	5.057070093337784	7.599047899394168	160.890468637774	0.7730187197996571	0.7084801178208732	1.0485714179340286
67	Patient 16 (TM)	Passage 2	1	2.8915939823914285	103.42076336588215	3.577712310372069	4.483404964299346	5.735934575088166	159.31330367582154	0.41978386229597375	0.6067117068866361	0.7377788193743573
68	Patient 16 (TM)	Passage 2	2	4.397456346713859	89.30387806723733	5.7132498726171415	6.625679904700159	8.748763244396736	159.70632832413403	0.49498927036497653	0.751409742239391	0.8997949647051376
69	Patient 16 (TM)	Passage 3	0	3.6144781791998484	82.55444842090832	6.4231136156396005	3.2283669237282275	7.18879277164374	156.0400693189728	0.5783687967306653	0.494528111413739	0.760965516965202
70	Patient 16 (TM)	Passage 3	1	5.400159113272026	84.35318559309826	3.792368608324614	10.066628822591827	10.757280116890259	156.91786224049224	0.8058614329254011	0.5276226229992221	0.9632228617392551
71	Patient 16 (TM)	Passage 3	2	2.5389880279338555	84.44034138804054	3.721127195244313	3.3501413821163446	5.007018562313826	157.54953163884662	0.6763293425910308	0.5081186485073764	0.8459349505786946
72	Patient 17 (KM)	Passage 1	0	2.4412284155236033	137.31071568170034	3.2058482713645255	3.6399503823887245	4.850433168827578	164.362449039288	0.3485835459755235	0.43608748348459075	0.5582855736778384
73	Patient 17 (KM)	Passage 1	1	2.3608581558365627	137.35498859538575	2.3181400606576767	4.068799524936383	4.682830651961323	164.88061600626492	0.31024097095212294	0.519088193772732	0.6047330096592656
74	Patient 17 (KM)	Passage 1	2	2.5076899053886486	135.51226502233214	2.944943582263623	4.019809810798643	4.983127894978085	164.74979293759853	0.33705565571363816	0.4570169729837669	0.567865326150308
75	Patient 17 (KM)	Passage 2	0	4.048122011929343	91.44478303428646	5.00863887291034	6.285883865871521	8.037337826323618	159.42620512561868	0.6986458724921273	0.679898451435752	0.974868175403741
76	Patient 17 (KM)	Passage 2	1	4.740650807124715	94.27619689865013	6.143722252191826	7.111448791103402	9.397767129513426	157.84137170543738	0.8900800108351481	0.8858955097061652	1.2558078196148659
77	Patient 17 (KM)	Passage 2	2	3.612079640068049	98.7539564750457	4.9293581419963965	5.127766244162448	7.112844603028948	157.86615996166412	1.0209744402029752	0.7439960688005703	1.263296860574933
78	Patient 17 (KM)	Passage 3	0	2.2316080289468965	140.62904960403003	3.4693564603731213	2.735692957300049	4.418195356223375	162.99411506531212	0.341219360274409	0.5323689715424258	0.6323348588265691
79	Patient 17 (KM)	Passage 3	1	1.8484481345548032	134.91538155558626	2.1316383687286917	2.9635787845540214	3.650572742364547	161.92247514181977	0.3225874393842562	0.48610494876418125	0.5834043857064484
80	Patient 17 (KM)	Passage 3	2	2.2038560026676697	135.72625438789044	2.888598549887645	3.2058285151490256	4.31524484252697	160.95032814410538	0.5111795787940274	0.7384324676269545	0.8981019268555616
81	Patient 18 (MC)	Passage 1	0	3.0808452793110006	95.33114366830203	4.9101597934243335	3.6179083225522306	6.099092541301008	157.3619083201651	0.6435140236989547	0.5944664954063464	0.876071180246173
82	Patient 18 (MC)	Passage 1	1	2.436752840449403	95.49195427111303	3.044640844467708	3.7038010916978434	4.794578229486216	157.02552672206605	0.6267357046987025	0.608506022604198	0.8735429142805521
83	Patient 18 (MC)	Passage 1	2	2.9794326607368165	103.75083125713552	5.0938378727081375	2.979515658480643	5.901245447578596	154.4916557126641	0.6603231721190039	0.49734434274118205	0.8266668536320796
84	Patient 18 (MC)	Passage 2	0	2.7316964421763634	105.69235486318874	3.8520192529168518	3.7934601378073105	5.4063288969480165	158.72666036251937	0.5849287409142513	0.5273784550712324	0.7875720073878014
85	Patient 18 (MC)	Passage 2	1	3.3792947080251183	101.05943220026793	4.929951244331212	4.542822471972395	6.70385376357064	159.19182936497288	0.729128372832736	0.4530424122930781	0.8584145917946903
86	Patient 18 (MC)	Passage 2	2	3.2930173572045236	101.46546124285948	4.76950323038779	4.448871702543663	6.522317110534669	159.05162390464523	0.6151654698186578	0.6758729272359827	0.9139107007950754
87	Patient 18 (MC)	Passage 3	0	4.2997510991119405	93.1324786829232	5.26016945431827	6.693782206979738	8.513289782605872	165.09652724828533	0.928928236308089	0.7825774507519186	1.2146337450589082
88	Patient 18 (MC)	Passage 3	1	5.6650757483928675	105.62386923518501	4.740123567841929	10.25188134414694	11.294682046559723	164.67900762819747	0.7295288414632797	0.5198827528498666	0.895818289184537
89	Patient 18 (MC)	Passage 3	2	2.9420771859234045	95.21787332685383	4.454403449163245	3.7350270748867187	5.813100492684971	165.82114563113862	0.5900175926644571	0.6949924992516765	0.9116662402818548
90	Patient 19 (JG)	Passage 1	0	4.445698795231929	106.92596620708902	4.9036174859029575	7.369305391200102	8.851673649475794	153.84465986527465	0.5561662086928614	0.6288909787798049	0.8395383939299098
91	Patient 19 (JG)	Passage 1	1	4.133903134533178	108.04987913998345	4.251225464263254	7.0441762539710675	8.22759606720032	154.60691748431626	0.5366768538676302	0.6125858407811019	0.81442216190545
92	Patient 19 (JG)	Passage 1	2	3.7211085911076993	104.92121504871614	3.899640817811639	6.277423001880978	7.390076999090539	151.673539251906	0.5634098238431465	0.6752243369222717	0.8794080593075588
93	Patient 19 (JG)	Passage 2	0	4.05388134096131	102.35684646241877	5.236548041771568	5.978170684976402	7.947324086287967	148.5063022502971	0.8999007659571168	1.3289221893376655	1.6049472184106928
94	Patient 19 (JG)	Passage 2	1	4.594221659028493	98.55835416455098	5.024753491780175	7.582819894177958	9.096554578558745	155.08040301870986	0.8979480212689687	0.9348126868775114	1.2962196605699237
95	Patient 19 (JG)	Passage 2	2	3.5273583323503597	97.07424823900294	3.642086718780107	5.898110453447478	6.931991242650329	159.90935856757167	1.0760461795758067	0.747428424964886	1.310162062885802
96	Patient 19 (JG)	Passage 3	0	3.1783527074414377	111.85290229097481	3.325413469127387	5.281091719190281	6.240857672400003	161.35675248876748	0.6564590113959421	1.014130568913265	1.2080559773649895
97	Patient 19 (JG)	Passage 3	1	4.55030185803057	103.78314284624233	4.648437520896946	7.737488688145291	9.02644462592326	159.14331610646062	0.8361019359562627	0.8032552300590017	1.1594332287488358
98	Patient 19 (JG)	Passage 3	2	3.1734263579610413	112.39877647861857	3.817156570680922	4.956670913660226	6.256138651869684	161.30192438910922	0.6583144783219911	0.8425500660621481	1.0692373759786389
99	Patient 2 (AG)	Passage 1	0	3.4096165607835345	111.0411899439451	5.783452612142414	3.526340015347285	6.773728516905325	164.11784179925687	0.5517534791794785	0.5604555680464511	0.7864746312125581
100	Patient 2 (AG)	Passage 1	1	2.1978897175406518	111.0567801920321	2.3935330403208703	3.61038108389753	4.331726213194085	164.21067785888914	0.46033641618120125	0.5891648663560809	0.7476796478512243
101	Patient 2 (AG)	Passage 1	2	2.3768015891486893	111.6370736832942	3.1737408926351423	3.4753624815972444	4.70646105179659	164.54066170165606	0.4346995257434978	0.5069554881437355	0.6678080148071562
102	Patient 2 (AG)	Passage 2	0	3.318342667666509	111.95696491245542	5.514685503866283	3.6524124793457764	6.614519871149657	168.8341255806862	0.3107001658491219	0.4440546377778186	0.5419585910294822
103	Patient 2 (AG)	Passage 2	1	2.146807833824388	111.45157388626293	2.87232487193351	3.1316425643657952	4.249404113622925	167.60375670330075	0.35908776584290125	0.4987546060194021	0.6145731694465804
104	Patient 2 (AG)	Passage 2	2	2.519965124637767	110.01476537977028	3.0120955714135844	3.962810378121782	4.9776084442510165	166.3333082912971	0.5782417080322331	0.538467845256781	0.7901335920485314
105	Patient 2 (AG)	Passage 3	0	2.3453980624514736	120.35859895452379	3.1678254703945843	3.3940295642431026	4.642688326157259	164.49565151717695	0.5355585653443894	0.40272871098777396	0.6700846152297593
106	Patient 2 (AG)	Passage 3	1	1.963878965656696	120.12329934423032	2.431404205516894	3.018167882792113	3.875701714441278	164.1503258956622	0.41489328476216436	0.48382036948794915	0.6373527968654363
107	Patient 2 (AG)	Passage 3	2	2.7266593082677373	119.59407765796739	4.573337602655312	2.878132438034051	5.403615748619147	164.31698513909234	0.5054330922424051	0.53306487784677	0.7345888474020766
108	Patient 20 (CV)	Passage 1	0	3.065444654489496	133.8603908060921	5.47802861891454	2.6527453886065913	6.086530674072076	158.49797074043963	0.5219300124703826	0.519169658796901	0.7361712250099324
109	Patient 20 (CV)	Passage 1	1	2.058251173493869	135.3889418786549	3.1059384395153735	2.630959904499936	4.0704795306137465	159.19419714865768	0.43450966260883794	0.43357734801255465	0.6138305658812098
110	Patient 20 (CV)	Passage 1	2	2.3207989636136017	137.83604092496265	2.697200618865546	3.684324663756318	4.566085786138034	159.93576735034085	0.38532215555713795	0.7394719386865789	0.833841658630754
111	Patient 20 (CV)	Passage 2	0	1.6506373510574723	130.5804157461474	2.349878927720206	2.2285118493975364	3.2385484461172864	159.67571136405905	0.39397108702171646	0.5049805972177074	0.6404831152929992
112	Patient 20 (CV)	Passage 2	1	1.994403535223447	130.5575589626182	2.261737772353499	3.2275578826184788	3.9411403979740744	161.28704999521176	0.3079869745813793	0.5321073502519005	0.6148123361676227
113	Patient 20 (CV)	Passage 2	2	1.5455789434209053	133.89422711580048	1.6532650719167048	2.5095688250992487	3.005199009371887	161.43994491979475	0.43311847505042045	0.5800382591041353	0.7239033053209233
114	Patient 20 (CV)	Passage 3	0	2.020230639098224	90.50581838693087	2.392579398446761	3.2070006346170086	4.001160987551708	160.41006102508803	0.334303927910927	0.4519723178275864	0.562172653460763
115	Patient 20 (CV)	Passage 3	1	1.957152851243504	89.65951277309809	2.3722924878769964	3.0437616011633883	3.8590486305246716	160.73046154015495	0.3565145406195297	0.5499365255143649	0.6553875187764611
116	Patient 20 (CV)	Passage 3	2	2.0628603785692294	94.13618910627076	1.8082498007331282	3.608477189998206	4.036195606333859	160.83212779937276	0.417773113302323	0.745762977826115	0.8548080447061728
117	Patient 21 (MP)	Passage 1	0	2.610875980097139	112.3651282680957	3.235203959077958	4.045826462963616	5.18027570938559	165.89010293435496	0.36209499506236276	0.5480185426545309	0.6568387233883279
118	Patient 21 (MP)	Passage 1	1	2.848039076072804	113.10124248844092	3.6555426326281397	4.242203932141916	5.5999362622124735	165.75618336866265	0.5233382731560559	0.9011865657888766	1.0421229171783488
119	Patient 21 (MP)	Passage 1	2	3.5944954710329817	111.86334587749295	3.009817567532383	6.46250603135065	7.12902419655524	166.82253928239086	0.6109630189408161	0.69665555299811	0.9266092866124203
120	Patient 21 (MP)	Passage 2	0	4.707064807101654	117.08396182434105	7.654459920132828	5.350332557314362	9.338994332516638	160.8522114815109	0.6007083233505598	1.0238021100286858	1.1870220091648807
121	Patient 21 (MP)	Passage 2	1	2.5686686150573266	112.58186266747869	3.6453432588835795	3.5388617787644474	5.080558056383946	161.04536289839493	0.5136916311149086	0.5623918204924256	0.7616847455701604
122	Patient 21 (MP)	Passage 2	2	2.3110123357976007	117.97142577121672	3.200208972089594	3.2748006197195547	4.5788269855890285	161.3664754017608	0.4229522955647768	0.46751134376922177	0.6304407195576899
123	Patient 21 (MP)	Passage 3	0	2.267849402087888	111.79233163845028	2.7128598939936137	3.5666910254671245	4.481171016105809	162.22914563361715	0.5131554730896478	0.4778508418459976	0.7011918187021215
124	Patient 21 (MP)	Passage 3	1	2.4436576018093636	104.84554335076415	3.5340689669825913	3.306458053339396	4.839659938661223	160.64334482591033	0.4804598863512535	0.4823897545012263	0.6808388778855191
125	Patient 21 (MP)	Passage 3	2	2.5309270695864554	106.13769948386383	3.0028693686081462	4.007967972844082	5.008096616107659	162.47587013195158	0.5401533913730281	0.4995697386563379	0.7357551290972734
126	Patient 22 (MC)	Passage 1	0	2.524128543992616	120.30803588523919	4.280108149997156	2.5841105353048333	4.999695294149985	166.1568196541111	0.37024792294298214	0.592336954447412	0.698531740186248
127	Patient 22 (MC)	Passage 1	1	2.061266688469891	109.70808159364297	2.965396861502979	2.789386001811184	4.071148832124895	165.88186562549726	0.35188311124698085	0.5451668613275884	0.6488671903175789
128	Patient 22 (MC)	Passage 1	2	2.0412588829740135	105.20717777372592	3.331989822053241	2.231337925723912	4.010115349094123	165.8496999623073	0.6241515431985637	0.44312644624738134	0.7654581609996602
129	Patient 22 (MC)	Passage 2	0	2.413733443224473	109.50934770996784	3.18972541486519	3.519358730913532	4.7497614781264765	163.36652596639294	0.6553877523892967	0.5609539505921816	0.8626716876465054
130	Patient 22 (MC)	Passage 2	1	1.9339336992262213	103.88992396678583	2.5443269983576795	2.8388155555880545	3.8121481651715103	163.68220463182337	0.5257817070696706	0.3892019723763704	0.6541594444711121
131	Patient 22 (MC)	Passage 2	2	2.2369724559789703	102.04576185079188	3.50523192624872	2.6567275030063504	4.398278286105106	163.7075345685696	0.6123936882625194	0.5443391992011114	0.8193480293566824
132	Patient 22 (MC)	Passage 3	0	0.4549869228702519	166.75204765517222	0.0	0.8892142628869468	0.8892142628869468	166.76060826630632	0.0	0.19326250182119117	0.19326250182119117
133	Patient 22 (MC)	Passage 3	1	0.5572316838538077	165.18456217409184	0.7608235005740962	0.7432685899201088	1.0636261541479923	166.76989606234199	0.15059552487504432	0.2967305007277828	0.3327581737156141
134	Patient 22 (MC)	Passage 3	2	0.3660771995879137	165.55431316385432	0.3572738456060528	0.6228819598563702	0.7180714008151629	168.22516429084507	0.03580698067177283	0.13835240402334115	0.14291090778476825
135	Patient 23 (JR)	Passage 1	0	2.581261436273007	80.44039818532504	3.785401213217782	3.3964371704636274	5.085769145167487	167.39097181295224	0.6765012084103676	0.5735335444788168	0.8869016921976881
136	Patient 23 (JR)	Passage 1	1	2.746849948020348	77.28430708914108	2.7359347288545526	4.671729997455788	5.4139080163668	165.64525492374406	0.7136618197413481	0.60085384672175	0.9329193631160503
137	Patient 23 (JR)	Passage 1	2	2.728287876734975	75.59891808753775	3.557692301402432	3.9628304680304347	5.325523432472008	165.55690617962313	0.9882604346726416	0.6605758372877121	1.188704809255738
138	Patient 23 (JR)	Passage 2	0	2.766826227389855	81.01185393590978	3.9192432578702	3.8098659048548975	5.465852717311073	163.27609751843718	0.6393771680566737	0.5804829023498457	0.8635760319466216
139	Patient 23 (JR)	Passage 2	1	2.518011832005077	88.45569083641209	3.310842320205828	3.702140368916383	4.966640733979683	163.08320762477683	0.6880394481704393	0.4696976493504329	0.8330751250901716
140	Patient 23 (JR)	Passage 2	2	2.319998469658781	83.67710441005505	3.1501952474522166	3.302530726160555	4.564037608774176	161.8574359351405	0.5637085912567009	0.6175475096821547	0.8361413173448883
141	Patient 23 (JR)	Passage 3	0	2.1057066223205245	89.85651063532649	2.5794784938787845	3.229749978696187	4.13339983854347	162.44755293641145	0.5910496335108155	0.5492427719994109	0.8068502288943507
142	Patient 23 (JR)	Passage 3	1	1.9037327263492787	91.0137919861132	2.653666784376415	2.5841768586068605	3.704040690794566	163.38670282283886	0.7133893481494528	0.5176401958677885	0.881405544815293
143	Patient 23 (JR)	Passage 3	2	3.102682402574254	84.70770809222246	3.256528576342035	5.19194342975186	6.128723761622463	162.85014780371196	0.653494190539116	0.7198907984073812	0.972264068399111
144	Patient 24 (CB)	Passage 1	0	1.7588319877743956	106.99209059545602	2.7343625190392444	2.123453090564587	3.462050174875422	159.20854170163005	0.571970353417342	0.24701891897266542	0.6230316456800437
145	Patient 24 (CB)	Passage 1	1	1.9320340004248817	106.16596021746209	0.6718667116341229	3.7751158319425615	3.8344366499898555	157.19897825251988	0.14779969753698474	0.4541721499757966	0.4776160512437387
146	Patient 24 (CB)	Passage 1	2	2.7690989717754575	108.8801483307175	4.394961866360155	3.293880474470237	5.492298097049741	157.33989697809292	0.510851258521237	0.4953070429164625	0.7115462564692349
147	Patient 24 (CB)	Passage 2	0	3.072501256790131	127.31056467656087	4.713729758933671	3.8845915060227285	6.1081338728715515	164.61141765514543	0.5519538768083144	0.3835406117521071	0.6721283233035998
148	Patient 24 (CB)	Passage 2	1	2.9037783660772516	124.16592036851347	4.407383526135247	3.622495123034693	5.705041670562845	166.20775271122048	0.57926302124357	0.9190588047314304	1.0863768841127808
149	Patient 24 (CB)	Passage 2	2	1.7740778401429185	130.62104813299337	1.828773336539343	2.9097305612187103	3.4367053780222987	165.97385120336676	0.5133353082331743	0.7176013778821864	0.8823065658926382
150	Patient 24 (CB)	Passage 3	0	2.3893903359705004	113.45427348630854	2.050827176762077	4.201165948253564	4.675006677397497	154.63906698640605	0.5102672379288016	0.8489314593665435	0.9904833551381352
151	Patient 24 (CB)	Passage 3	1	1.9427921991643045	109.87335337671884	2.1649988551318904	3.076682673049762	3.762073406164083	154.64415195832802	0.5469553820672194	0.8033738937726167	0.9718898101984986
152	Patient 24 (CB)	Passage 3	2	2.050023382603647	108.64456290520829	2.649773092550644	2.9888879781345903	3.9943395934550785	154.51764547591048	0.562816774587531	0.734078992538816	0.9250052373062083
153	Patient 25 (RP)	Passage 1	0	2.303631322988246	146.81665055942798	2.919457009320246	3.5084986663052047	4.564295358621582	158.16338795575183	0.34594918863309293	0.5238283374922539	0.6277555003946951
154	Patient 25 (RP)	Passage 1	1	1.5900084358334257	151.00498413419277	1.463628952812561	2.756163381838624	3.120680422423821	157.76837120748468	0.2729401453850541	0.5471422870000958	0.6114417430847436
155	Patient 25 (RP)	Passage 1	2	2.2164491340242	154.02942254773455	3.4366840176369973	2.7192358980871965	4.382355634419422	158.0131958881139	0.462612685771845	0.4811815159602513	0.6674924331697292
156	Patient 25 (RP)	Passage 2	0	1.7813614161970026	150.33126935607444	2.006718756919729	2.873296179829524	3.50467560644297	158.47014729040998	0.4554921380847536	0.4502996626782467	0.640502048447281
157	Patient 25 (RP)	Passage 2	1	1.8132201066692462	153.0354865462146	3.254381887096407	1.4945473757683563	3.5811553059700234	158.76163198194214	0.550888147462705	0.15138541682205595	0.5713101569561657
158	Patient 25 (RP)	Passage 2	2	1.4589867926854387	150.7695949691186	2.1759555353171516	1.818269855835955	2.8356459158927185	158.128712713205	0.38645202597791145	0.5695058526658744	0.6882456571625548
159	Patient 25 (RP)	Passage 3	0	1.8927213583875804	135.36088885922604	2.058341871713982	3.0687069807447855	3.6950959114105273	159.59327872150513	0.3338756287528598	0.7512455204446796	0.8220965682103989
160	Patient 25 (RP)	Passage 3	1	3.20260538609996	106.21566346269168	3.1396682190875365	5.495289537701881	6.328959126833104	160.22807992787097	0.5594404143230794	0.8111891456398294	0.9853940365061356
161	Patient 25 (RP)	Passage 3	2	2.906114866674627	112.13945468796094	3.5203895567964367	4.542372596353021	5.746850566675655	158.64009604271033	0.5838497696098752	0.6440826686500151	0.8693233216294324
162	Patient 26 (JF)	Passage 1	0	5.487272184215627	106.76966499754057	7.672585728962921	7.620617990215294	10.8139904901511	153.9774911845898	1.679359808326275	0.8233980858406516	1.8703565899548975
163	Patient 26 (JF)	Passage 1	1	4.864595017982869	102.23778756746657	6.401574414158431	7.177852527794853	9.61778154725812	152.885373151133	1.153421164481068	0.9083151889533178	1.4681338035602083
164	Patient 26 (JF)	Passage 1	2	6.123559012064176	100.60740402866713	3.8381182300487886	11.552796095543762	12.173670324640964	152.67918467678325	0.8942918404779387	0.9969417374852272	1.3392724606611914
165	Patient 26 (JF)	Passage 2	0	4.674883514140538	107.85841017415925	5.820645361700908	7.24929788850499	9.296893691065485	157.83775178462741	0.7002543121475117	0.703956730543513	0.9929306018844907
166	Patient 26 (JF)	Passage 2	1	4.312973555361469	104.64794962110557	4.394302175518196	7.3468583512327585	8.560737073572723	157.59755357607054	0.7754537535862233	0.7207050646387748	1.05865212140105
167	Patient 26 (JF)	Passage 2	2	4.509748559097423	103.59143108696531	4.2573910870713405	7.888109619051861	8.96368519251167	157.9679195876863	0.7002566589042274	0.7164611966690461	1.001836331279792
168	Patient 26 (JF)	Passage 3	0	4.836018117297134	92.69348074422551	5.742494123780922	7.687710462934972	9.595682931588469	158.05557224364077	0.9829596342626226	0.710594368916963	1.2129113734012908
169	Patient 26 (JF)	Passage 3	1	5.4697926057697455	83.62769294451437	6.405983809772891	8.754673344502674	10.848084344252586	156.43038722071978	0.9877891062341858	1.0088921360187848	1.4119457002716067
170	Patient 26 (JF)	Passage 3	2	5.178377402318101	87.8244940996894	5.540220885384165	8.682800490940103	10.2997607653924	157.10699769058527	0.7553466827815709	0.7789413635501126	1.0850337594003385
171	Patient 27 (RV)	Passage 1	0	2.6244971277278224	116.84961533736364	1.9290845359953654	4.840933616062257	5.211142429653795	162.6035463090708	0.3518211156472958	0.5216868545909459	0.6292338767646752
172	Patient 27 (RV)	Passage 1	1	1.826544376482917	122.91400193807081	2.1372831486500683	2.79391752452558	3.5176632003866852	161.80256026098937	0.5881078606439513	0.7907162512175717	0.9854456076774483
173	Patient 27 (RV)	Passage 1	2	1.8602688853561813	125.12567480294516	2.8646988730805982	2.238470252777443	3.635553424995809	163.02714289879378	0.5990673419073671	0.5160144544085952	0.790665920157533
174	Patient 27 (RV)	Passage 2	0	1.923298543065308	121.74505595200603	2.7028935522718838	2.662581545744175	3.7940709063814775	158.6878953026788	0.42877594250584006	0.4663542553750396	0.6335101422851722
175	Patient 27 (RV)	Passage 2	1	1.8008938967381196	122.24003068170867	2.466889019351675	2.5238726086828875	3.5292314147215724	158.58268261079863	0.5495355634279346	0.4641245469749989	0.7193058671919794
176	Patient 27 (RV)	Passage 2	2	2.1367802057474714	121.6656416241668	2.0991544019294466	3.660524239631552	4.219702230261032	158.77413599164524	0.48030445360190205	0.47617151371860833	0.6763369564254881
177	Patient 27 (RV)	Passage 3	0	2.7049558289764213	92.70536712574614	3.8818615731591137	3.68332926603217	5.351239459711969	164.09982910132496	0.4135121456435739	0.6785190469551159	0.7945944825353565
178	Patient 27 (RV)	Passage 3	1	2.8508035593381216	94.65939744805947	2.954462544846287	4.801675697702706	5.637813267110606	162.42320699282317	0.5006121689503574	0.6875847273100653	0.8505206058240081
179	Patient 27 (RV)	Passage 3	2	2.4314577884652833	95.46740931118406	3.043341018583757	3.636559633931773	4.741992252897131	163.2427495015967	0.7252538244917283	0.7971601293828319	1.0777093215786582
180	Patient 28 (AP)	Passage 1	0	2.2990744495404183	115.09437653911989	3.494759138084465	2.800592783668723	4.478466408622733	162.60198142801087	0.672110075935358	0.7966052791579269	1.0422628866826793
181	Patient 28 (AP)	Passage 1	1	2.2437841285017863	116.50519056888758	2.532344691325379	3.562822207160899	4.371095024764697	162.6014410415527	0.5668500611405751	0.842898661719378	1.015774160797267
182	Patient 28 (AP)	Passage 1	2	2.111736829373048	123.17529516827967	3.0217727188051287	2.807648143754498	4.124802839317659	161.45155793887633	0.5037350478225695	0.7549717110424121	0.9075964317245379
183	Patient 28 (AP)	Passage 2	0	2.298443858603037	121.52732723687949	3.6125253290019192	2.745572134595968	4.537455850909216	162.90154428411944	0.5074369789507176	0.5342085716676198	0.7367978594226434
184	Patient 28 (AP)	Passage 2	1	1.9356113932757493	118.43221498875043	2.4011643488938783	2.9213165657020426	3.7814918626706233	163.31191240032825	0.6176389493720055	0.5524556850011165	0.8286646822879611
185	Patient 28 (AP)	Passage 2	2	2.30984435705594	107.04019019454515	2.977399565345843	3.39915951947926	4.518760185115834	164.51326886473655	0.6855433643310042	0.6725775050700946	0.9603802396470812
186	Patient 28 (AP)	Passage 3	0	2.309939147509976	105.77713546722097	3.0686378386395563	3.4016167512430058	4.581215418103308	161.2341716449296	0.4189530871487396	0.4245221601960765	0.5964400671727232
187	Patient 28 (AP)	Passage 3	1	2.060689870105734	102.17992536509189	3.0656088463655444	2.656955641430603	4.056768526727226	161.25197886955155	0.5051649013666222	0.5226935105855145	0.7269113313059292
188	Patient 28 (AP)	Passage 3	2	2.0000158598366804	101.95521058541806	2.920848246714018	2.5484521843742756	3.8763337080770497	162.04196972566018	0.7728371313719726	0.6140142591108088	0.9870616708284519
189	Patient 29 (PG)	Passage 1	0	2.9731875527502614	118.6294402445863	1.7440481616246146	5.631226764402517	5.8951182229188115	161.66332373050292	0.5238410021428623	0.5766703023399661	0.7790751139183603
190	Patient 29 (PG)	Passage 1	1	2.3019422399350717	120.86565768134031	2.3151592483421757	3.8527480587987557	4.494844819319337	164.55423571609302	0.5246174603297101	0.8466988098163947	0.9960533892454231
191	Patient 29 (PG)	Passage 1	2	2.236043343303013	118.40523691905298	1.8416754084277556	3.881904237441633	4.296620627734645	163.27254434438083	0.5914832846244522	1.0903018104423594	1.240407398334925
192	Patient 29 (PG)	Passage 2	0	2.818709617864464	108.32083412661757	3.4487300219160018	4.359321924226307	5.558545349559082	156.21879741182516	0.4739494301062513	0.8114438822023371	0.9397176364534406
193	Patient 29 (PG)	Passage 2	1	2.9626879679784213	106.38723789751532	4.0954607776392224	4.1809863828144325	5.852644369382183	161.3959389516029	0.6143609826602346	0.6922387239530942	0.9255451733737566
194	Patient 29 (PG)	Passage 2	2	3.2666313266668623	99.68832718031578	5.05029360029526	4.013625260885704	6.450942038493533	161.47991445405472	0.6023728004967404	0.8402468224657769	1.033860587043592
195	Patient 29 (PG)	Passage 3	0	3.411953721924045	106.51774260299904	3.96555792951153	5.455996546523535	6.74489051119353	164.59062525810197	0.6590759713610305	0.7986135850280615	1.0354539073357434
196	Patient 29 (PG)	Passage 3	1	3.6228530195947446	105.89358808637455	4.218042982216638	4.608416969554526	6.247350923800035	162.30932545907973	3.530081294879286	1.0046832798376144	3.67026735282893
197	Patient 29 (PG)	Passage 3	2	4.331414136514191	105.44422628482502	5.936868973067904	6.216411523582581	8.595940055276483	163.61563325098024	0.606879047083339	0.8866262325717925	1.0744339226184325
198	Patient 3 (BD)	Passage 1	0	2.1962788933055757	121.51488291678058	3.3584182888721257	2.674245772027091	4.293083257081739	152.43748809622375	0.6767138867220025	0.637227096097072	0.9295160334726379
199	Patient 3 (BD)	Passage 1	1	2.9900654901669474	127.34128722945336	3.2587060681851403	4.884871850510019	5.872064222633456	154.82633363656228	0.8703600563059778	0.723395935573625	1.1317368542277773
200	Patient 3 (BD)	Passage 1	2	2.3845319601518167	122.38841533687973	3.0296353932852083	3.5049836700477925	4.632882595485031	156.2041764751382	0.8127617417326536	0.7872660818106245	1.1315341499016942
201	Patient 3 (BD)	Passage 2	0	1.7406402674044374	111.00733230365027	2.4702875005857377	2.345951910517527	3.406730206812827	147.62428551298666	0.5277204274762205	0.48478305503855423	0.7165915573241138
202	Patient 3 (BD)	Passage 2	1	1.92895996306987	114.9031776137139	2.40979146158748	2.8780586374409673	3.753707022249936	148.78087097594693	0.6124544583060436	0.6466291704822992	0.890634463524501
203	Patient 3 (BD)	Passage 2	2	1.6258818873905834	105.29959971536894	2.340893419640966	2.086803077161838	3.1360052750227463	148.5771990785792	0.6500017575174764	0.562970938177774	0.8599061355802569
204	Patient 3 (BD)	Passage 3	0	2.6941175129075643	111.3265904418117	2.8599684776481062	4.414574500218023	5.260027348894303	144.13923001667712	0.7690891188558813	0.8795970154351455	1.1684130187159554
205	Patient 3 (BD)	Passage 3	1	2.6492297939449165	114.29305469811955	3.7443367333170863	3.566373207842113	5.170983990507194	144.95398820329015	0.9236761954728433	0.6938449829297636	1.1552482739307557
206	Patient 3 (BD)	Passage 3	2	2.532092642142951	119.05636061514532	3.2530109695745955	3.712364206115837	4.935962759890184	145.65603002121813	0.7541028518032997	0.8447325703779216	1.1323622329251182
207	Patient 30 (JR)	Passage 1	0	7.143057821501335	102.60105911638148	11.889921032809234	7.812907102000261	14.227147976700232	162.6267338331077	1.171661461903718	0.5554908037130102	1.2966729018222305
208	Patient 30 (JR)	Passage 1	1	4.946051980885109	101.25565250924042	8.277612600780913	5.324695009131846	9.842319203769025	161.83820706905033	0.5842887893950757	0.8006747730363205	0.9911980032211155
209	Patient 30 (JR)	Passage 1	2	4.176730765011668	99.28059957687618	4.872011398772005	6.693639311858281	8.278967466237498	161.30110319521805	0.8813184091402366	0.6799228546470537	1.1131115067956472
210	Patient 30 (JR)	Passage 2	0	3.190096259484075	96.70218396887188	4.905111758395799	4.05034456573376	6.361242996735916	160.41094118217637	0.3817671067047287	0.3093509201759594	0.4913696323292807
211	Patient 30 (JR)	Passage 2	1	2.1073261279815245	106.69642181821881	3.2090932124373714	2.691901456738268	4.188628976037531	160.73718981726506	0.33350167038149436	0.3278072232974003	0.4676333390522949
212	Patient 30 (JR)	Passage 2	2	1.95314603566578	112.17796551076127	2.318765932380042	3.113988157842506	3.882473141742213	160.91117442339913	0.3098495318411241	0.29918776347971593	0.4307203851667091
213	Patient 30 (JR)	Passage 3	0	2.05873951807288	105.14459409929268	2.363029734442175	3.3257397631104912	4.079761573645215	158.43994887573677	0.46536240249582156	0.30433032982443603	0.5560387714069344
214	Patient 30 (JR)	Passage 3	1	2.1316298876959943	102.89793947352656	2.1342788447871937	3.6564579327000573	4.233772643979757	159.48330733729122	0.39161022452872224	0.3117603945477506	0.5005528059695654
215	Patient 30 (JR)	Passage 3	2	2.2558161371351826	109.02218621157779	2.4766371090935775	3.714769558197082	4.4646661958815175	159.0944891714912	0.44490525048069046	0.47290681501281395	0.6492931060706325
216	Patient 4 (DB)	Passage 1	0	1.9148617573930506	133.80209879865134	3.063486914883616	2.129875604751402	3.731128806323669	160.59079336352073	0.6997657432619383	0.5057548169660752	0.8634002723692651
217	Patient 4 (DB)	Passage 1	1	1.621194444098574	133.5454427358977	2.052107055182798	2.359239570073352	3.126844210211137	160.2096887526799	0.6292357741454584	0.5830894681856211	0.8578642010093583
218	Patient 4 (DB)	Passage 1	2	1.6083440024093458	131.8032656447299	1.9798882314619934	2.368179387968891	3.0867832808090707	160.61823517068603	0.554826330532934	0.7148555382798717	0.904903695241679
219	Patient 4 (DB)	Passage 2	0	3.3965870908894793	121.63966068482895	3.6614965940874487	5.620958348221631	6.7083328823901125	153.07280659271584	0.5816440213898457	0.8984295383686115	1.0702735178597047
220	Patient 4 (DB)	Passage 2	1	2.3829027860518	118.33787860148233	3.494636553037527	3.110438852101752	4.678388022651613	153.2593755908933	0.6221298992008986	0.6622255273877127	0.9086188753287345
221	Patient 4 (DB)	Passage 2	2	2.183561122648904	126.12129408803938	2.420566909714653	3.431260243952715	4.199129793913971	153.45786388995006	0.7802658502483579	0.9111810369927491	1.1996106365146046
222	Patient 4 (DB)	Passage 3	0	1.916097944263312	136.30336207611182	2.781242343862396	2.4965499174767283	3.7373881877249855	158.1154465322506	0.5582283262812151	0.6372095401289768	0.8471451246947649
223	Patient 4 (DB)	Passage 3	1	2.0938675357370258	138.6406126592811	2.5512799377639737	3.176041736672998	4.0738520387866055	158.37906210755185	0.568939220570421	0.7855970711660774	0.9699765950413427
224	Patient 4 (DB)	Passage 3	2	2.305095155115259	131.24967145277535	2.9412262736051717	3.400473685321097	4.496001921386001	158.12794179809032	0.7032100513379053	0.7384558504975662	1.0197163426349227
225	Patient 5 (CB)	Passage 1	0	2.645226657280694	123.97143784740537	4.1332544625642855	3.2575486444019432	5.262643406402577	156.89700298333807	0.30946356879870585	0.44464924399736094	0.5417385445037632
226	Patient 5 (CB)	Passage 1	1	1.718216062186231	124.92562143832731	2.2942608563236453	2.4619546463272792	3.3652419760592824	156.68874570046233	0.46228059103223446	0.5201046463381536	0.6958535679204697
227	Patient 5 (CB)	Passage 1	2	2.015318016450237	126.13032502512444	2.4467604848413806	3.1388251586914415	3.9798065589944924	157.08629255005977	0.3972921034409	0.49932511176946903	0.6380960607150679
228	Patient 5 (CB)	Passage 2	0	1.7615331563450896	124.05333534354092	2.05186657807639	2.7795840662662865	3.4548869787112193	159.0322891187745	0.38861257557295703	0.5698530284648754	0.6897479307283476
229	Patient 5 (CB)	Passage 2	1	2.1273329908413308	127.94768551709032	2.7006764745168046	3.20424871259391	4.190568366244398	158.78536514731982	0.3913939273930769	0.6230009447177934	0.7357441019263697
230	Patient 5 (CB)	Passage 2	2	2.161971235257217	119.9034354611742	3.1283090880581947	2.863729272923557	4.241139363311087	158.64377248334372	0.4756381905618481	0.6949702878330413	0.8421492678211441
231	Patient 5 (CB)	Passage 3	0	1.6677583751081757	129.5349443911346	2.4273763552997543	2.1646563909249172	3.2523673318123842	162.88330345795853	0.46488154896772504	0.5759026613611118	0.7401207536162209
232	Patient 5 (CB)	Passage 3	1	1.7728814780137032	134.3888219384929	1.9923013898967479	2.8112052795913804	3.445597183680496	162.7338663202172	0.4386029244401865	0.7126867915303055	0.8368362971031102
233	Patient 5 (CB)	Passage 3	2	1.6902918998481415	137.9695792184242	1.5598418840034094	2.7693523484411267	3.1784302938569673	163.13338317603217	0.422315953492709	1.0712501711956992	1.1514893372764121
234	Patient 6 (LG)	Passage 1	0	1.7254607022363029	131.52787252487886	2.224250144978545	2.53458768305429	3.3721541231870753	156.38457481270737	0.4532871032775919	0.5761648299938121	0.7330996585182595
235	Patient 6 (LG)	Passage 1	1	2.117701556798746	132.3733494378662	3.344482477230235	2.527046253285374	4.1918403842159515	156.0893604753842	0.3905757469538864	0.4632108740293223	0.6058991070529771
236	Patient 6 (LG)	Passage 1	2	2.381598782906498	133.03131916961297	3.8999513833487	2.6318328152966086	4.704908581487584	156.14978431798286	0.4005321556289459	0.6256678696549607	0.7428904971874031
237	Patient 6 (LG)	Passage 2	0	2.332708089842408	101.76682150580791	2.097869744846931	4.024120923958638	4.5381281027518225	149.2413450798281	0.5658424080378816	0.9226721096602524	1.0823592068620331
238	Patient 6 (LG)	Passage 2	1	2.2161103093037786	107.24029794997067	2.775551685409659	3.337991930053233	4.341183857368967	148.70350808617508	0.5244972407000023	0.7236055368964065	0.893701476181534
239	Patient 6 (LG)	Passage 2	2	2.9999845676136117	104.71567391544762	3.202236993780456	4.9479255465656165	5.893749992890159	147.9590056116936	0.8002389318314179	0.7892770723693173	1.1239842725708262
240	Patient 6 (LG)	Passage 3	0	3.172941943606609	102.79675513266892	2.8904239876190614	5.573836690203066	6.278710558487112	150.5009952094058	0.4824978234874231	0.7843671863768245	0.9208887189746634
241	Patient 6 (LG)	Passage 3	1	2.862356907380031	100.84848686826855	3.1697524292865173	4.65365577654696	5.6306165336983005	149.5223908878346	0.7544770205956804	0.7065905014512257	1.0336854992443443
242	Patient 6 (LG)	Passage 3	2	2.654311433584421	100.3899588656201	3.174640413901037	4.121843408596522	5.202685349179243	150.08543909470993	0.5275085738196107	0.9139346846522497	1.0552449494139295
243	Patient 7 (RB)	Passage 1	0	1.485281210267947	131.70621583073373	1.6047719402692224	2.435243194040264	2.9164537360285476	161.18147454534804	0.28589514571127855	0.4866237412662095	0.5643923279999437
244	Patient 7 (RB)	Passage 1	1	1.275940358417683	127.22475226688573	1.4788816845630297	1.9801939875713526	2.471489280848638	161.74508318717116	0.3748025869185866	0.5131851015429019	0.6354808632889453
245	Patient 7 (RB)	Passage 1	2	2.136254357183273	137.09259094448512	2.2823757358376575	3.5378726286176834	4.210199726362479	160.10067727568455	0.4924744517129524	0.534806406922548	0.7270137402246117
246	Patient 7 (RB)	Passage 2	0	1.8320074593134665	98.63848616014232	2.482264014000487	2.593848243627752	3.5902205149785136	164.4063368762062	0.5205307892273561	0.5141689170053877	0.7316570082683193
247	Patient 7 (RB)	Passage 2	1	1.7547172478660373	110.89474686889379	2.1398198103323542	2.6647745730497614	3.417579896046811	165.72424177323916	0.4887744176902783	0.6303790150238503	0.7976704419563948
248	Patient 7 (RB)	Passage 2	2	1.8117012686886194	112.96099431795328	2.1262019173799445	2.740065250583991	3.468240500733486	164.97212353815337	0.5956829366965972	0.8634324616739099	1.048977491152098
249	Patient 7 (RB)	Passage 3	0	1.9440188817633066	129.07299389904387	1.8283837627283903	3.306909099799608	3.7787081096779995	161.06496070905087	0.3898334043361608	0.8283915676335847	0.9155340913711234
250	Patient 7 (RB)	Passage 3	1	1.7844486151682326	125.10415667726757	2.3655128944419315	2.518682020718758	3.455345189017006	160.8474864532474	0.6008019243444769	0.6607980880301481	0.8930940966327825
251	Patient 7 (RB)	Passage 3	2	1.5325357025524613	125.91067968005335	2.0865114553213804	2.0502025930922945	2.925211227571389	161.10200804685996	0.6123254400702812	0.6803378189729634	0.9153152421336337
252	Patient 8 (MH)	Passage 1	0	1.3897087541764406	109.90143855899389	1.3937048032131059	2.334990695496189	2.7193003928497967	166.40577087366643	0.3017687395373941	0.4893901174150248	0.5749496144754593
253	Patient 8 (MH)	Passage 1	1	1.272804558063706	103.42723642050575	1.6716831353917685	1.8687524122465244	2.507341237931219	166.60053132107527	0.24665516388831718	0.36404246841234633	0.4397336565246363
254	Patient 8 (MH)	Passage 1	2	1.5523462855474548	102.36123340155886	1.8233782477146947	2.4478979980005464	3.0523618466450193	167.07121687986987	0.4109478914038324	0.39156729780265404	0.5676293845087025
255	Patient 8 (MH)	Passage 2	0	2.0439356425629174	100.5268845339564	2.4966448776647736	3.164246335741343	4.0305943133019815	158.99570927115133	0.43336609470559384	0.5264930705087166	0.6819099099837707
256	Patient 8 (MH)	Passage 2	1	1.2308087397963667	103.44693871811577	1.4956202284195599	1.896159920667248	2.415016006655567	159.44018604170103	0.3319122683368004	0.34218788634520764	0.47671616653296006
257	Patient 8 (MH)	Passage 2	2	1.5333322480059663	101.22596254810982	1.8086200453564791	2.3450670983565396	2.9614939075168856	159.90363756428414	0.5230848643884976	0.6003059149201819	0.7962317293605484
258	Patient 8 (MH)	Passage 3	0	2.2328922885094733	88.57280342461878	3.4131482922361127	2.818414673203534	4.426402888906892	163.6565134399844	0.42366722162230624	0.4131530451779947	0.5917679895170188
259	Patient 8 (MH)	Passage 3	1	1.4534358738653068	95.09282560241819	1.6875573404559328	2.224425480075732	2.7921172063036415	163.7835722732033	0.6225311788138147	0.5161780656152123	0.8086933065245316
260	Patient 8 (MH)	Passage 3	2	2.859768160519056	97.73339195214626	1.4686207864865743	5.483817101854819	5.677067642814891	164.1510291098222	0.29754861201041233	0.6288589110993322	0.6957001556549781
261	Patient 9 (FC)	Passage 1	0	1.6504184944442344	115.91219932187866	1.4744388592239246	2.863929247429591	3.2211893275422625	157.5826839561163	0.4590613838002144	0.5556318828555038	0.7207386095819482
262	Patient 9 (FC)	Passage 1	1	1.9879559087725314	120.76854225003916	2.3840565453635403	3.02957257773274	3.8551310762723667	159.01625467024292	0.7742593884103324	0.5885249061101891	0.9725426292217472
263	Patient 9 (FC)	Passage 1	2	1.508330200197021	114.84678685364885	1.7670131100062076	2.33103156801737	2.925071537933274	159.5449651556711	0.5977086178893332	0.43236660067474675	0.7376967325928812
264	Patient 9 (FC)	Passage 2	0	2.409104027013211	91.35058176700298	3.220681458063361	3.504529975311144	4.759676396790802	161.38988533610404	0.5528613317154905	0.5049294976641647	0.7487385723452554
265	Patient 9 (FC)	Passage 2	1	2.091385397520497	91.19507373828486	2.1109294066313553	3.541135023070228	4.122579315355327	160.838395769927	0.46713797261142226	0.5307479882173439	0.7070440668390251
266	Patient 9 (FC)	Passage 2	2	2.145200926458813	90.94279363009159	2.8168434276488856	3.073566803542654	4.169102996056601	161.0993508277863	0.8312399472636531	0.5789373177330986	1.0129798950575848
267	Patient 9 (FC)	Passage 3	0	3.423445851097312	91.1469670254591	4.462527320426609	5.074043815160888	6.757223595806664	159.0389315078883	0.7081381105596392	0.8475822521904687	1.1044705780849227
268	Patient 9 (FC)	Passage 3	1	2.8716258365480813	85.09594744665377	3.09754118726166	4.682305027475911	5.614155482092437	160.5245251972915	0.7128135151554172	0.9788232200071086	1.2108666332066909
269	Patient 9 (FC)	Passage 3	2	2.8525747763134204	83.80011567043836	3.825142042703456	4.032042759863538	5.557794568372022	161.88633386849077	0.8558112256904983	0.9629320326974403	1.288274409282703
