# Supplementary material for: Assessing Smoothness of Arm Movements With Jerk: A Comparison of Laterality, Contraction Mode and Plane of Elevation. A Pilot Study
Source: Front Bioeng Biotechnol. 2022 Jan 21;9:782740. doi: 10.3389/fbioe.2021.782740 (PMC8814310; doi:10.3389/fbioe.2021.782740)
Supplement: Supplementary file 2 [file DataSheet1.zip › sent_frontiers/04 Hair combing, right arm.csv]

	patient	passage	repetition	jerk total	left OXY mid	left jerk ascending	left jerk descending	left jerk total	right OXY mid	right jerk ascending	right jerk descending	right jerk total
0	Patient 1 (CT)	Passage 1	0	1.519234844906297	123.37744231423196	0.17932898218786536	0.3880456148893698	0.4274789855506406	53.381936384532615	1.1128858949327678	2.794824638091293	3.0082486221757727
1	Patient 1 (CT)	Passage 1	1	1.5856619797996518	124.8365246648951	0.18558564282698084	0.41508047630598777	0.45467992328000295	49.77194328002715	0.9913880694263483	2.977870299374	3.1385604700395207
2	Patient 1 (CT)	Passage 1	2	1.7431670361925495	124.79278756494939	0.15773435786044682	0.5197887136755762	0.5431946561907229	54.444176678970145	1.4031650836788203	3.1449312516657217	3.4437573709190246
3	Patient 1 (CT)	Passage 2	0	1.4120605842985279	165.34581012328485	0.6468634873829071	0.38674655973014976	0.7536612453697501	19.102257925220037	2.4907089820864696	1.0972802143023908	2.7217007738077523
4	Patient 1 (CT)	Passage 2	1	1.5677396607244094	166.4473547459564	0.6243234877788142	0.3520831504187227	0.7167582313451838	21.037597166489988	2.5715745193994053	1.6445341906472442	3.0524560951850015
5	Patient 1 (CT)	Passage 2	2	1.6777496857532272	163.18660490531207	0.9229261192680778	0.2804819407418869	0.9646049661439493	20.222728690257274	2.810001664162467	1.5597448313345368	3.2138626746441172
6	Patient 1 (CT)	Passage 3	0	1.9305454418464265	164.047624795478	0.6591377342180381	0.25758487439733585	0.7076810864989825	18.571116470386556	3.3665272029311093	1.7531984724703922	3.79568311268837
7	Patient 1 (CT)	Passage 3	1	1.6647759768579775	162.61733783412717	0.7540438796681175	0.28495260241177955	0.8060894231325655	24.456011230110562	3.0309140939879375	1.1178979422437547	3.2305008983759067
8	Patient 1 (CT)	Passage 3	2	2.046819837701252	163.23349891407992	0.6608849958090331	0.2612143820770361	0.7106348788860519	33.61079233907942	3.821492582137601	1.2841644386944482	4.031486557206923
9	Patient 10 (SM)	Passage 1	0	2.5506152405626614	165.57343755726188	0.6934896435417517	0.42380348929545736	0.8127344481678321	25.37028429770879	3.8827638278653493	3.207204420573132	5.036071399247971
10	Patient 10 (SM)	Passage 1	1	2.486157490333335	165.7545343892362	0.5924958925818262	0.35587711761386165	0.6911583795104311	23.777297528666292	3.7464561792714113	3.195353260313133	4.924044715616899
11	Patient 10 (SM)	Passage 1	2	2.353556636146441	165.96706610390655	0.6358997773823458	0.38212242075478736	0.7418800922780012	23.85511084415228	3.2142458184619866	3.3578494762834477	4.648282401799334
12	Patient 10 (SM)	Passage 2	0	1.845983033502643	162.5021429415819	0.5584410060902707	0.32295712136768207	0.6451028286445607	11.29869616059986	3.23817048991734	1.651880037600117	3.6351692918478045
13	Patient 10 (SM)	Passage 2	1	1.719674373183854	161.9662238985829	0.5295197007065683	0.29998735620351014	0.6085914288899782	17.42518513778055	3.1071498094344636	1.3432633150481537	3.3850755193677404
14	Patient 10 (SM)	Passage 2	2	2.300591273561304	162.15617563030284	0.6081724786410079	0.31288036991672	0.6839355888207388	24.82822178389832	4.392046146448931	1.188715100330278	4.550067355797069
15	Patient 10 (SM)	Passage 3	0	2.204392423891892	167.15204779993567	0.9205512417625605	0.3990542243853433	1.0033239071757336	12.25107085959996	3.8576539735669986	1.8839402303577066	4.2931020220043115
16	Patient 10 (SM)	Passage 3	1	2.4191398229140133	166.4474499879848	1.0282460366958706	0.39605842436871963	1.1018857415785899	6.467734822541058	4.4788405040285975	1.4610905116427353	4.711135504710045
17	Patient 10 (SM)	Passage 3	2	2.663220319482419	166.9890373762896	0.9273376613678239	0.3930527232262357	1.0071968930783617	19.55418051343371	4.906634101462638	1.81148173972397	5.230346479822293
18	Patient 11 (CC)	Passage 1	0	3.2532843231501127	163.63465644518618	0.44273538627434367	0.43817943811801974	0.6229091765650236	21.533538799739212	5.26126994222321	3.777096543884841	6.476682770274319
19	Patient 11 (CC)	Passage 1	1	3.4445422656099463	162.80691611234576	0.5515842185699	0.4892036916693334	0.7372688804759573	41.387129470433266	6.053376477085648	3.205082448680702	6.849519711350201
20	Patient 11 (CC)	Passage 1	2	4.177491376852021	164.21163224591683	0.6075957258249715	0.5574111698821577	0.8245482268188863	19.539235744813812	7.0318940313245815	4.43602562758192	8.314196114859321
21	Patient 11 (CC)	Passage 2	0	2.404610917575055	163.923887199871	0.47221279517873566	0.5547415561698466	0.7285074591740689	13.655495243623548	3.077844425162972	3.622811785906846	4.753723965651806
22	Patient 11 (CC)	Passage 2	1	2.3944092966889055	164.91950365564762	0.38340064095541726	0.4449864651880371	0.5873746723221634	24.922516551976642	3.4742847543023863	3.243010940563949	4.752659730571447
23	Patient 11 (CC)	Passage 2	2	2.0787510194302747	164.68225229046436	0.42576747468234727	0.49275916857738605	0.6512215757439705	22.30434487074813	3.0981557936928588	2.6948403181677647	4.106182370817834
24	Patient 11 (CC)	Passage 3	0	2.6948195768488614	165.15151871846868	0.3974452627337812	0.6430041036583493	0.7559213015856885	15.444418337836439	3.9907039610715516	3.542749650761161	5.336365166747915
25	Patient 11 (CC)	Passage 3	1	2.5432676616414636	165.5292376857033	0.5152328256654639	0.48906192762134365	0.7103847082334492	28.567259012832093	3.9886394738511814	3.07554065311275	5.036684937666146
26	Patient 11 (CC)	Passage 3	2	2.5437812768142334	167.6905894307093	0.4279654216988187	0.44412099787445675	0.6167640253150721	18.25957866304772	4.54565241263584	2.1999861403330985	5.0500390963001225
27	Patient 12 (NM)	Passage 1	0	1.9309479774489713	159.2727234762915	0.5605723797352831	0.5519949417337634	0.7867272771562832	22.20120131891632	3.2891806855956585	1.8645618722208788	3.780912662021612
28	Patient 12 (NM)	Passage 1	1	2.1187942278379426	160.33064107424144	0.6069665038002455	0.3388592879907983	0.695150310215801	26.465997349035714	3.5208801936359047	2.2532919535530236	4.180182049371105
29	Patient 12 (NM)	Passage 1	2	1.5920115872821157	160.57367913561984	0.5892210059585258	0.3831876788410159	0.7028614309224419	17.657602520390476	2.730237035126819	1.479795633560817	3.1054773200079473
30	Patient 12 (NM)	Passage 2	0	2.42447764792975	159.71152178473594	0.5306642401157053	0.30403552538218503	0.6115898433035004	34.12172387810664	4.557722338433645	1.538015738071246	4.810231317183394
31	Patient 12 (NM)	Passage 2	1	2.36617087817711	160.08065590032965	0.6188943799178439	0.2784115666188322	0.6786333722423654	34.71759577240463	4.391347250414016	1.6280615993548784	4.683429859089672
32	Patient 12 (NM)	Passage 2	2	1.9971444208713216	160.1826945920161	0.5803351690339436	0.4761101207359857	0.7506462252518763	53.20793818277327	3.2979627065125183	2.124691879364516	3.9231203901722025
33	Patient 12 (NM)	Passage 3	0	2.3290655799137547	157.18187386275292	0.6069960437412502	0.3174902553625648	0.6850140577883904	33.4963945797982	4.1402801053760445	2.021638516603694	4.607487562955353
34	Patient 12 (NM)	Passage 3	1	1.8386026605550159	157.07583097735022	0.5889706281427153	0.32408804969134575	0.6722495554238506	35.610299701325154	3.1690914403353747	1.73976405056129	3.6152343643023155
35	Patient 12 (NM)	Passage 3	2	1.9569988692276412	157.38957163728773	0.4335606641624478	0.2631471872023455	0.5071698843991914	32.95422415787104	2.6284360401193934	2.855430088094098	3.8809994853119445
36	Patient 13 (JL)	Passage 1	0	2.4240298566255056	167.74337117361617	0.7498752200152355	0.4766773128407086	0.888557317323951	35.61723857373245	3.6632030460363962	3.0487853844748103	4.7659363064436295
37	Patient 13 (JL)	Passage 1	1	2.2858820747481463	168.72184336368653	0.7287486906662084	0.39368047301729664	0.8282867673594909	41.283978153890935	3.5487491534840987	2.760678886665855	4.4961059228666675
38	Patient 13 (JL)	Passage 1	2	1.9397069393297308	168.19468991796552	0.26508986761606995	0.723446836058244	0.7704855368632102	38.74371162121062	1.3190953381215755	3.565976944452416	3.8021315179015387
39	Patient 13 (JL)	Passage 2	0	3.227287420379551	167.3363173151812	0.32433150435840524	0.7590430992465617	0.8254316151161233	46.71264266268446	3.136844182486018	5.58035909225659	6.401577854226814
40	Patient 13 (JL)	Passage 2	1	2.768920967771553	168.7895573373229	0.5674579560490154	0.6131498490306724	0.8354407634594224	41.08169203674747	4.399269030424864	3.258245545037212	5.4744618031191115
41	Patient 13 (JL)	Passage 2	2	2.9872298261036128	167.98415966053352	0.3125994620011173	0.6966819820377291	0.7635995074248062	48.43906272548812	3.269467498910122	4.941828224623259	5.925460651131917
42	Patient 13 (JL)	Passage 3	0	2.7565697248037124	171.92831431248396	0.736454631970884	0.827129208169514	1.1074782850956932	46.138926543825306	4.246716323642829	3.3367047974558206	5.400759061359723
43	Patient 13 (JL)	Passage 3	1	2.270313434207023	169.29864946938875	0.5525953491532687	0.8164598568224586	0.985884535687812	50.313409421662605	2.489739132476273	3.6669501077423283	4.432304596985092
44	Patient 13 (JL)	Passage 3	2	2.7263393601219206	169.15724048206923	0.37288895077306544	0.9217137662042955	0.9942848869509906	51.200498340572885	2.6174139093782296	4.678915175206133	5.36125944063341
45	Patient 14 (RD)	Passage 1	0	2.81567238047198	155.0955821256039	0.754918371570231	0.7913870344349144	1.0937070841893353	48.35497118930893	4.049627792617035	3.757174918987499	5.524115189838554
46	Patient 14 (RD)	Passage 1	1	2.450140351227556	155.4914284404744	0.6028466765544496	0.6223215326270534	0.8664341898863582	57.124180168124546	3.530438679000416	3.286037962542084	4.8230739946065455
47	Patient 14 (RD)	Passage 1	2	3.9530807157546004	154.93230048170378	0.5370226388239906	1.0558857680943863	1.1846046048676977	55.17716353584325	2.0162120828847927	7.552416126514695	7.816911187368695
48	Patient 14 (RD)	Passage 2	0	2.6623421431539964	156.7229724721404	0.5450629157490888	0.5887039864152587	0.8022879568746595	39.651047700324625	3.662357109833479	3.780970402312257	5.263895590065322
49	Patient 14 (RD)	Passage 2	1	3.0251981938714834	156.9946225759029	0.58949146105561	0.5708878900963663	0.820617551430725	41.01047878060853	4.351057227362125	4.123370500854466	5.994487741508609
50	Patient 14 (RD)	Passage 2	2	2.9460752884066115	156.66240816948255	0.7274263827494867	0.7431295154776999	1.039899331230732	39.0210225730981	3.8360207345063198	4.349826746570933	5.799659283160199
51	Patient 14 (RD)	Passage 3	0	2.8999789168303414	159.61903730156905	0.592997109633856	0.5590579105615704	0.8149793367905571	38.77497402199697	3.495210113484062	4.556185445682064	5.7424140875459635
52	Patient 14 (RD)	Passage 3	1	3.3761750724119857	160.87105811415807	0.5295697491498044	0.6259833292618048	0.819938563386477	39.291532763481385	3.872031398794264	5.47076832605141	6.7023826532492174
53	Patient 14 (RD)	Passage 3	2	3.0830458917156243	160.29473209658758	0.5919118944141529	0.633329816037988	0.8668715860100982	33.17726865670469	3.8488453705101002	4.73873515286196	6.104852294287446
54	Patient 15 (JB)	Passage 1	0	2.5158823381819313	157.890554401838	0.2929557540637972	0.5875593245798446	0.656543245902211	45.49707176714075	1.921461477144287	4.603867126276976	4.988748011732334
55	Patient 15 (JB)	Passage 1	1	2.6384756124475515	161.46888005465067	0.3501845940046365	0.8735657826437521	0.9411410236963339	48.9238113011751	2.2769772966602817	4.666459278074906	5.192347041891339
56	Patient 15 (JB)	Passage 1	2	3.7498073633770144	162.77154271064217	0.9989695416847112	0.40732523624247646	1.0788206492711154	29.232266563199826	6.25103428414499	4.000617131755559	7.421614855033381
57	Patient 15 (JB)	Passage 2	0	4.119327524787734	151.69140101210508	0.3397210841486319	0.7215395384163229	0.7975147149195193	49.645804283467854	3.8666668624834957	7.231064560626895	8.19996386000464
58	Patient 15 (JB)	Passage 2	1	2.950333917374991	153.77503968079665	0.6270985085375171	0.3337130210606587	0.7103639347794976	31.617949828496368	4.753242254859873	3.423441549498438	5.85775246798784
59	Patient 15 (JB)	Passage 2	2	3.6618183416666263	153.4678772281191	0.7384067552785316	0.3864104378212859	0.8334012015219363	30.02033156701816	6.042530828366103	4.05326015634471	7.276063269843541
60	Patient 15 (JB)	Passage 3	0	2.259815276208447	157.56551391449756	0.3964771442939085	0.6933020451376408	0.7986625393365387	49.1261731800962	2.633696006901784	3.5850863060504348	4.448505195973222
61	Patient 15 (JB)	Passage 3	1	2.3878306588123697	159.01781334816687	0.5189154855310367	0.48691733413834726	0.7115910141424683	35.3499758410925	3.834917690724985	2.7557187001966477	4.722348912273314
62	Patient 15 (JB)	Passage 3	2	3.1286830075731413	159.6939308769616	0.7435740711882287	0.6123088404296021	0.9632364794855316	30.165352002583543	5.1599679221874535	3.406102754482384	6.182782943957841
63	Patient 16 (TM)	Passage 1	0	2.0493319395660508	162.27090196514388	0.3027007266639577	0.4099589222406332	0.5096018522803754	40.39912375191757	2.3500981256556734	3.319094808233761	4.066860158187716
64	Patient 16 (TM)	Passage 1	1	2.166490856380749	163.6767800839303	0.7734449696820468	0.5889184695020915	0.9721327506298448	32.634537273219784	3.0264587162857484	2.944526460552942	4.222521573453286
65	Patient 16 (TM)	Passage 1	2	1.7003331585710435	163.47751711409802	0.48530975543828087	0.6344350281429386	0.7987699065802962	34.20524606570742	1.9785417436265071	2.647993694405977	3.30552537985816
66	Patient 16 (TM)	Passage 2	0	2.2205213288029637	160.90588536896598	0.3055557998236883	0.6051348997283371	0.6779030857542385	50.37941113346793	2.700618101721582	3.459764321692175	4.3889984384823375
67	Patient 16 (TM)	Passage 2	1	3.4478642188643076	161.12344480477014	0.458911232257036	0.6523085024962069	0.7975624749952289	45.67763278761824	4.3690570117096135	5.275064512762823	6.849449962250882
68	Patient 16 (TM)	Passage 2	2	2.3101253883921498	161.2415065722027	0.3401771846475596	0.7279139888206811	0.8034794907622562	49.72556849553703	1.676524905470506	4.229704740243398	4.549850321527111
69	Patient 16 (TM)	Passage 3	0	2.4984256879793447	163.2683816881976	0.3196045034541324	0.6259632763635191	0.7028350176136032	43.787664744388124	3.8020452468289605	3.1652801696692894	4.947175619627459
70	Patient 16 (TM)	Passage 3	1	2.34969040171677	164.09456209367815	0.449010119195079	0.7634253691478952	0.8856796155485228	43.7248813137742	3.314675476482841	3.211335865319094	4.615165387532876
71	Patient 16 (TM)	Passage 3	2	2.8178086533849496	163.26733330753626	0.546716679814716	0.7805555631474403	0.9529774998120597	46.71553554515695	2.834867426466875	4.776561837511731	5.554459137775376
72	Patient 17 (KM)	Passage 1	0	1.9444322168537282	159.68290081859536	0.6112643617431494	0.6224612119146381	0.8724116461140919	33.589161738843345	2.994426071595308	2.3228381358221255	3.789744648848959
73	Patient 17 (KM)	Passage 1	1	1.9813078561782567	159.7652604177543	1.0759326000793468	0.845247984625096	1.3682379600881895	31.557700390016606	3.119932993840742	2.0239234872722767	3.7189041623021732
74	Patient 17 (KM)	Passage 1	2	2.8720288763711226	161.5684359125201	0.6831706330391601	1.2587898551825312	1.4322269419884492	32.57553652681875	4.230025472264703	3.6124520699204425	5.5626365559400615
75	Patient 17 (KM)	Passage 2	0	2.2200421251804103	158.59328600799586	0.8681547402056031	0.47810994186775546	0.9911012912181311	20.065430475065956	3.6303518677549897	2.3563980345297826	4.328055727558041
76	Patient 17 (KM)	Passage 2	1	2.5924267559423866	159.63800986539073	0.8396719088566658	0.8330836762328482	1.182825991483377	18.062811944952678	4.118604326049734	2.919028437514724	5.048131200115072
77	Patient 17 (KM)	Passage 2	2	2.568782520642404	160.32173152152467	1.0158710812777518	0.7155420060530804	1.2425757184988346	25.99718052083719	4.411654916958549	2.3211809560877286	4.985035620457378
78	Patient 17 (KM)	Passage 3	0	3.2881553183455114	158.30694415288687	0.7925214594493175	0.7372017149607636	1.082384696967195	35.46410908623697	4.478904880168178	4.692090795416516	6.486625082277125
79	Patient 17 (KM)	Passage 3	1	2.926749982410989	158.91690647918472	0.6408664398094875	0.5716586474042643	0.8587801830655855	29.017912397448082	4.398639138753742	3.7653594997514483	5.790160484420508
80	Patient 17 (KM)	Passage 3	2	2.693446272741425	158.9373964297846	0.6855360559978703	0.4992862636364165	0.8480839917892145	30.702767831285502	4.468236737391362	2.88690583463953	5.319714732901527
81	Patient 18 (MC)	Passage 1	0	2.4242804207470483	169.524213207355	0.9812776507298284	0.48586905131147184	1.094976969093031	41.55856370929014	3.870182867009789	2.7076285282013233	4.723300506089548
82	Patient 18 (MC)	Passage 1	1	2.3995806262870687	168.65113585401565	0.8026140365873822	0.4872486795997559	0.9389358697476613	38.31046069231033	3.7386726553936422	2.8587890682108776	4.706415638329255
83	Patient 18 (MC)	Passage 1	2	2.3332620489498783	169.55655901838287	0.6566432506650945	0.6624831311625085	0.9327723504258172	44.18539947807816	3.819720911957024	2.513188224808965	4.572349822417379
84	Patient 18 (MC)	Passage 2	0	1.8436111864608926	162.4591878844299	0.3979089716792256	0.6223902736182139	0.7387159145689051	52.74327094233242	2.207992036387372	2.8591395195386196	3.6124655880627548
85	Patient 18 (MC)	Passage 2	1	2.027325754655658	164.18687899038082	0.4911250878722316	0.7013609528333727	0.8562190362850173	48.57437868086482	2.4086368180091613	3.147309406905268	3.9632168529950125
86	Patient 18 (MC)	Passage 2	2	2.051629563230266	165.58050111164667	0.4163800252673386	0.6686371504812971	0.7876851937451778	45.78152867684256	2.4870960236581596	3.1671187005762897	4.026945181454085
87	Patient 18 (MC)	Passage 3	0	2.103622669465229	170.0110339574632	0.4885772145051277	0.5344000261221932	0.7240794724703845	47.96384201776082	2.550239748594358	3.2669403857720547	4.144468875440987
88	Patient 18 (MC)	Passage 3	1	2.4538829864892455	170.9148327078566	0.4135626648975373	0.7646866251456057	0.8693559181795042	48.383253620050624	2.459420187224779	4.157119131769382	4.8301539450675675
89	Patient 18 (MC)	Passage 3	2	2.277453292893073	171.42335155454165	0.4074377907594386	0.6983920151157648	0.808552385511533	49.87504458998894	2.086148337238618	3.967543592723105	4.482568130561053
90	Patient 19 (JG)	Passage 1	0	2.7267854518840355	158.17480150152446	0.5854450100404962	0.32060987393216733	0.6674852440647036	27.932211418071798	4.890613851856812	2.3190073745910884	5.412568618630306
91	Patient 19 (JG)	Passage 1	1	3.187912992813344	158.68777574650133	0.7923537458635912	0.4935016551331508	0.9334711255326668	28.133070823880566	5.681891871456746	2.7378629289763707	6.30712205818068
92	Patient 19 (JG)	Passage 1	2	2.6192886855861053	158.5317842442622	0.7017812395221957	0.4987671121207063	0.8609677928230176	24.547315993846915	4.601211693525651	2.3516543718926504	5.167342385934864
93	Patient 19 (JG)	Passage 2	0	2.428116983894135	155.67675825939193	0.6229128650947849	0.7485601296052784	0.9738391577335884	13.923832154556456	3.1474180299899013	3.5676890824818	4.757588217234163
94	Patient 19 (JG)	Passage 2	1	2.9250344011450755	156.930566759432	0.7668590390591292	0.6070662458715889	0.9780604340547242	16.049500922547864	4.900590624992727	3.0415315722672682	5.76772943010204
95	Patient 19 (JG)	Passage 2	2	2.7335620705060153	157.9368888714483	0.7024572262746195	0.42465483941672527	0.820839745252066	17.963762085978697	4.4806690977114565	3.0231230412711736	5.405152031705589
96	Patient 19 (JG)	Passage 3	0	2.3611635516017557	160.2905169140715	0.6423484683911764	0.4458586117821302	0.7819216434814799	20.01459434551142	4.015435808405356	2.3590775912804816	4.6571420220029465
97	Patient 19 (JG)	Passage 3	1	2.4916074989727894	160.96170479664931	0.568604001504883	0.625561440962519	0.8453624234294237	24.468286805203547	4.059280168378662	2.7640619753201947	4.910987078867474
98	Patient 19 (JG)	Passage 3	2	2.883012131226787	161.25051316519313	0.8921018268248139	0.38349453472652745	0.9710374491178422	20.716779557646422	5.250768077833561	2.175673840541832	5.683671530587777
99	Patient 2 (AG)	Passage 1	0	2.8299768073215854	165.07813859654047	0.46167266090250036	0.4470115403378036	0.6426203879585295	11.778636843657	4.363585062218206	3.547004279906982	5.623354333215391
100	Patient 2 (AG)	Passage 1	1	2.8276481958606667	166.0200655281198	0.595058297065032	0.49342271976612373	0.7730202825847033	6.639829133477535	4.4426978242604305	3.4128071969041316	5.602215358313977
101	Patient 2 (AG)	Passage 1	2	2.7812420792487904	164.87570445595708	0.5402932984004276	0.5002868333270597	0.7363448675021987	8.960882090428983	4.22038821643528	3.5478654924072224	5.513531196033964
102	Patient 2 (AG)	Passage 2	0	1.5766322883634534	163.8932110628522	0.4800140293424414	0.3113666337776391	0.5721561403983921	5.283426459990253	2.540940451287451	1.7774522398242543	3.100921611689843
103	Patient 2 (AG)	Passage 2	1	1.5629867803173132	164.42450097580948	0.5242528446520882	0.5440736334800148	0.7555509008491433	2.9115558288116676	2.6040402243139873	1.55557965021645	3.0332908759320745
104	Patient 2 (AG)	Passage 2	2	1.4244943646643091	165.03617760355377	0.5236053199317078	0.6927834357598034	0.8683958889377262	14.961408033470065	2.2583268532552343	1.5041892114304845	2.7134158103610937
105	Patient 2 (AG)	Passage 3	0	2.1252804978932365	168.74614598453329	0.35369535930586277	0.5221595455509042	0.6306750337570293	14.965742124280471	3.07175252905563	2.869469320438399	4.203512552698857
106	Patient 2 (AG)	Passage 3	1	1.9673075560111803	168.8984225505003	0.41961832272296395	0.45524736257049087	0.6191362514763785	13.77620725525545	3.172360563488694	2.243656577349619	3.8855973005269746
107	Patient 2 (AG)	Passage 3	2	1.9021299026906076	168.50200529286474	0.6263074251478777	0.3752210756626633	0.7301039969872858	15.032955796599651	3.290374550681771	1.764306134617245	3.733542663533164
108	Patient 20 (CV)	Passage 1	0	2.5886748599867517	162.35873041464822	0.8953486694322219	0.6706584103894981	1.1186741899589079	13.836644089366043	4.092679168918643	2.9670684858844925	5.055048781132531
109	Patient 20 (CV)	Passage 1	1	2.6652625537854875	162.3119466991817	0.7680121177297303	0.5181442426543172	0.9264534900228513	5.080127890206308	3.166133227618734	4.1870971135427	5.249398237252441
110	Patient 20 (CV)	Passage 1	2	2.0545809474548875	162.71583691023685	0.7504438826014762	0.6246881740634085	0.9764227239001833	2.1522485140570797	3.3468959508139218	2.174878763806207	3.9914671666982104
111	Patient 20 (CV)	Passage 2	0	1.9273165374526011	158.87586451756832	0.873500787285934	0.4560456071710115	0.9853837938636515	6.245373403070372	3.2890151317392506	1.7520257943689783	3.7265553693651206
112	Patient 20 (CV)	Passage 2	1	1.671519510308582	160.06364264263095	0.6687617004531503	0.43943677775747675	0.8002167791535386	6.922122694539136	2.8295565177350896	1.590337358132851	3.2458532005822605
113	Patient 20 (CV)	Passage 2	2	1.8624371379394584	159.59059612259222	0.7230674681447795	0.4161361699992048	0.8342636726304873	4.25819882287138	3.20845651519095	1.698381372296083	3.630246891828926
114	Patient 20 (CV)	Passage 3	0	3.217866200538046	160.0049296998372	0.8770038361351749	0.6438089758705884	1.0879456447853213	32.33201950109742	5.179169528377034	3.6621344607460977	6.343108529124604
115	Patient 20 (CV)	Passage 3	1	2.4978899779454973	160.04532966779118	0.7089176068261015	0.5660499395482421	0.9071806365496431	14.755600573742292	4.437033861594955	2.1089265448116916	4.912722326811441
116	Patient 20 (CV)	Passage 3	2	2.0147347924736674	160.2226776072293	0.7144835059225423	0.36139190136747223	0.8006814513958496	5.593836583454283	3.413179358957265	1.9863889379963724	3.9491181736441217
117	Patient 21 (MP)	Passage 1	0	2.5211581194082604	163.2391247604284	0.8204883401373663	0.6304736887598489	1.0347454704031427	28.719486054560804	2.672056291597554	4.1490203709125	4.93500302570454
118	Patient 21 (MP)	Passage 1	1	2.378217437832914	164.04664025546595	0.6470708370513236	0.6272973532296209	0.9012228567514188	30.656187309957936	3.440344377604101	3.1584015977083832	4.670275162013371
119	Patient 21 (MP)	Passage 1	2	2.343382677847624	164.22075205155534	0.9342195199743353	0.8025372573275189	1.2315974021163951	26.559579335493147	3.324336510414466	3.0655707631647857	4.522050125600705
120	Patient 21 (MP)	Passage 2	0	2.2868359181728564	160.57054079193364	0.7375274686677161	0.7095585541576236	1.023435444382139	40.35308239787713	3.1230023125606503	3.180866314937666	4.457696036941538
121	Patient 21 (MP)	Passage 2	1	2.6697015733564085	161.39696891305735	0.9488770412703215	0.4987047989210574	1.0719487468703024	42.74162521533973	3.844234797022354	3.547113005328759	5.230693247286627
122	Patient 21 (MP)	Passage 2	2	2.0164671125939484	161.5337715554383	0.7199715738960573	0.6884043280552076	0.9961222746749053	46.1879703079616	3.2576374048704886	2.158725878145964	3.907978873866694
123	Patient 21 (MP)	Passage 3	0	1.9350269616819722	164.53869108322954	0.4485077434298983	0.3878334176261654	0.5929367215345758	23.314915527853508	3.00505414959407	2.365458300627586	3.824361830946503
124	Patient 21 (MP)	Passage 3	1	1.8768669647173595	165.28592056570568	0.5041215520934554	0.492945244817111	0.7050769842172669	26.892383193311687	2.5894825392069274	2.624493291753466	3.6869207828913955
125	Patient 21 (MP)	Passage 3	2	1.726687303909984	165.463249874625	0.5514267014821205	0.42130830955473864	0.6939539601496075	22.233846073396325	2.6109616489483773	2.1510702803137702	3.382931285605487
126	Patient 22 (MC)	Passage 1	0	1.999367571957924	163.12350561534998	1.1033022815925537	0.8112963453729138	1.3694808084025059	1.9947825255380172	2.835915147749217	2.4641408931656996	3.7569143012058333
127	Patient 22 (MC)	Passage 1	1	1.9508530574608474	162.90755931414185	1.1182248352129711	0.43099895784989783	1.1984101483860918	4.78760724750153	3.051365037843051	2.1157256743944015	3.713101631178787
128	Patient 22 (MC)	Passage 1	2	2.0223122003974483	164.16324897893946	0.7209953515693147	0.7115175086690112	1.0129617278688845	15.478557976511738	3.127519924020015	2.3561651483366357	3.9157240813645644
129	Patient 22 (MC)	Passage 2	0	2.471465429540814	170.46201382399792	0.6581134763590832	0.48994422062916393	0.8204624836598907	17.364314853118316	3.7589937771806494	3.103123035537784	4.874362193207238
130	Patient 22 (MC)	Passage 2	1	2.597524592240173	169.51128746047442	0.6781892880737928	0.5713388811390027	0.8867743949614271	8.174731120464374	3.935755792243796	3.272918200235092	5.118805251385395
131	Patient 22 (MC)	Passage 2	2	2.2913013395414414	170.20754222342626	0.7401192115093759	0.3370979518256308	0.8132720801615506	4.962353083149145	3.9333816850171055	2.2062058738792536	4.509859846820888
132	Patient 22 (MC)	Passage 3	0	2.3182464235701326	166.51068493977513	0.8005719768729386	0.45376967075744223	0.9202295388942708	4.587981481755649	3.383092521660875	3.033962509196767	4.544253901063328
133	Patient 22 (MC)	Passage 3	1	2.257470184924627	166.55714576349294	0.69197275484146	0.45307398445177516	0.8271047870916277	5.112655062438266	3.375131311104496	2.882546243734291	4.438534016368989
134	Patient 22 (MC)	Passage 3	2	2.1786491573961078	165.8203110708925	0.5991186886285607	0.5446807081397239	0.809703820469928	9.669865934807564	3.468956365625102	2.509336577782375	4.281404947818821
135	Patient 23 (JR)	Passage 1	0	1.796380595748989	161.41426419614476	0.36635769592431705	0.6978795000243229	0.7881965223960158	37.0818167818908	1.5119656084181858	3.162378728137637	3.5052359722587574
136	Patient 23 (JR)	Passage 1	1	1.5417142299909352	162.57196693037113	0.32700255723058635	0.5155820994936741	0.6105371190629181	37.56718521597115	1.5841058771295706	2.5739821413747364	3.0223791115729544
137	Patient 23 (JR)	Passage 1	2	1.7895990844552736	162.32943413671114	0.4459414686300487	0.6400049815794554	0.7800449794021134	37.07673934795132	1.6959201410302451	3.053857271990641	3.4931632315771
138	Patient 23 (JR)	Passage 2	0	1.9771851147313946	165.94168701175013	0.2620874212346173	0.6330244601787329	0.6851348652301881	41.939764461835296	1.42818810803787	3.6232461765890003	3.8945646904509883
139	Patient 23 (JR)	Passage 2	1	1.534551063832622	167.92594395074164	0.5156887494604845	0.3537650113157596	0.6253675475681144	32.40060754524145	2.276081182329738	1.9615702261026586	3.004713513879147
140	Patient 23 (JR)	Passage 2	2	1.7266286564808313	166.6688074136447	0.39828279810322836	0.5774924973975981	0.7015174779115998	36.42369089586257	1.8148596522032425	2.852918460193435	3.3812511438382913
141	Patient 23 (JR)	Passage 3	0	2.4238336205110182	166.89125529772707	0.4012982107090926	0.707426956811341	0.8133222935230993	38.61817340918903	2.3430229173282466	4.165168440220775	4.7789522414998595
142	Patient 23 (JR)	Passage 3	1	2.2023963375469258	166.13267585633463	0.26954556448675643	0.6839769687169731	0.7351729762917999	35.42608899210007	1.5286163704522115	4.065101622035568	4.343008082595599
143	Patient 23 (JR)	Passage 3	2	2.1149422060201823	166.0693302287194	0.3838036216965173	0.6329052388412115	0.7401852885460602	35.393276225293704	1.7888506550780756	3.760859105532775	4.164618575312996
144	Patient 24 (CB)	Passage 1	0	7.252235940832904	127.45298805989972	0.7790603888010001	0.6025132486391784	0.9848641044248195	33.448435014515766	10.887673897482522	9.532486788027944	14.470996761171966
145	Patient 24 (CB)	Passage 1	1	3.7376478808572653	126.58829061120937	0.6081402256643097	0.5603798985621563	0.8269583815305158	36.09240995435123	6.583655751802762	3.4426245078541564	7.429413608106878
146	Patient 24 (CB)	Passage 1	2	4.402234437878222	126.72520932661746	0.5765620932966102	0.4730063777402283	0.7457606055628714	35.577187815786125	7.92499233233902	3.7625802098722314	8.772828124576158
147	Patient 24 (CB)	Passage 2	0	3.378767800844147	169.2910442288387	1.0390666900949967	0.5406790918762154	1.171321248358904	13.542872477276775	5.234966116163001	4.109431068147143	6.655245595861035
148	Patient 24 (CB)	Passage 2	1	3.4045631325050483	170.93027773218375	0.9397612754977982	0.6766920237952668	1.158042896439239	19.894161507990063	4.8037663565163395	4.684758898263462	6.709928251692187
149	Patient 24 (CB)	Passage 2	2	3.7349741606404163	171.36758711681577	0.9062817646691513	0.7328616816624393	1.1655182887543762	20.632966989366146	5.233573620622134	5.2010962497067394	7.378461563306093
150	Patient 24 (CB)	Passage 3	0	3.8455246622951718	166.85254964036892	0.9133466155311472	0.5634321972592281	1.0731532420910646	10.27695778667825	6.792679628870816	3.4438474547799642	7.6158113049281235
151	Patient 24 (CB)	Passage 3	1	3.116530114605023	168.14765231107157	0.8640039211910823	0.5734375646665753	1.0369828428688193	5.8915917211116025	5.127656848761794	3.3886341859076436	6.146194465240723
152	Patient 24 (CB)	Passage 3	2	3.036256485698701	167.71487125007255	0.763513732084544	0.5246692597966995	0.9264076053537588	1.6878418485583866	4.953921562780736	3.3876014946195347	6.001431723891594
153	Patient 25 (RP)	Passage 1	0	2.3038791691326916	162.0333072306999	0.6100102626658558	0.38407179485446435	0.7208492659082038	1.801615111585321	3.966591537098312	2.231135320305297	4.551023317858718
154	Patient 25 (RP)	Passage 1	1	2.432858801159727	162.21295488008982	0.784006674582903	0.6985563954902837	1.0500702373988702	8.175138413746494	4.22371410201694	2.1754998199203976	4.751058859038736
155	Patient 25 (RP)	Passage 1	2	2.1668619311142874	162.98089388978093	0.7999894572517828	0.711844851045946	1.0708436971260686	2.4818021019367498	3.4751050027327004	2.3575626206650138	4.19933998270856
156	Patient 25 (RP)	Passage 2	0	1.8506020244271413	160.73128458344473	0.6197537896368726	0.5257043082051579	0.8126867658789139	26.327466153733063	3.052929293184575	1.9282308893480935	3.610879620233913
157	Patient 25 (RP)	Passage 2	1	1.7249755954346662	160.03028973697084	0.5408528312705755	0.4500994483455218	0.7036414559236405	5.836793315851195	2.709771133558514	2.015984207433032	3.377432741134364
158	Patient 25 (RP)	Passage 2	2	2.247977500203428	159.79821042473512	0.622880015287558	1.0757695765058446	1.2430847497979343	20.942368940793596	3.8287891269829286	2.00218018459891	4.3206887958406845
159	Patient 25 (RP)	Passage 3	0	1.8438765022246995	166.51761063967854	0.4339903676463543	0.5299105012606529	0.6849472815889805	11.678681476137168	2.99339343367164	2.0420492634902185	3.6235851643461388
160	Patient 25 (RP)	Passage 3	1	1.9347416337975198	167.35098855742672	0.6235679412784332	0.4377777719165401	0.7618965513601132	21.760359518753	3.144812437897896	2.121925807766672	3.793733570405749
161	Patient 25 (RP)	Passage 3	2	1.9419130119772061	167.85646600289132	0.6258136426611466	0.6120866119570334	0.8753814802004057	11.646315752978234	3.1956976439999076	2.026161004609733	3.7838884561344677
162	Patient 26 (JF)	Passage 1	0	4.609892376667683	163.49373211845037	0.9221497859199221	0.736490457916559	1.1801603375280414	15.24586834623862	6.938192494446282	5.955932956772621	9.143940751971273
163	Patient 26 (JF)	Passage 1	1	4.716361203994063	165.07130952789154	0.9477407047187618	0.7695090383500294	1.2208016233128143	24.363409724668035	7.682081686188917	5.3358707245771	9.353389515179943
164	Patient 26 (JF)	Passage 1	2	3.84506782521674	164.80875407691875	0.7882914976113081	0.5686042854284835	0.9719641550046563	15.298426662408787	5.779625923628592	4.978895076859362	7.628464590168459
165	Patient 26 (JF)	Passage 2	0	4.394168491401778	162.00867306847624	1.2003225824670425	0.8586899290491731	1.475846433823934	14.695754009324899	6.525686451460005	5.698434922354839	8.663529547885311
166	Patient 26 (JF)	Passage 2	1	4.125011314827284	162.22344207155936	0.7741435656281956	0.7843587983982867	1.1020512623414305	23.778545325981487	6.102029297832675	5.441837451943582	8.176084417677213
167	Patient 26 (JF)	Passage 2	2	3.9946396520135754	162.39271752369717	0.9045238840036899	1.0034819840040738	1.3509772570083751	19.842589132820304	4.996491329254492	6.085927919839946	7.87422658099211
168	Patient 26 (JF)	Passage 3	0	3.966989040184136	158.29819566754185	0.8306001766371739	0.9891653270482726	1.2916441838463952	16.593991695349107	5.258726891502874	5.798745981907166	7.828132822206071
169	Patient 26 (JF)	Passage 3	1	3.8851345726471522	161.14451370096714	1.0133601119835514	0.7844641823920885	1.2815158095066186	20.823093843327197	6.02916140276706	4.73117454758131	7.6638632438410115
170	Patient 26 (JF)	Passage 3	2	4.372760113378101	160.995576380529	0.8281975736380183	0.766068295190714	1.1281719079450203	12.906014887291919	5.1183752614569435	7.000970423136431	8.672447877198545
171	Patient 27 (RV)	Passage 1	0	3.0473031915716016	156.49270373896752	0.3681508916455667	1.0139754818324265	1.0787406346183162	59.0545266383448	1.2813737923368618	5.8599169629769845	5.9983785816396376
172	Patient 27 (RV)	Passage 1	1	2.5849028415267394	158.35823375507653	0.7562414989389126	0.6584436973981548	1.0027209518907672	42.976276595647526	3.680547509527609	3.4892709157188473	5.071631048604711
173	Patient 27 (RV)	Passage 1	2	2.890598304387471	157.5567981601974	0.9321880140352671	0.7687767616968596	1.2083013708657808	50.713099138870454	3.422107125670149	4.5001583135387975	5.653515899550895
174	Patient 27 (RV)	Passage 2	0	1.8092564424660431	167.46164688125722	0.5864209151906721	0.3672101395377007	0.6919051787292556	20.539652277321306	3.001587206427586	1.898783021905716	3.5517464326816977
175	Patient 27 (RV)	Passage 2	1	1.9928380634620781	168.9310514744749	0.7575451623190051	0.5074226284877669	0.9117852800162778	19.409417837225224	3.231671638860664	2.147221509407544	3.879982189634223
176	Patient 27 (RV)	Passage 2	2	1.9921300988151396	168.66280952806412	0.805012503028782	0.5190942977418364	0.9578643014439755	23.65005776561569	3.43069364603796	1.7852636806575342	3.867405500130561
177	Patient 27 (RV)	Passage 3	0	3.2010538597850027	162.99726906877655	0.3553050133371036	0.8177782918740728	0.8916294001225821	58.51830245980708	1.3651346962853053	6.190992450876751	6.339714525577228
178	Patient 27 (RV)	Passage 3	1	2.9681651195704633	164.31088978065833	0.6360555901090419	0.5809236479994204	0.8614168552529698	41.76225181191957	3.960125189896617	4.337670594912819	5.873497910923699
179	Patient 27 (RV)	Passage 3	2	3.009776091383776	165.52806155475088	0.7298077220319923	0.6636452972027762	0.9864301250655755	49.5072242183677	4.078520469304058	4.315974382557492	5.9381785161297325
180	Patient 28 (AP)	Passage 1	0	2.032789446660073	165.98426370268103	0.7560245391480936	0.5025971130789498	0.9078419255957405	15.062385841029693	2.6708210689838703	2.927707224674753	3.9629225044076857
181	Patient 28 (AP)	Passage 1	1	1.932122198535194	165.48061356254	0.7146707748941814	0.3646355769029876	0.8023175309260195	17.656924909705886	2.78014467733126	2.5611456250993085	3.780035891345301
182	Patient 28 (AP)	Passage 1	2	2.0634391187556256	165.6430025738353	0.7532512099284878	0.5790926614963942	0.9501240423532646	20.411462498503724	3.047237209994766	2.6158619377577206	4.016016470507344
183	Patient 28 (AP)	Passage 2	0	1.5529310335819932	161.22095073042865	0.49855867340918686	0.32748912854085693	0.5964980135289456	17.365885880887046	2.1550898631925968	2.155494602560788	3.0480435200476017
184	Patient 28 (AP)	Passage 2	1	1.691642873508668	161.14560175638513	0.704431172292574	0.41210121006592976	0.8161192828473627	22.209462866189657	2.7145882165717063	1.8470469881909883	3.283378102219627
185	Patient 28 (AP)	Passage 2	2	1.703272196251049	160.00934245726785	0.7294344079974212	0.40944519445827393	0.836492631668398	12.188695350557676	2.7438628070276767	1.837400792277549	3.302245414146557
186	Patient 28 (AP)	Passage 3	0	2.6255319599653637	166.73455080711042	0.6577020920173242	0.6427478307816918	0.9196177552758185	30.446179099272136	3.8695498984527346	3.4284922427743876	5.169910586787718
187	Patient 28 (AP)	Passage 3	1	2.2451115548700407	168.6145396588155	0.6578737943020116	0.4435477662323308	0.7934308729555561	19.13828037543292	3.2600204529429733	2.9840974634683697	4.419566836816123
188	Patient 28 (AP)	Passage 3	2	2.6277174965529095	167.53198081397045	0.6926701613439741	0.5446635809318835	0.8811642121703703	25.771553817415942	3.2482450669227068	4.036341237205254	5.181037212561915
189	Patient 29 (PG)	Passage 1	0	2.543388761594024	161.83035399026397	0.6206742469347447	0.5654451996259868	0.83962181640789	39.27717997677278	4.367021869759049	2.4697086396717376	5.017005160035521
190	Patient 29 (PG)	Passage 1	1	2.3990115474087204	162.8704278198379	0.6693971492302653	0.6816096934268249	0.9553451300818024	37.23135964085933	4.032898256406316	2.4174517480821436	4.701950797363847
191	Patient 29 (PG)	Passage 1	2	2.789906777639894	162.1773567748611	0.43026156156170214	0.7833130811240177	0.8937026319853356	50.11563823577008	1.7688021344038904	5.216028558836195	5.507777675003463
192	Patient 29 (PG)	Passage 2	0	2.6566866273978635	162.39537245612067	0.5072270761167269	0.7657172458312073	0.9184782018694038	53.070201767381526	2.309311048503024	4.696319369328618	5.233386392907492
193	Patient 29 (PG)	Passage 2	1	2.528985973002806	161.79982948464033	0.5131155550114777	0.8630317299901239	1.0040474788397624	52.0890507049881	1.9311560095964444	4.565698778217289	4.957314683053247
194	Patient 29 (PG)	Passage 2	2	2.6036623512558354	161.25437568959393	0.6701887111484994	0.7240243106668116	0.9865921705484179	54.63564676997554	2.533941265369086	4.440946758300592	5.113009529269511
195	Patient 29 (PG)	Passage 3	0	3.0321629654626037	162.36066565363512	1.313088673766441	0.8044789689475415	1.5399312571191646	48.276689664147604	1.5540229516379527	5.655941423460972	5.865548629057582
196	Patient 29 (PG)	Passage 3	1	2.8407686005883743	157.89265669595042	0.5345463151655494	0.7161004134560235	0.8936104101950441	49.41214145979446	2.4625302510985994	5.041554340237803	5.610822168198379
197	Patient 29 (PG)	Passage 3	2	2.7043290996584437	159.34276819023407	0.4179170141440993	0.8034340423591365	0.9056273467230669	44.49426278098518	1.8687691858353483	4.994108965168604	5.332299937729041
198	Patient 3 (BD)	Passage 1	0	1.728963271203545	160.33616089513342	0.6903095566576823	0.5542826044994922	0.8853002257221368	10.691725310222182	2.8014095648958777	1.8236238462823613	3.342678489328548
199	Patient 3 (BD)	Passage 1	1	1.8052539197238173	160.7852068651434	0.6999147405725656	0.4774585335258752	0.8472586944419285	16.06999244600442	3.0360371135629856	1.760794766142131	3.509689382752466
200	Patient 3 (BD)	Passage 1	2	1.7143876876239443	159.75682075845756	0.6700627786910163	0.4492939570155688	0.806752246478331	7.211652971427919	2.6543619546726553	2.014947642072823	3.332514274044219
201	Patient 3 (BD)	Passage 2	0	1.6605765484267239	154.15419128029728	0.7903670602375756	0.4195223587641856	0.894806738581943	11.810722168191997	2.8192256353543708	1.510412397422749	3.1983400058979963
202	Patient 3 (BD)	Passage 2	1	1.6385720884064285	153.78077821161074	0.7137029772318467	0.3922347753790347	0.8143832382399848	7.470081900965178	2.730528524414074	1.6188476995237315	3.17434306540616
203	Patient 3 (BD)	Passage 2	2	1.789060014339464	154.35107400160447	0.7482622380511115	0.3447581039446659	0.8238656001610816	4.37276173205281	2.799201208915957	2.070908255936983	3.4819805301730957
204	Patient 3 (BD)	Passage 3	0	2.0164137207017583	158.36842077346515	0.7234746528904349	0.4945898428189376	0.8763758816823958	11.360845795155194	3.452099348524016	1.8917379771159382	3.9364530336513144
205	Patient 3 (BD)	Passage 3	1	2.3203506727414034	158.0998064672588	0.8654717209549342	0.4939630918420551	0.9965143430351908	14.539166667891434	3.974566034028121	2.1785070537505855	4.53244615435099
206	Patient 3 (BD)	Passage 3	2	2.164988692436774	158.23536347612992	0.8317526404807956	0.4477299965012522	0.9446028820164518	0.8056894285544052	3.6348717431502857	2.1550259765604185	4.225686873018702
207	Patient 30 (JR)	Passage 1	0	2.471975546591657	160.60201567650677	0.6286293384718064	0.4136559092988252	0.7525198047130313	10.309753349025165	3.8060812578916767	3.0643289336539667	4.886344887060587
208	Patient 30 (JR)	Passage 1	1	2.299298798309618	161.5074470053978	0.7868697104711445	0.40759282261321905	0.8861691995904359	15.601137954454167	3.7195588958381887	2.5547378780846492	4.512405567469469
209	Patient 30 (JR)	Passage 1	2	2.638025545902825	160.95370502147395	0.8956746116945421	0.44957796388510946	1.0021743140019352	5.538323454905058	4.47899605517714	2.602106090344119	5.179996309622077
210	Patient 30 (JR)	Passage 2	0	1.4886800827526576	161.91839359839622	0.509313354073878	0.2583132226117902	0.5710742627838097	17.23143166594031	2.398754605847937	1.6686893307164985	2.922079352366011
211	Patient 30 (JR)	Passage 2	1	1.69064074843703	162.39291400110312	0.6189086377842999	0.26530556978783065	0.6733757845991073	7.336006872006725	2.9974798958262534	1.4123540235846874	3.3135524160360617
212	Patient 30 (JR)	Passage 2	2	1.9080751046630575	162.41349640887208	0.5598745895849421	0.38086109095982507	0.6771371549915242	19.47300562122898	3.0526511487003427	2.1876491167022682	3.755594186472992
213	Patient 30 (JR)	Passage 3	0	2.0745588489758524	161.72544357559636	0.6852023770542613	0.41782083102018697	0.8025437959109831	5.653929301603304	3.355029442049967	2.305402040876761	4.070761737943016
214	Patient 30 (JR)	Passage 3	1	1.9438389076107365	162.2638137798951	0.7403623588397567	0.6854682972383757	1.0089614506539122	21.135505085145937	3.0794752361239466	2.1477587984126445	3.7544687488457753
215	Patient 30 (JR)	Passage 3	2	1.8869377695889136	162.0908337512231	0.8243155171156169	0.40817036445311	0.9198364627342035	19.38323318105225	3.0750736218678942	1.9849331694345864	3.6600597627674554
216	Patient 4 (DB)	Passage 1	0	1.69143289757844	160.03039416512377	0.7500957961884167	0.356185377831307	0.8303684283740355	18.97891363280224	2.7262684195137012	1.8225613202206095	3.2793702537533065
217	Patient 4 (DB)	Passage 1	1	1.6421287549475925	160.60169563245358	0.9238339352776385	0.33232966695596855	0.9817902767442915	28.12910070710534	2.740732875812509	1.5201376737762218	3.1340764578729234
218	Patient 4 (DB)	Passage 1	2	1.7968646421763157	160.95958560112317	0.8190023343858753	0.3004460746966461	0.8723718631009002	15.347826022454939	3.083322302062881	1.6269545424765866	3.486238302480704
219	Patient 4 (DB)	Passage 2	0	1.4021088620188638	165.42796684297042	0.7429780081655066	0.42462445004806426	0.8557582860809498	45.11045722236325	2.2585517473160692	1.4248715044896707	2.6704521713768115
220	Patient 4 (DB)	Passage 2	1	1.645862442662131	165.33834264279574	0.8453829591176324	0.42146568450093524	0.9446193258547733	51.9681966921489	2.4478688390426244	1.9877336835524055	3.153275606394833
221	Patient 4 (DB)	Passage 2	2	1.455293609383484	165.13692855876332	0.734104049204097	0.46345681939699845	0.8681595351681817	48.27388654817941	2.2162794509783263	1.6750887662202885	2.7780959269877994
222	Patient 4 (DB)	Passage 3	0	1.6721879063066056	166.5541536124274	0.7269769859351881	0.38424662750558153	0.8222779389165343	52.73080776783588	2.7737550135841453	1.6777936976220502	3.2417138317814937
223	Patient 4 (DB)	Passage 3	1	1.5443137956451503	166.64181854617345	0.8383370142839228	0.40597123567903004	0.931462073150185	49.36914701263386	2.3135436408953014	1.8219535190655656	2.94482576801455
224	Patient 4 (DB)	Passage 3	2	1.7163104685973354	166.0821258341535	0.8531462734714691	0.3876807047425927	0.9370991904638313	48.16066502438681	2.8014612823467497	1.748298112225532	3.302231307116334
225	Patient 5 (CB)	Passage 1	0	2.8570592285669014	163.74481298083873	0.6639737350639188	0.47748931728272814	0.8178368840874425	40.75436323399759	5.101283365590126	2.4411473935706565	5.655288902716053
226	Patient 5 (CB)	Passage 1	1	2.7712607868839827	164.24275476471848	0.815069314361892	0.5072095389654526	0.9599997414749193	48.27606088659989	4.9917335832404905	2.2091948139538227	5.458749480609218
227	Patient 5 (CB)	Passage 1	2	2.499305296114487	163.7878651735264	0.792082565546666	0.5246628701512571	0.9500873212280772	37.300672381668306	4.4099013907038795	2.1531863967277265	4.907488352995384
228	Patient 5 (CB)	Passage 2	0	2.863330745337101	156.01013321155185	0.8405223542233496	0.39566023768389347	0.9289913086962855	34.68424808789216	5.365522079065244	1.772794346843709	5.650807639367812
229	Patient 5 (CB)	Passage 2	1	2.892378849404397	156.58737070777647	0.6745196670369178	0.4776149909565459	0.8264943198873274	38.42442742907504	5.449366793572992	1.7563400360481456	5.725410795141393
230	Patient 5 (CB)	Passage 2	2	2.8978717214017773	155.3736311475466	0.9001730624374852	0.6174967018871502	1.091610607854096	24.28295959735825	4.668092782676832	3.2569829763051064	5.692014435647613
231	Patient 5 (CB)	Passage 3	0	3.026103105239603	157.6787500300377	1.1388971917465793	0.5042380259679007	1.2455291245893247	23.82279842245399	5.4492718230379165	2.320192624030997	5.922656263363831
232	Patient 5 (CB)	Passage 3	1	2.9469192165089626	158.66997882404004	1.0010353194679278	0.422861759588796	1.0866847650283815	19.922886941658355	5.184224404556801	2.5846208656536214	5.792792737184233
233	Patient 5 (CB)	Passage 3	2	2.738703768343414	159.04685607446183	1.0777524949259711	0.40451681648893484	1.1511664932326244	32.0689479901062	4.855413331650927	2.258709898733922	5.355073204710853
234	Patient 6 (LG)	Passage 1	0	2.469715110098214	151.73406343448434	0.6348160771502985	0.6357973479725666	0.8984596370997657	37.80960758277707	3.1497586521144725	3.697264071461803	4.857030078215729
235	Patient 6 (LG)	Passage 1	1	2.4588233011412934	151.61157780556306	0.6573341798305508	0.45911379053816304	0.8017940487655312	33.27287375002048	3.0219735018843537	3.795793798695401	4.851842372574118
236	Patient 6 (LG)	Passage 1	2	2.4963660194715724	151.45936622204056	0.6453126580310887	0.5627828379647419	0.8562435105288669	33.99023705329275	2.976048906193536	3.9162932948530336	4.918762066146987
237	Patient 6 (LG)	Passage 2	0	2.242748531160092	153.35907105036748	0.5226706635652917	0.7884202110038978	0.9459339573517874	38.389398233324904	2.5622733316335484	3.5580399405306427	4.384620034211834
238	Patient 6 (LG)	Passage 2	1	2.7315197032612772	154.2381790087606	0.6547549826712465	0.5733170049762067	0.8702852839889412	38.875632420207005	3.1065941326659554	4.408681886525274	5.393273874159423
239	Patient 6 (LG)	Passage 2	2	2.4966482169363156	154.14144069282077	0.6646359112409992	0.5926092488960393	0.8904642701356867	37.13390954511874	3.2587613232329926	3.677031043972516	4.913255810573764
240	Patient 6 (LG)	Passage 3	0	3.5686561559928727	156.84737237201972	0.8003961664599557	0.5593032745675045	0.9764497817224018	35.288039185941656	4.479176901219367	5.470351647762732	7.070203169824583
241	Patient 6 (LG)	Passage 3	1	3.39705027742869	156.86720875815254	0.7248418130965718	0.4762210091159968	0.8672843268136372	28.350108395859948	5.062970059387032	4.446791475179294	6.738517659394889
242	Patient 6 (LG)	Passage 3	2	4.069287158124319	156.70149012937725	0.6705760484674149	0.6385140334259851	0.9259440629217798	35.79297400628015	4.568510849543336	6.671411253329143	8.085729373002902
243	Patient 7 (RB)	Passage 1	0	2.501820736964567	160.9816966035932	0.7197891809935141	0.5050126064762697	0.8792805000540324	41.819467706660085	3.988688767469287	2.89026914285033	4.9257784970346
244	Patient 7 (RB)	Passage 1	1	2.179369470602087	164.87596453172517	0.6803797216402222	0.6885605942065207	0.9680042652350572	37.57468907986629	3.2078868508467293	2.7876575923561844	4.249890928018791
245	Patient 7 (RB)	Passage 1	2	2.3290385776906724	161.83991808513684	1.1481713804953537	0.570100965727362	1.2819175597954329	49.57080974604766	2.7847200863242625	3.5070934113872534	4.478210597479052
246	Patient 7 (RB)	Passage 2	0	2.0567236782529434	162.2209931542036	0.7519220251976778	0.3458323972101928	0.8276392806878645	39.13024030700834	3.610214595326983	1.7893610455958227	4.029325300321102
247	Patient 7 (RB)	Passage 2	1	1.9595955972672907	163.26590802402507	0.660242361142622	0.4780170832924342	0.8151198116636538	39.03604839935866	2.8858946118991264	2.52334135640868	3.833489182448649
248	Patient 7 (RB)	Passage 2	2	2.1324177429312843	162.4714280147196	0.8354877947847377	0.48612158621088475	0.9666199107272986	37.05700852737935	2.9366678305522096	2.9377627070030585	4.153849740861863
249	Patient 7 (RB)	Passage 3	0	2.25833225386285	166.44452233038072	0.8876090333770774	0.3054468901469574	0.9386946249089941	35.764954463121	3.811069954276353	2.2349175555550245	4.418043761272177
250	Patient 7 (RB)	Passage 3	1	2.4146535750948357	166.2625721580076	0.6894820713204854	0.5554570168667109	0.8853914525557904	43.48792561457644	3.2213267491015074	3.4873117873424144	4.7474508450972115
251	Patient 7 (RB)	Passage 3	2	2.3556741827476944	164.45098558330324	0.9475511986658209	0.34089402575968464	1.0070064602035473	39.77547406727398	3.6711323214082654	2.7758834429557653	4.602471228607996
252	Patient 8 (MH)	Passage 1	0	1.964049155811655	168.0746588282821	0.6677617258801384	0.5450812803290764	0.8619856870711986	41.39205271055834	3.31957761817538	1.9150304065396373	3.832353979092001
253	Patient 8 (MH)	Passage 1	1	2.054188424998692	166.74335602495646	0.7829818586182079	0.4662763616275469	0.9113035917507656	38.62383946569366	3.761684532204059	1.3776848643406503	4.006031216210951
254	Patient 8 (MH)	Passage 1	2	1.8172060501431537	166.98412490043523	0.6897021843006534	0.43774101324284354	0.8168881794370414	32.823911154452034	3.0615655055165982	1.7800173236332455	3.5414185035100787
255	Patient 8 (MH)	Passage 2	0	1.8657054138716291	165.37495126248277	0.5283083513784869	0.3653993520945857	0.6423600241666645	36.02532396473521	2.899986346734435	2.2585126861512412	3.675704063815833
256	Patient 8 (MH)	Passage 2	1	1.9879767625339937	164.12776949632232	0.2828552749209356	0.7321237593223717	0.784864514113691	39.34468745936344	1.4762554399846328	3.607334750740693	3.897716527402376
257	Patient 8 (MH)	Passage 2	2	1.6177929526598724	164.6624954663239	0.6928346702100828	0.40019986224216125	0.8001123733474936	32.83254842946008	2.3261009836083044	2.1019254398709086	3.1350975009910034
258	Patient 8 (MH)	Passage 3	0	1.5877087034536037	166.50968764212666	0.7462680645404639	0.6265141668915822	0.9743900786999133	27.205195036030943	2.693546232294681	1.370637945305616	3.0222242938968757
259	Patient 8 (MH)	Passage 3	1	1.7039862469814422	167.18712229457145	0.9536424243133773	0.5609827967308598	1.1064066032333109	52.01448474026674	2.910840697426012	1.384610913628004	3.2233741557457036
260	Patient 8 (MH)	Passage 3	2	1.3644704909500711	167.54340751947367	0.8341742756237429	0.6326371898953429	1.0469367393262463	37.11636617217446	2.210567376357626	1.2101381000226388	2.520127446488181
261	Patient 9 (FC)	Passage 1	0	1.3573159613156607	158.8157805118098	0.577794607984638	0.5089133674379626	0.7699606643025138	23.633564094604356	2.2744105994447263	1.2662714858707584	2.6031494484174083
262	Patient 9 (FC)	Passage 1	1	2.2319694422383956	160.0013834269025	0.6926141071289061	0.3702224291710419	0.7853527541527304	20.656865208532537	4.2207952256161185	1.222644297948013	4.394311256145679
263	Patient 9 (FC)	Passage 1	2	1.5031991189779335	160.36985282806302	0.7420826271014623	0.4532140589518545	0.8695341331295874	16.187812865491985	2.561314788277078	1.312252762184125	2.8779056198052637
264	Patient 9 (FC)	Passage 2	0	1.9096529199251635	158.48506105012305	0.6776663561004705	0.36668786483638427	0.770513906693939	25.79820807110502	3.4654901822174633	1.4084683932770472	3.740776044874386
265	Patient 9 (FC)	Passage 2	1	2.076962995840447	159.95618453976692	0.7068850214993581	0.44915817743179853	0.8375138816604791	21.415586407429757	3.8328982853529925	1.3647572591952695	4.068620361054604
266	Patient 9 (FC)	Passage 2	2	1.9808212422104736	160.2114311378855	0.6156690877548764	0.5853062660850519	0.8494891704638424	13.586521919113062	3.363273840022375	1.9134702507890675	3.869493419510315
267	Patient 9 (FC)	Passage 3	0	2.2043488557444	163.179487793366	0.6465041830305837	0.31854913226541154	0.7207226986456643	22.82189798778585	4.128017745285731	1.3699064922649322	4.3493878078349715
268	Patient 9 (FC)	Passage 3	1	2.1597470228116125	162.93569096254683	0.60743710650304	0.36362721273386994	0.7079580412689643	20.441048293610496	4.085223141869708	1.2115180985479774	4.26108251762121
269	Patient 9 (FC)	Passage 3	2	1.9545254902892386	162.57517071166612	1.031511229404366	0.37717498126051285	1.0983061426014946	14.679078919281537	3.576065748572485	1.134088597849432	3.7515867557455445
