# Supplementary material for: Assessing Smoothness of Arm Movements With Jerk: A Comparison of Laterality, Contraction Mode and Plane of Elevation. A Pilot Study
Source: Front Bioeng Biotechnol. 2022 Jan 21;9:782740. doi: 10.3389/fbioe.2021.782740 (PMC8814310; doi:10.3389/fbioe.2021.782740)
Supplement: Supplementary file 2 [file DataSheet1.zip › sent_frontiers/05 Hair combing, left arm.csv]

	patient	passage	repetition	jerk total	left OXY mid	left jerk ascending	left jerk descending	left jerk total	right OXY mid	right jerk ascending	right jerk descending	right jerk total
0	Patient 1 (CT)	Passage 1	0	2.5906302946656075	50.70362521994469	1.3593659710446977	4.976028716392945	5.158365790597011	124.47639739355688	0.20222443241262616	0.442525642071416	0.48654256232659415
1	Patient 1 (CT)	Passage 1	1	2.8639961868550574	55.77594041033406	1.5936698052536253	5.474013128898651	5.701280837104232	125.2217035345921	0.26113373338201634	0.48693184640077686	0.5525336639059197
2	Patient 1 (CT)	Passage 1	2	2.356215657746422	56.659383002302626	1.7134826345800886	4.351070570410513	4.676306004497565	125.20758874765211	0.24392237575603568	0.5288411199435606	0.5823839416893534
3	Patient 1 (CT)	Passage 2	0	2.142961779065809	33.10030232450275	3.398418218880135	2.455477098850053	4.192685794737486	161.64416864826106	0.7314098044444777	0.5055356275442681	0.889115612704043
4	Patient 1 (CT)	Passage 2	1	2.674427936966338	28.285299719855782	4.893847118112052	2.009616108109222	5.290396631390286	161.2478729323487	0.6716975032095096	0.41326154776426427	0.7886460820155037
5	Patient 1 (CT)	Passage 2	2	1.877847541047053	29.82434633666789	3.1026073949142137	1.9332020884803027	3.6556043223906176	161.11108089140288	0.7010640226118555	0.5003117268105644	0.8612796222974772
6	Patient 1 (CT)	Passage 3	0	2.211089625881265	49.84793035060575	1.6999739842835222	3.982445846334687	4.330102362095981	164.71535384623064	0.3594992910803499	0.8225832044252693	0.897709790795343
7	Patient 1 (CT)	Passage 3	1	2.125391468037438	40.860144772722435	3.7261459214772277	1.8422391786086076	4.15668240539759	164.9822471432496	0.7319294256312483	0.5053971370897964	0.8894644176601173
8	Patient 1 (CT)	Passage 3	2	2.1669164467874227	32.97212259025085	3.7152028552754324	2.0258319928989144	4.231634142893205	164.664924026993	0.799978538583627	0.48519518540213336	0.9356174592918871
9	Patient 10 (SM)	Passage 1	0	2.251587083011113	34.74677299075934	4.060567496501249	1.788226182201631	4.436886438974277	163.27740878859208	0.685676172164035	0.3499492593256946	0.7698157553441769
10	Patient 10 (SM)	Passage 1	1	1.90886612543678	29.398293690579987	2.9992409848601027	2.2366129287312146	3.741374597421678	162.31118023952538	0.6357224582345169	0.4159959341437584	0.7597339410134809
11	Patient 10 (SM)	Passage 1	2	1.9064166245842338	30.18471384771479	3.2185163880942516	1.8929314465303242	3.733903748316854	161.8419018202906	0.6775683414988332	0.36954205020327535	0.7717902462909981
12	Patient 10 (SM)	Passage 2	0	2.166624578125819	23.665550867534602	3.8920000222541087	1.7877779851137499	4.282967930919324	164.34559355685735	0.5936125434266323	0.2843555892869694	0.65820509939697
13	Patient 10 (SM)	Passage 2	1	1.725685857920231	30.160550797572274	3.181163328918735	1.1556003687824465	3.384554968912081	163.9403773861409	0.6262466364941423	0.2541053592426805	0.6758360624560353
14	Patient 10 (SM)	Passage 2	2	2.329403331498203	34.67294247714101	4.41641611718994	1.2877934202072023	4.600341640933207	163.74627203199822	0.6634547737184909	0.3180630017870948	0.7357556047191699
15	Patient 10 (SM)	Passage 3	0	2.176691167842271	23.036156859478794	3.4867363898489705	2.5193456730529853	4.301677960125309	164.36723653209157	0.5963480817826906	0.3031063400466369	0.6689577625099825
16	Patient 10 (SM)	Passage 3	1	1.878034969095106	28.634876592145353	3.227650926865124	1.7707248732472136	3.6814667026104764	164.2195665096935	0.6774360545068541	0.30974939903211307	0.7448921385989844
17	Patient 10 (SM)	Passage 3	2	2.0829878381077496	31.342973057901307	3.7192041704971555	1.6830386292430524	4.082290862906238	164.20831861755752	0.7241069061477485	0.40733749388015117	0.8308156507020233
18	Patient 11 (CC)	Passage 1	0	2.7263721335895603	49.003951662010756	3.244071356770319	4.282698331862175	5.372662651754033	170.91788836309877	0.661337071403005	0.6554001462390604	0.9310832796812996
19	Patient 11 (CC)	Passage 1	1	3.2561596546343146	53.634246854799784	4.610755690600513	4.543488995990039	6.473203248399327	170.1112241864573	0.448470898242847	0.5539100506532593	0.7127008424194841
20	Patient 11 (CC)	Passage 1	2	3.3991718911820645	67.84863810708961	4.725220338386311	4.815327596195809	6.746487019552068	169.70185217143532	0.33264875974013325	0.7692437070706682	0.8380877509094575
21	Patient 11 (CC)	Passage 2	0	2.161575416449327	43.92492890421317	3.2468817004516417	2.721002664671865	4.236283309444628	167.89377407770337	0.6354906060015717	0.582828049940074	0.8622858262277041
22	Patient 11 (CC)	Passage 2	1	3.1492254175660555	20.00821533565766	4.62905868318413	4.197664014101	6.248885298006431	167.6678561469319	0.5884722485882303	0.5249913023822251	0.7886161645157123
23	Patient 11 (CC)	Passage 2	2	2.3142280826637083	47.26602407134085	3.0134162567319165	3.399247945471997	4.542638454811454	165.98371124870263	0.5226832131290321	0.7168295487343542	0.8871540696100013
24	Patient 11 (CC)	Passage 3	0	2.1525851627056984	56.636696471195464	2.791994352433738	3.189733843566338	4.239060563003833	164.75573816989697	0.3235387149066913	0.6783655164769382	0.7515697399366851
25	Patient 11 (CC)	Passage 3	1	2.290152713934454	61.752072129504704	2.602880520195778	3.667850746628676	4.497567798483884	165.26360019998666	0.3611668939712372	0.7878072005924932	0.8666497046709308
26	Patient 11 (CC)	Passage 3	2	2.148504649304439	57.735346827153805	2.4033883387194654	3.4699766064056488	4.221020392712546	164.63585318597453	0.35778642402783206	0.7206001883273138	0.8045344968588879
27	Patient 12 (NM)	Passage 1	0	2.5962216943470846	3.474182687443512	4.538039643052882	2.3951151958141508	5.131313730726215	167.23702622353852	0.5854183479836236	0.5370038170241666	0.7944103106420508
28	Patient 12 (NM)	Passage 1	1	2.5028126434198033	8.053285092293955	4.462977170468227	2.035726996894697	4.9053388904342246	166.76955850658777	0.8678598348652513	0.4906670859852783	0.9969628289167184
29	Patient 12 (NM)	Passage 1	2	2.3011668979280446	2.4152581874329635	3.886190288038306	2.3274867709039664	4.529864194827062	165.87084217066598	0.660967508832479	0.4742664832883295	0.8135150551175391
30	Patient 12 (NM)	Passage 2	0	2.342209737128792	15.373251398972831	3.600379243104278	2.9448485445276775	4.651329234141883	156.5973011976844	0.46201007133157457	0.308980356024426	0.5558076703508037
31	Patient 12 (NM)	Passage 2	1	2.7552546827649076	5.177269780424306	4.812806922144139	2.6046516799966404	5.472414535097634	157.51189729112542	0.5501705502842659	0.34015436090671114	0.646832763273433
32	Patient 12 (NM)	Passage 2	2	2.315636867994751	5.574281319245992	3.4078457940367697	3.0776342376630623	4.591867316982276	157.64885844356562	0.49251689527130055	0.34767523462058664	0.6028689417246184
33	Patient 12 (NM)	Passage 3	0	2.1787750515293682	5.174692545645877	3.1130146770413303	3.0020931509071134	4.324745503055427	159.06164005047614	0.43762307607216094	0.3054591261661751	0.533684583315898
34	Patient 12 (NM)	Passage 3	1	1.845027364667693	12.29141229991711	3.3434094478475065	1.4443022380893835	3.6420318080579652	161.01145187437942	0.5006235225035909	0.3185660108997413	0.5933870697820078
35	Patient 12 (NM)	Passage 3	2	1.7068163975016717	6.331800355157875	2.7177485432464583	1.9742150074491458	3.359119235745536	160.59284464113313	0.5242810404663165	0.30714200262129515	0.6076239126027407
36	Patient 13 (JL)	Passage 1	0	2.884485070602891	33.931570126318604	4.830453095771022	3.0608364575461	5.718565985479857	168.34323143295273	0.6730107762832828	0.35507190094855523	0.7609333478279471
37	Patient 13 (JL)	Passage 1	1	2.971540857802825	24.113535499571828	4.689380359366816	3.5354420995712394	5.872788008623837	169.02851035909015	0.6894412205462995	0.5960302740145742	0.9113623231899921
38	Patient 13 (JL)	Passage 1	2	2.3393156326091407	41.31973505885224	3.6664657534777887	2.748354064799773	4.582185197798849	168.0324906446162	0.8684484777079731	0.3727822025229252	0.9450763614391903
39	Patient 13 (JL)	Passage 2	0	3.307081808930748	49.01419846852455	2.1231166977830074	6.176986070062385	6.5316752385701005	162.82890061134628	0.3196086796389152	0.9910747870833798	1.0413351725995321
40	Patient 13 (JL)	Passage 2	1	2.914032052397478	49.80678346754673	2.742030409095291	5.039891693461278	5.737529001776224	164.3427898171969	0.36511151615237153	0.95592141107367	1.023275213897102
41	Patient 13 (JL)	Passage 2	2	3.0204488280153057	52.69619995814337	2.317629451798406	5.414498111498078	5.889668587896915	164.35451648771374	0.35448045826383306	1.2956048857910216	1.3432231442975153
42	Patient 13 (JL)	Passage 3	0	3.1067848927192663	51.12047604440973	3.18508450355779	5.233147498910317	6.126222003825463	162.1006407538613	0.3907077095898308	0.9618736528393164	1.0381972059100242
43	Patient 13 (JL)	Passage 3	1	3.257662297326823	52.24175432513323	2.9418893012719196	5.680064101767632	6.396705469312115	162.2061284756365	0.5690676975403066	1.0989884750020567	1.237583820422347
44	Patient 13 (JL)	Passage 3	2	2.910317062152979	52.82305179317484	2.8472413814277955	4.927150002250689	5.690658189418322	161.68819371991083	0.34682237721859976	1.1729898630856175	1.2231888571439722
45	Patient 14 (RD)	Passage 1	0	3.4510016105198043	43.3369563236981	2.5329274379805975	6.324878687937171	6.813208629067276	159.07279768498725	0.46810930108271825	0.9993549530993444	1.1035563601576241
46	Patient 14 (RD)	Passage 1	1	2.9795105088178575	41.98216138040075	3.4583198334782694	4.756549189644457	5.880878868344128	155.3482309589744	0.6497514603651553	0.7092378051408628	0.9618706901073971
47	Patient 14 (RD)	Passage 1	2	3.7006492964848943	40.079010474553606	4.741217472303898	5.587627824834146	7.328078044654037	155.2508280162556	0.7257353551556136	0.7428332437587866	1.0385051919735622
48	Patient 14 (RD)	Passage 2	0	2.8913475214856548	40.64732269897128	3.5362710529594183	4.510320435129684	5.73133521856357	155.68938320871166	0.545755834623076	0.5417648396054271	0.7689984216224532
49	Patient 14 (RD)	Passage 2	1	3.1084256481594266	48.36372931692912	3.9403013241003757	4.730738155314302	6.1567733447686495	155.03512141764446	0.636667447207336	0.5814091359397064	0.8621960459707886
50	Patient 14 (RD)	Passage 2	2	3.209356743033125	47.838980158521935	4.429485510594982	4.560268339896873	6.357388553520751	155.14042491398826	0.7134137931538532	0.5239602613843054	0.8851517360159661
51	Patient 14 (RD)	Passage 3	0	3.4006426596436827	49.892981332948345	3.9603042239995556	5.434245480296897	6.724212480785834	152.1805642953818	0.650199170497923	0.7872036244083678	1.0210036765839081
52	Patient 14 (RD)	Passage 3	1	3.2859856390320927	36.60280328134839	4.032883697773476	5.074766632666693	6.48208356130915	153.623480157915	0.6346580909618182	0.8778429765527527	1.083235516361191
53	Patient 14 (RD)	Passage 3	2	4.4834748056174645	31.939888040811812	4.714492162866019	7.522667563760764	8.877891845961148	153.52426837158492	0.9771908840366699	0.7964418861401263	1.2606433682222782
54	Patient 15 (JB)	Passage 1	0	3.949864024457168	27.919553430024916	6.523274966272079	4.259063328671945	7.790554327082904	157.19642564268622	0.9350162162914444	0.9158117704232578	1.308803470187083
55	Patient 15 (JB)	Passage 1	1	3.4364205492592017	38.42319448168739	5.410679442161206	4.163451083959872	6.8271353402691926	158.82377418616193	0.6298101136174279	0.479068921885272	0.7913076589614902
56	Patient 15 (JB)	Passage 1	2	4.5125560845908455	28.406883930013258	7.166295916576689	5.389773873925765	8.966909142842725	160.40152672879384	0.9322711446079128	0.4219722778174376	1.0233230625344982
57	Patient 15 (JB)	Passage 2	0	4.893266896350781	19.931471666778382	7.187357670259338	6.5380812597238345	9.716203828604447	153.2046720787056	0.9634507992643438	0.6658749087469781	1.1711647350829426
58	Patient 15 (JB)	Passage 2	1	4.67847692517386	22.96777469922166	7.810004088601041	5.0954169820829245	9.325204452732606	154.8909808965707	0.6835067875692489	0.3549165304966389	0.7701605496732522
59	Patient 15 (JB)	Passage 2	2	3.8360878760191492	13.909889808139699	5.837731873950161	4.910541944929488	7.6284032159453625	154.52048773108913	0.6552314905424246	0.4903231984318469	0.8183795849841832
60	Patient 15 (JB)	Passage 3	0	3.679993112074921	26.564337178562266	6.499627120908648	3.1808611134531404	7.2362303814852105	158.15224895501845	1.1008144558729047	0.771086648494901	1.3440115645878419
61	Patient 15 (JB)	Passage 3	1	2.818038917579445	11.277327564473236	4.3088386702743255	3.541757589365103	5.577646233697215	158.27191610212424	0.7078258132367914	0.39270660015876935	0.8094664018306038
62	Patient 15 (JB)	Passage 3	2	3.496501037011736	16.643487213059345	6.053950831905127	3.359594186298318	6.923669097504173	158.14415205253354	0.8508451960638492	0.49086320690941804	0.9822852109048208
63	Patient 16 (TM)	Passage 1	0	2.803531804832869	36.965471041108025	1.8185727468679083	5.2352678519300975	5.542132831059128	162.20555521518696	0.2596511929523607	0.8102513583652443	0.8508384134101536
64	Patient 16 (TM)	Passage 1	1	2.5037521821169135	42.86244453683541	2.195375210864154	4.379978436879911	4.899375819837648	161.91769067312273	0.5688587333048751	0.8646480644480574	1.0349959100455417
65	Patient 16 (TM)	Passage 1	2	2.312984488479752	39.03010412024577	2.1099990905005583	4.007123568863868	4.528701299275267	161.85596605142553	0.3549106417257959	0.8743523054947869	0.9436384465113031
66	Patient 16 (TM)	Passage 2	0	2.149637011698598	40.16627163161336	1.4854626941479045	3.9438918227152375	4.214366159339417	158.61890485527505	0.4332086619233049	0.7315772402879006	0.8502205615442625
67	Patient 16 (TM)	Passage 2	1	2.7888934832075316	35.17729143030272	2.0548444528184895	4.945573433914961	5.355472184179873	158.76065700708492	0.510160717180853	1.473214570193676	1.5590462235563831
68	Patient 16 (TM)	Passage 2	2	2.5433386005299665	38.6944975132327	2.9401328199212307	3.9542699787137785	4.927538134133011	159.90779363663844	0.6023966347067148	1.1094012704796696	1.26239965321917
69	Patient 16 (TM)	Passage 3	0	2.4622063460117447	47.071830811988434	3.2742256198351565	3.576737250031452	4.849082672562664	158.7233179531605	0.3246471460041557	0.7942555172020644	0.8580428870485217
70	Patient 16 (TM)	Passage 3	1	2.8314272047647457	43.012410301167854	3.169495022090727	4.581983671796113	5.571379816855434	158.68118091131808	0.5459300501465318	0.8541705802768683	1.0137292537277973
71	Patient 16 (TM)	Passage 3	2	2.428899975298572	45.90553794963208	2.5450928163637623	3.9279179991756403	4.680388579183826	158.92333554801596	0.43942448518034216	1.2243729945123785	1.3008393858840597
72	Patient 17 (KM)	Passage 1	0	3.032375130918851	29.553923115524366	4.505695944768582	3.951125959642522	5.992719941367617	159.9020117391066	0.7306729405809533	0.5784639113187254	0.9319353211437881
73	Patient 17 (KM)	Passage 1	1	2.6468153718031213	24.787982558042266	4.389181109287511	2.6807011880752105	5.143060340874311	161.21527162693968	1.076630873538042	0.6421236188801269	1.2535775922450905
74	Patient 17 (KM)	Passage 1	2	2.877182956891582	34.056373426561535	3.2048919323419023	4.674285626002163	5.6674754883846346	160.63105062087928	0.3312153652078329	0.9395451240462749	0.9962171742491134
75	Patient 17 (KM)	Passage 2	0	3.800797260557405	23.143589850678335	6.5031242313831354	3.812213295114054	7.538142674176899	158.89515707390132	0.7425102335862374	0.6397834322765504	0.9801246283998032
76	Patient 17 (KM)	Passage 2	1	3.789179431861402	30.30680188747576	7.003776919569604	2.756664770738349	7.526758385741222	159.7433778633424	0.7644781657851809	0.4415930299245117	0.8828540479831224
77	Patient 17 (KM)	Passage 2	2	4.476289111082212	12.808525172416672	7.441032107646327	4.830267209810894	8.871326853701078	160.53222684618984	0.9414930157584527	0.7495382445565428	1.2034187462287804
78	Patient 17 (KM)	Passage 3	0	3.7326839819911743	33.4404391937316	4.740895192475199	5.625050935905945	7.356445150857226	161.5696268432441	0.7825911954587645	1.0009918085946496	1.270603628234693
79	Patient 17 (KM)	Passage 3	1	2.7631587145266043	27.415094401121888	4.288383311998332	3.361301874354146	5.448722944063358	161.35813019068414	0.6042613715975199	0.6974745875584809	0.9228231713035759
80	Patient 17 (KM)	Passage 3	2	2.876362263488475	17.806038748810238	4.9303146518209555	2.726195715021579	5.633839334109769	161.33777244455192	1.0254330336328248	0.5497098637047979	1.1634834939610297
81	Patient 18 (MC)	Passage 1	0	2.803439173418553	29.385138642277674	4.101980753288683	3.7448868991357327	5.554315798338193	161.0860534948326	0.5804386873981563	0.4997516770687842	0.7659378620760022
82	Patient 18 (MC)	Passage 1	1	2.5192803116265887	30.58446459588892	4.23979773133246	2.629321759000823	4.988909471514496	159.80619193567708	0.5727286612627422	0.4121375010825621	0.7056028906051843
83	Patient 18 (MC)	Passage 1	2	3.0186567614406545	22.490207332576407	4.459039592779794	3.9941602681798356	5.986346994443623	159.67298295683872	0.6432038566643615	0.4461984249786348	0.7828181370416266
84	Patient 18 (MC)	Passage 2	0	2.884221491123353	23.9335595881597	4.814807514604277	3.074880852068198	5.712903259911326	163.28024596866564	0.5638726115658181	0.5654365218587799	0.7985429120127548
85	Patient 18 (MC)	Passage 2	1	2.767044673063459	47.0856681165166	4.062839610117824	3.6722614919347865	5.476510765322155	162.1658753691683	0.4842605582429947	0.6320335750228643	0.7962252999157962
86	Patient 18 (MC)	Passage 2	2	3.1821822249991802	32.14575454005538	5.411929775629234	3.2274380531978473	6.301217365205853	162.00629681898764	0.7768608716181247	0.4430369679607527	0.8943123441120162
87	Patient 18 (MC)	Passage 3	0	2.980028894419084	46.89825723364524	2.668289480500727	5.290278682673654	5.925100614512983	161.94491095709162	0.39090951838555194	0.5125049293655243	0.6445708294581637
88	Patient 18 (MC)	Passage 3	1	2.5781669270388865	48.51172921429426	3.574995969298415	3.637223705327221	5.099999261087612	163.1899093578955	0.4532002446952179	0.6102424844457673	0.7601225898592595
89	Patient 18 (MC)	Passage 3	2	2.5290439091698764	46.6863286406248	3.7959995132114615	3.2772214024295945	5.01495687168337	162.12972754405314	0.433069457039969	0.4969011959855332	0.6591357623378865
90	Patient 19 (JG)	Passage 1	0	3.4281777505303404	19.460738979770937	5.56380546680772	3.9071725727318314	6.798671104384103	160.43494753124725	0.7818479212536522	0.4199949992190887	0.8875144907761786
91	Patient 19 (JG)	Passage 1	1	3.798571691810179	34.77810263619352	5.6891548535566026	4.917419060936426	7.519806724152392	160.72650364220013	0.9277153633052381	0.5553725122532412	1.081246698343651
92	Patient 19 (JG)	Passage 1	2	4.445381078732838	30.979099210348636	6.200497459109975	6.270832077946217	8.81870192773452	160.42311734211407	0.9080516909758392	0.6720045959002986	1.1296672299377388
93	Patient 19 (JG)	Passage 2	0	3.3575392557073593	20.496607280158187	4.7716121550536705	4.625670971877374	6.645683899970334	157.42801122381167	0.7452076246213732	0.6097790684706843	0.9628940316248745
94	Patient 19 (JG)	Passage 2	1	3.5370503956153767	21.224106070930965	5.8038952435685855	3.881421869999404	6.982165547394857	159.0510749191372	0.8229574849079487	0.784223980312921	1.136778902541676
95	Patient 19 (JG)	Passage 2	2	3.3020349262623574	23.60103400458852	5.330220847497772	3.7564204272766037	6.520885577094634	158.4032146516806	0.8148645721757057	0.6540532367306906	1.0448875094788859
96	Patient 19 (JG)	Passage 3	0	2.8892364385412357	21.196888459776964	4.394548585475404	3.652108941802966	5.714014087565855	163.20145310237922	0.7750241519158388	0.3743385663057768	0.8606926270607467
97	Patient 19 (JG)	Passage 3	1	2.942802460613263	22.25747424652072	4.759362055005817	3.3027229504773024	5.793056711118811	164.48950096127726	0.8776277467275595	0.5573228585847818	1.039634181107569
98	Patient 19 (JG)	Passage 3	2	2.673450784845869	17.691739847127856	4.32728825503821	2.9008507566217494	5.209640942942673	164.46827597023918	0.9595798043276015	0.726776609911155	1.203743179248526
99	Patient 2 (AG)	Passage 1	0	2.929321407153385	23.42607871760495	4.786653721314665	3.303369408738542	5.815866513114375	166.4425496509311	0.5181238757581013	0.48056214648325646	0.7066769610389114
100	Patient 2 (AG)	Passage 1	1	3.2843153145906365	25.229986166189178	5.294028541865411	3.82243393994439	6.5297579914821045	166.86998627635768	0.5030915378635162	0.506031441537067	0.7135607299270047
101	Patient 2 (AG)	Passage 1	2	3.5797232175790348	26.50607807463993	5.134346668602106	4.8929052024291675	7.092392898968863	166.55851396638033	0.592232350095704	0.7777512893295373	0.9775664808869206
102	Patient 2 (AG)	Passage 2	0	1.9972395435076196	23.678243166714648	3.4455304323738716	1.9281480706854668	3.948345848947704	167.18636570719875	0.47713125047839466	0.37252382946122864	0.60533315925987
103	Patient 2 (AG)	Passage 2	1	2.265033586820372	20.771684157278976	3.2707357278219042	3.038082122724088	4.464040231188154	166.615739926662	0.5843792244802276	0.5023488170852466	0.7706188500361634
104	Patient 2 (AG)	Passage 2	2	1.3886932694548826	27.69506255006304	2.374974357043753	1.271087907619927	2.69372746682232	166.7964158036267	0.5001758747127397	0.4555572580472389	0.6765414407145898
105	Patient 2 (AG)	Passage 3	0	2.230391563445484	23.374488538142568	3.704305185207955	2.3874413068729754	4.4070117879263595	164.05852400562898	0.5435421438065495	0.4259050881821602	0.6905311044647253
106	Patient 2 (AG)	Passage 3	1	2.6490011307049386	14.717000252119869	3.3004609349634038	4.048655163781234	5.223471165655264	165.4477860567527	0.5989457971256655	0.6522582890065188	0.8855376578509863
107	Patient 2 (AG)	Passage 3	2	1.940794963113991	23.80621710027331	2.9014030622045093	2.4927237349809745	3.8251550750665264	164.64877906371424	0.5365990497669717	0.3833933578930778	0.6594914761294088
108	Patient 20 (CV)	Passage 1	0	3.109879363666305	10.300644844093688	5.207759600651427	3.1773231273634046	6.100503447573444	160.29188285705038	1.0374294516923317	0.6268942854549266	1.2121288348911987
109	Patient 20 (CV)	Passage 1	1	2.0569139524856586	3.7130888286219883	3.2934019068178646	2.19469354884329	3.957673040205052	160.25706031020735	1.033294355367067	0.4389839561092807	1.122677219219664
110	Patient 20 (CV)	Passage 1	2	2.2193155798729007	2.3177077740162755	3.664242716191743	2.157090586302843	4.252024750713545	159.7049830365754	1.2037690680051294	0.41553835262203526	1.2734724541919908
111	Patient 20 (CV)	Passage 2	0	2.003274798347373	1.6593177902763618	3.469431665326027	1.790913807122593	3.904398589400072	160.88856161822946	0.8060722134315585	0.39794335350537985	0.8989501242369121
112	Patient 20 (CV)	Passage 2	1	2.087460041928203	9.088702811229025	3.8237683177896646	1.4359314686125808	4.084495480556184	161.69166315378763	0.7915344164745285	0.3468827517188057	0.8642073685775207
113	Patient 20 (CV)	Passage 2	2	1.8787850203497019	11.97009145700665	3.3269580169793547	1.446884129342183	3.627964075137113	161.78543151296086	0.9049663344645991	0.37181341256326134	0.9783707274219884
114	Patient 20 (CV)	Passage 3	0	2.8300551878757907	51.18975253678993	2.313417071746967	5.08120672806252	5.583060125160586	162.32744416614707	0.47920232904915044	0.7979061551125196	0.9307465307658012
115	Patient 20 (CV)	Passage 3	1	3.4025738438219486	49.849007068494465	4.073985935157184	5.374085980494049	6.743749811907411	160.10665258407215	0.6651843992909399	0.6240218265283595	0.912071008772803
116	Patient 20 (CV)	Passage 3	2	2.3489635572116443	52.17588512084253	1.6684768554535965	4.277778282834884	4.591644809246256	160.43100636794117	0.37559201359546446	0.9199172557783323	0.9936383236144997
117	Patient 21 (MP)	Passage 1	0	2.621937731547472	25.34751624530386	3.435179009184692	3.8585739541810695	5.166144382905656	162.9767979371182	0.7212919724145214	0.5375127700361375	0.8995454893564595
118	Patient 21 (MP)	Passage 1	1	3.1752847743111348	36.50271147230974	2.9133802076192596	5.561239220009198	6.27814987845274	163.94264831951756	0.7437898091502505	0.6011193021160914	0.9563303276443254
119	Patient 21 (MP)	Passage 1	2	2.3170792099276745	24.92112505374155	3.2417830015405342	3.095146474462527	4.482085310149168	164.9853262217341	0.7909873475030041	0.8721665832577087	1.1774275064144135
120	Patient 21 (MP)	Passage 2	0	2.319844453651255	36.1063004057581	1.476194915543699	4.309758126157695	4.555564348646539	162.10507295781005	0.23021778536258483	0.8488500416382992	0.8795149924171819
121	Patient 21 (MP)	Passage 2	1	2.079841682471694	29.174892375504378	2.49110164517902	3.2111266402065874	4.064101586581968	163.6379316465688	0.7857043700638568	0.4107464344230298	0.8865912195192744
122	Patient 21 (MP)	Passage 2	2	2.4054456979915417	28.428158865031975	3.1858552782393734	3.417654315073285	4.672262286219035	164.00311008838466	1.0279920088471743	0.5078125465816008	1.1465780185924286
123	Patient 21 (MP)	Passage 3	0	3.0991270045362036	34.662212417199356	5.466101089418121	2.837731547003525	6.158813315290291	158.94246586249804	0.5303509167496884	0.45398151227550215	0.6981198381260819
124	Patient 21 (MP)	Passage 3	1	2.2523402384024833	32.234345242192774	3.7685704186361897	2.317919095771457	4.424349888374756	161.0512953973855	0.6872838184721536	0.4948890948611038	0.8469204586890712
125	Patient 21 (MP)	Passage 3	2	2.2695790976995127	36.585930049556914	3.3615321240884164	2.938471367426128	4.464808192796367	161.8554944907616	0.6312423483701439	0.5205554936994936	0.8181961405412383
126	Patient 22 (MC)	Passage 1	0	3.2896173098399353	18.142079313271562	6.078365006200779	2.3879050710701364	6.530590461592937	165.32762837046258	0.7334800819333566	0.31579007766634465	0.7985714769170505
127	Patient 22 (MC)	Passage 1	1	2.0756723431488515	17.310016211007344	3.6480613700870563	1.8679673921138955	4.098494106122668	166.78961095216803	0.5961550954206492	0.2839152492099092	0.6603095989987788
128	Patient 22 (MC)	Passage 1	2	2.313218547469275	22.786145223059677	4.090124069878777	1.993726618455475	4.550171506233543	166.10188674350627	0.7695328507518397	0.3281442501363745	0.8365760319802479
129	Patient 22 (MC)	Passage 2	0	3.218711495592818	62.242377949533825	5.4147610844986165	3.304769361917481	6.343590319185902	159.7099921987855	0.8740327778425478	0.6598055266767396	1.0951148934136228
130	Patient 22 (MC)	Passage 2	1	3.1132515725562495	27.538074211693406	4.752490271025415	3.929183684373567	6.166412912037165	160.50931844678826	0.6553530251455937	0.5614317650344444	0.8629560906310197
131	Patient 22 (MC)	Passage 2	2	3.300312214088823	36.249044446330274	5.962099085649133	2.6570119863383326	6.527353077829006	161.21986289273633	0.8758168504076616	0.4414175843276744	0.9807673726280232
132	Patient 22 (MC)	Passage 3	0	3.231985353326166	15.758838448302347	5.74223069286007	2.8582674615349806	6.4142736308715325	166.00169007610594	0.7069990992568035	0.3743839719000451	0.800006927948493
133	Patient 22 (MC)	Passage 3	1	3.5775656025529052	16.4851288782629	6.0465057520784224	3.6985450128834807	7.087980461474391	165.3965305411101	0.8773909759617966	0.43199608254823163	0.9779752246535761
134	Patient 22 (MC)	Passage 3	2	3.198618736779844	23.867387550742016	5.359134088506104	3.3790420525127844	6.3354749917617035	166.08592531475796	0.733582796525116	0.498257165047102	0.8867941823661142
135	Patient 23 (JR)	Passage 1	0	2.290141300146517	41.96137394445479	2.120631800888507	3.9876097717217824	4.5164267874582755	161.74572063765552	0.29770822495238175	0.7016035810000815	0.7621533783146512
136	Patient 23 (JR)	Passage 1	1	2.286733387791405	43.876811912160214	2.325404246821886	3.8822416986944432	4.52540666882206	162.34955111926158	0.32356047750022604	0.5767160883315788	0.6612812027728081
137	Patient 23 (JR)	Passage 1	2	2.009454340811213	45.20032859817627	3.003182965927476	2.5942697007214073	3.968544217583834	163.055730388653	0.5177762739224683	0.36632159977946155	0.6342584522905619
138	Patient 23 (JR)	Passage 2	0	3.166937154766811	41.80089826814427	1.5564312198043573	6.069191555398375	6.265585709101793	164.37924998042652	0.3133867281674273	0.8730339337493787	0.9275772155833708
139	Patient 23 (JR)	Passage 2	1	2.3067535437815736	42.696473986650545	1.7633837301567714	4.204274276355774	4.559105654688041	164.39787320649992	0.28317946737705435	0.6471573731658875	0.7064016395698157
140	Patient 23 (JR)	Passage 2	2	2.1798136225353497	42.83301269455268	1.3001084105174392	4.003752128462814	4.209550211752877	165.01286243848418	0.2386262726321716	1.1086452240025775	1.13403559498547
141	Patient 23 (JR)	Passage 3	0	1.6693712472000017	49.76279217863397	1.5868423044147635	2.8501408520467897	3.2621114903672983	161.09106122458385	0.2954208935870996	0.6469594762875036	0.7112173144166285
142	Patient 23 (JR)	Passage 3	1	1.8937350363729688	45.98476911630228	2.2833760571805333	2.9046004824878153	3.6946596841081005	162.6310607159671	0.4043175553806504	0.728660884762839	0.8333182888742744
143	Patient 23 (JR)	Passage 3	2	1.89262568014124	41.94459604898108	2.557798147502421	2.6946653024164107	3.7153132378594598	164.50070481458755	0.615364746999113	0.38197072303691326	0.7242757797321574
144	Patient 24 (CB)	Passage 1	0	4.370395660195025	30.527313338741287	5.3214225100620585	6.827957924381667	8.656705317135474	168.15306414360333	1.0764676593555054	0.5514556530185626	1.2094982260774298
145	Patient 24 (CB)	Passage 1	1	3.5655042061310693	13.795935665869564	4.392050596698053	5.524738756667286	7.0578216733902615	164.92022729569558	0.864539495343182	0.5394494076072657	1.0190359180990989
146	Patient 24 (CB)	Passage 1	2	5.055089904579671	12.991916825053497	5.468316034215854	8.427972539275368	10.04655171553115	163.1348629618061	0.9035675666484659	0.6827152065043712	1.1324903534650246
147	Patient 24 (CB)	Passage 2	0	4.394415499639569	16.92747681598046	7.627843610225523	4.189097982452109	8.702444486961275	165.4394846139035	1.0159665195051055	0.6919698812028724	1.229231583245092
148	Patient 24 (CB)	Passage 2	1	3.968744116151703	17.29724984813468	6.642669430669647	4.212322917156899	7.865667264991459	163.40822257891716	0.9541311937133479	0.47395314070060335	1.0653628088106062
149	Patient 24 (CB)	Passage 2	2	3.40687509188654	14.835888844768492	6.214411485494507	2.5460749786126997	6.715758178177926	164.12473274119446	1.0392885537625949	0.49564398626639794	1.151426792767995
150	Patient 24 (CB)	Passage 3	0	3.216014369242307	6.768779964770675	5.435042416609925	3.3287481642418872	6.3734017927079405	153.80991791229786	0.7069650445365431	0.5009428182962945	0.8664544312306278
151	Patient 24 (CB)	Passage 3	1	3.5443031216227223	8.19016374472916	6.428150375677687	2.7414667551572	6.9883300739130325	153.60464559258853	0.9210491651128363	0.7504996237613414	1.1880998484222476
152	Patient 24 (CB)	Passage 3	2	3.8315826693725685	14.816171325437816	6.800082648425867	3.2077678611350815	7.518703257633839	153.76103609768253	1.231346530977816	0.8227940527495717	1.4809471066149416
153	Patient 25 (RP)	Passage 1	0	3.075346551089925	39.23627871577678	5.4765995772986376	2.657398154959906	6.087274257338167	161.04122014655061	0.7618746874055743	0.44234004322638	0.8809754554758363
154	Patient 25 (RP)	Passage 1	1	2.2625528292663635	28.367976332151958	4.00594743226859	1.9492551095333437	4.455020798171558	159.86121754212337	0.660309808180899	0.4397293098758139	0.7933290040983975
155	Patient 25 (RP)	Passage 1	2	2.7613420667483815	35.188267781566616	3.4757099256221236	4.196840619639245	5.449222942192957	159.189275868121	0.4738687110222489	0.7625338086727249	0.8977802429630648
156	Patient 25 (RP)	Passage 2	0	2.4986293924525125	29.290590569714556	1.5991137095661077	4.601988492640339	4.871905452953328	155.04207818038654	0.531999605138962	0.9767850535947329	1.1122646361339
157	Patient 25 (RP)	Passage 2	1	2.187163287472378	29.322220045925302	1.5440960005918078	3.9457103157845963	4.237081820679486	156.28540039177446	0.39295219158365907	1.013636623383809	1.0871387349990482
158	Patient 25 (RP)	Passage 2	2	2.5678247542249824	31.044625542033252	1.8940614884473608	4.624273751915587	4.997136845702236	156.07691866337663	0.608631961413232	1.0164085568873187	1.1847021646673392
159	Patient 25 (RP)	Passage 3	0	2.2622131304416455	26.183926052425456	2.2589762696414155	3.8083025653086233	4.427882362454911	158.37911748212602	0.43263824046271016	0.8228699334162145	0.9296724016722638
160	Patient 25 (RP)	Passage 3	1	2.070574150900749	28.484076067949353	1.832761313472695	3.6048210314748887	4.043976842308304	157.30903676429426	0.4782961350835958	0.7527239623870661	0.8918298920688803
161	Patient 25 (RP)	Passage 3	2	1.8437699257176916	28.180603383514953	1.8849144580584059	3.0843691549043473	3.614724830180435	157.77571605572157	0.3812943005293551	0.6215538708631331	0.7291876013764321
162	Patient 26 (JF)	Passage 1	0	7.491443681013336	32.76272391757959	8.464640008151312	12.284192853325154	14.918160896212395	157.4326684090909	1.0195746560280141	0.946497067445674	1.391182654398014
163	Patient 26 (JF)	Passage 1	1	8.060878956713555	28.947932575748933	9.176469851837336	13.197969862875299	16.074638641134182	157.87126737581315	0.9158916768153743	0.823537013403668	1.2316942705499248
164	Patient 26 (JF)	Passage 1	2	5.693600451141339	22.484170554756332	6.838046397160635	9.040507556068373	11.335327758871857	156.83620655485296	0.8582244055927701	0.664935980032287	1.085674439183571
165	Patient 26 (JF)	Passage 2	0	5.109740754777566	23.651613521698497	6.638171320200308	7.701799501034644	10.167744785864139	165.18983671681107	0.8503511959687908	0.5759089660582737	1.027019130139192
166	Patient 26 (JF)	Passage 2	1	5.992783390381716	20.800643206327546	7.571432204018367	9.219159721991232	11.929773325576303	162.1956672488375	0.9057377752391111	0.7169090172490018	1.1551274633165052
167	Patient 26 (JF)	Passage 2	2	5.464432084062816	24.568936966781198	6.268218049035246	8.90405938854749	10.889115258138832	161.12801320441318	0.6702631947964448	0.6465200306329961	0.9312576981203576
168	Patient 26 (JF)	Passage 3	0	3.920485983628809	37.33207469992282	5.405625592765221	5.531150836476175	7.733978124161551	163.80080974467532	0.9615468305474609	0.8613079930980041	1.2909003704044626
169	Patient 26 (JF)	Passage 3	1	3.903557781214402	37.48246643584957	3.6053914855293283	6.834047674866052	7.726775225556226	163.6344754787898	0.5750028691699205	0.9577941946446046	1.117138316793649
170	Patient 26 (JF)	Passage 3	2	3.4067918419461383	37.81689307109253	3.029201679337914	5.965240843368865	6.690303515798049	163.22536792633667	0.6267281383383867	1.1278179483046953	1.2902563636360458
171	Patient 27 (RV)	Passage 1	0	3.6970854958902444	61.173217374273015	2.0264881272010506	7.010284665480748	7.2973108211697655	160.1129617308932	0.25038795461354396	1.1663298449028643	1.192903782761499
172	Patient 27 (RV)	Passage 1	1	3.7272552994561843	53.68183325005443	2.433366719883475	6.935649229959789	7.350136314006583	161.1785124145001	0.2776991023307996	1.2116549192667143	1.2430705671113607
173	Patient 27 (RV)	Passage 1	2	3.7095844377240526	61.14939764694435	2.584854308024627	6.854239170687416	7.325439672995689	161.4982610003098	0.26844728686498	1.1445245536438011	1.1755851307832672
174	Patient 27 (RV)	Passage 2	0	2.9120901975920424	23.59737788768718	5.074647468047243	2.712323909648308	5.754020152537544	154.73718509537574	0.7293767353884948	0.5294704313863855	0.9012931597646038
175	Patient 27 (RV)	Passage 2	1	3.24429257433026	34.85172972672342	5.627702874161114	3.100865450277633	6.425449881569911	155.38885454765682	0.7864231827047858	0.44369993075901243	0.9029568377564219
176	Patient 27 (RV)	Passage 2	2	3.9263072957543916	37.18473025711512	3.488433867046395	4.717756639867892	5.867401346232747	154.16447629814655	0.740559315196954	5.166113555244197	5.218923008150514
177	Patient 27 (RV)	Passage 3	0	5.088100997125086	73.4328512702936	2.2128124014569797	9.842594455976757	10.088270632217704	160.2468662704024	0.338719228103356	1.291182389683223	1.3348717836987236
178	Patient 27 (RV)	Passage 3	1	4.783076351643377	71.34083049228278	2.8765372964017972	8.986711398891948	9.435859716240225	161.08818862736922	0.5075496949302489	1.48936975436311	1.5734767103568514
179	Patient 27 (RV)	Passage 3	2	4.756055520978564	72.51829872791409	3.1757733643966772	8.878623718383508	9.42950134390221	160.87989386033604	0.3943917771087881	1.187104041783251	1.250904025043152
180	Patient 28 (AP)	Passage 1	0	2.881771975163058	37.92823958450532	4.380579985342878	3.600587966645044	5.6704245620178835	159.9063875731497	0.9322942664546687	0.4422121148734078	1.0318547154541966
181	Patient 28 (AP)	Passage 1	1	2.6627323118727015	38.878864416011915	3.4289419380682378	3.9573145830961654	5.236218246428308	161.5301590968079	0.8595270722825762	0.4514478336955051	0.9708717394872617
182	Patient 28 (AP)	Passage 1	2	2.3931068770624915	39.9055535482815	3.5881400643657733	2.9946589572228737	4.673620801004507	160.86696771313865	0.8046617567487256	0.6462431166513232	1.0320420091222842
183	Patient 28 (AP)	Passage 2	0	2.60895174857535	29.357770590142177	3.7638317949580036	3.44750974910134	5.104091814503886	165.97648800815455	0.8595388997166169	0.6602700466974727	1.083865145990005
184	Patient 28 (AP)	Passage 2	1	1.977326760948903	39.62746347104937	3.3193417837310473	1.883459107342862	3.816470632175175	166.92257686022418	0.8243953716991615	0.6278603850571726	1.0362607741312704
185	Patient 28 (AP)	Passage 2	2	2.6275951063765706	29.880323530022117	3.2612903077610134	3.914529924524741	5.09505240419523	167.22551075103584	1.1273433061384779	0.6217412973460708	1.2874257923161276
186	Patient 28 (AP)	Passage 3	0	3.1709657408728376	55.18988833635626	2.0729454144318087	5.882652620689596	6.237203263235857	159.71401892474677	0.4905179195954721	1.0376813300780734	1.1477762727277774
187	Patient 28 (AP)	Passage 3	1	3.607568645727414	48.50844512220188	3.7978643876353986	6.022654724170746	7.120122459160756	160.5577686871413	0.8926772639777477	0.7517909306941001	1.1670742483221446
188	Patient 28 (AP)	Passage 3	2	2.743202288230255	41.910420334351265	3.8576743025778915	3.7031375187585955	5.347417929020266	161.45936832444747	0.9740843658236485	0.7462682609205468	1.2270927711462718
189	Patient 29 (PG)	Passage 1	0	2.310593467444371	50.020452456785094	1.5701160274567223	4.197019835553436	4.481098061826528	157.01517912391893	0.44407256523104843	1.0382333091796163	1.129216032245797
190	Patient 29 (PG)	Passage 1	1	2.933284559246622	56.77692192706842	2.815101759081342	5.060473654017409	5.790785051872256	156.49570579589377	0.33551277064903134	0.877993670707731	0.9399157967985352
191	Patient 29 (PG)	Passage 1	2	2.736509514700384	54.75927805093009	1.9449471595631591	4.953485892273808	5.321639027447131	157.45427714828705	0.3141668164175783	1.2391103942734558	1.278317393190938
192	Patient 29 (PG)	Passage 2	0	3.2798802692747477	58.71138175277519	2.7951494921112743	5.804443081515638	6.4423924259396586	156.11605249990208	0.5343425504273128	1.1137846255489945	1.2353291679979383
193	Patient 29 (PG)	Passage 2	1	2.773984801235842	56.27891233501197	2.0639130213371724	5.040720847988835	5.44688935329096	158.1513729546868	0.47397956920678913	0.9416509177662159	1.0542120673542918
194	Patient 29 (PG)	Passage 2	2	2.689158620000441	46.39031789490274	2.101206604146795	4.7994455623402725	5.239250604731352	157.50645776971535	0.5642955096928286	1.0761598453080194	1.215133504975017
195	Patient 29 (PG)	Passage 3	0	3.14829713074999	52.44434882411019	2.2631692872127553	5.770627322479852	6.198554260271833	162.39601955743393	0.5219206900206016	0.9760241645311896	1.1068081931483826
196	Patient 29 (PG)	Passage 3	1	2.754428050647495	49.77383747362967	2.398510713862644	4.837137167276575	5.399143415354175	157.8257485815649	0.4403960735784538	1.001397635102748	1.0939588315895143
197	Patient 29 (PG)	Passage 3	2	3.253401696183644	49.7178492219356	2.505193299726326	5.734685401433777	6.258003685074926	159.04122903995437	0.6822362270725711	1.6463395746263498	1.7820999591804851
198	Patient 3 (BD)	Passage 1	0	1.8386305943466996	12.087261063124972	3.0278103444176416	1.915354915469645	3.5827670778291196	152.379043067548	0.7166879348771956	0.4151967243320276	0.828269229112482
199	Patient 3 (BD)	Passage 1	1	2.1532137878795856	5.052903416459852	3.7416583303507354	1.8957435899230854	4.1945024519980345	153.80201403843475	0.9071617653607146	0.3585040821373261	0.9754320301494588
200	Patient 3 (BD)	Passage 1	2	2.054426024372958	4.934318204868922	3.4198841627003183	2.0697554585725797	3.9974360963722044	153.51559428220102	0.8261714448229848	0.4696919816892429	0.9503524682474741
201	Patient 3 (BD)	Passage 2	0	1.518638199516089	18.717531701868207	2.6423646602461712	1.2918824459903668	2.9412669467384145	154.316813654172	0.6634155914470258	0.3658912750626195	0.7576256807566363
202	Patient 3 (BD)	Passage 2	1	1.7766812355407215	12.036955502129809	2.952720664430963	1.8184288996924367	3.4677432121473863	154.79060690816272	0.6779435608441726	0.3762105710977155	0.7753333899012383
203	Patient 3 (BD)	Passage 2	2	1.6267827544841105	36.239353436169615	2.7290273304762946	1.5677565527172381	3.1472926109712787	154.6379263666168	0.7274021139617703	0.388746584135703	0.8247652648318972
204	Patient 3 (BD)	Passage 3	0	2.811534604380445	15.87494177226082	4.5379997742084015	3.14007190581532	5.518468403860455	145.50161631765803	0.8292962570978393	0.6911450788887805	1.079543330352545
205	Patient 3 (BD)	Passage 3	1	2.721292615738128	29.242243033408638	4.572632578964324	2.811968616504336	5.368066337370584	145.19352771586767	0.6949931680483101	0.5679632874036823	0.8975510010424057
206	Patient 3 (BD)	Passage 3	2	2.812256826963458	22.23906248059799	4.524056945565809	3.157548114027341	5.51699205537944	146.20139098949173	0.8768737658295713	0.6550151928698398	1.0945101662800796
207	Patient 30 (JR)	Passage 1	0	2.4309486707339207	1.4664044530313836	4.318505483254141	2.053917641729865	4.7820568051734025	155.11523331528667	0.8024985204758179	0.3549290009296787	0.8774841714052833
208	Patient 30 (JR)	Passage 1	1	2.2531259947873963	1.5563705891798834	3.588267126890991	2.51297147833329	4.380717592454817	155.47142766213958	0.9366999445327973	0.48807128845681946	1.056229316343589
209	Patient 30 (JR)	Passage 1	2	2.460316889535159	7.522034182297476	4.25684407513821	2.1876905041153973	4.786095613528418	155.92109025267862	1.017294945276192	0.5206117173166461	1.1427710032600047
210	Patient 30 (JR)	Passage 2	0	1.7983070603373688	11.418984412268387	3.079334638915518	1.7491390648736718	3.5414388723641848	159.68134314596313	0.5533405955457481	0.296070990922587	0.6275697940028708
211	Patient 30 (JR)	Passage 2	1	1.8368243984540542	16.566418390740424	3.0368102512545403	1.9687529419394985	3.6191441873072825	160.12847123953276	0.5521408576020996	0.30435391877010837	0.6304687418931281
212	Patient 30 (JR)	Passage 2	2	2.2213662723900107	11.584209361743147	4.008268155943891	1.7951719785594134	4.391908018453797	161.5068932810496	0.585849043679298	0.3252649995140235	0.6700868763741056
213	Patient 30 (JR)	Passage 3	0	2.4053939901609382	13.021610551293247	3.9561550670300996	2.630495490080079	4.750859862984759	157.26414908555716	0.6692082838172925	0.3537963068775368	0.7569752663659957
214	Patient 30 (JR)	Passage 3	1	2.159293432182241	7.912638693211295	3.4189038442065103	2.4703543866299755	4.218003590737212	157.3891058987338	0.8570341418558328	0.35232186035337765	0.9266273326367126
215	Patient 30 (JR)	Passage 3	2	2.576586190015757	5.920284442034365	4.343285390569257	2.6096538602296158	5.066993314989046	157.055825305582	0.8674173668727573	0.3582616862344027	0.938490449698869
216	Patient 4 (DB)	Passage 1	0	1.7752166833045568	25.635979414412358	3.1712348632125105	1.133493646204401	3.3677200601653663	154.2178297447992	0.963406504922508	0.5795572390748853	1.1242947509844143
217	Patient 4 (DB)	Passage 1	1	1.5894660418356799	31.257168804403676	2.766560952737107	1.1164742330416764	2.983349496498131	154.99887652226943	0.9934640653732161	0.4671874625368306	1.0978319426667635
218	Patient 4 (DB)	Passage 1	2	1.5068998563013254	34.029117612503654	2.4271259427085647	1.2536684513600116	2.73178054164392	155.50721010478884	1.1921844405035358	0.44616145037502186	1.2729351043865007
219	Patient 4 (DB)	Passage 2	0	1.9072048636947663	38.175372972109955	2.7769294597185397	2.486567368033741	3.7275131790542266	150.83917372299294	0.6767553617787327	0.4442625897874787	0.8095474466521039
220	Patient 4 (DB)	Passage 2	1	1.6674272453104748	40.13919057695333	2.8479289500136047	1.4149967737935356	3.1800810011966214	152.87157543621262	0.9116875700865301	0.4209098169355584	1.0041609927910002
221	Patient 4 (DB)	Passage 2	2	1.6189452979800674	44.74781752145957	2.7942895849656293	1.3680036426386133	3.1111875949418257	152.51796842385448	0.7272989491879601	0.52486521983959	0.8969098396645965
222	Patient 4 (DB)	Passage 3	0	2.141031015841094	47.310257362311845	3.364836166008139	2.5217338338053406	4.2049095058793995	153.6714814312224	0.7049069540765391	0.39736315460015575	0.8091917514033686
223	Patient 4 (DB)	Passage 3	1	1.78176088941543	48.99836129119189	2.0458906952729428	2.809431324632771	3.4754241618588444	153.22883489226265	0.4442754138141478	0.6501797597971432	0.7874734048649535
224	Patient 4 (DB)	Passage 3	2	3.1974120805321413	48.194286045742565	2.4457919130281898	5.817250637733669	6.310491507327054	153.50878504139098	0.47182810035255546	0.9213312274108241	1.035119793494761
225	Patient 5 (CB)	Passage 1	0	2.8854701044362963	38.266985972409614	5.15342931149821	2.4795104315387713	5.718898989203997	159.12713764753363	0.6475291013723667	0.4226716320500219	0.7732691935309034
226	Patient 5 (CB)	Passage 1	1	2.8059304343040945	42.42797689781917	5.067251842427573	2.2593929549558864	5.548143631836682	159.69633023490576	0.706956604801779	0.45967054294687054	0.8432583525384907
227	Patient 5 (CB)	Passage 1	2	3.404349312961956	35.1981337745586	6.326397772267514	2.3485599276224556	6.748262184191228	159.17699201546424	0.8277140562150147	0.36636581884354974	0.9051709628975165
228	Patient 5 (CB)	Passage 2	0	3.491503744568304	7.984333346098965	6.375806949475522	2.704477213862707	6.925684894455056	156.9979355787786	0.7974945758795647	0.4016027110188427	0.8929066782452749
229	Patient 5 (CB)	Passage 2	1	3.378359563083896	12.978951014560513	5.939179933426242	3.0508343863147425	6.676934081922136	158.61167384146202	0.9730106921658751	0.35363089304972944	1.0352799696643729
230	Patient 5 (CB)	Passage 2	2	3.537985577392327	15.050500992719094	6.2007119371343675	3.259003248168996	7.00499326901152	158.54620793844563	0.8645580698204581	0.5019725374520917	0.9997185026034918
231	Patient 5 (CB)	Passage 3	0	3.741194706002108	3.79845666365563	6.957985840644194	2.4632442423030683	7.381134002024642	162.43898784177765	1.0957786080755167	0.5516170765237152	1.2267893694634326
232	Patient 5 (CB)	Passage 3	1	3.3636609661759063	5.802379321792977	5.836846004881174	2.9980690080239456	6.561797700445436	163.50997191628636	1.3840246449401106	0.5330545020249918	1.4831288952517616
233	Patient 5 (CB)	Passage 3	2	3.7117223667525177	5.853375722884519	7.031331203669617	2.2005205297764276	7.367625743593764	163.39002444230437	0.8156284180333089	0.4004658505223189	0.9086377791717019
234	Patient 6 (LG)	Passage 1	0	2.468410683196992	36.78734499743672	3.502510118432347	3.301703570646804	4.8134004194688425	155.2165078650028	0.8462439613208138	0.698034929978	1.0969875138493301
235	Patient 6 (LG)	Passage 1	1	2.5770153994030225	40.122381050839635	2.0494812778208202	4.586417341203082	5.023504507395848	153.96629618494268	0.5934096995286982	0.9880793833089219	1.152577953639093
236	Patient 6 (LG)	Passage 1	2	2.32710187367961	41.02726368586398	1.9060662133986916	4.152262442703874	4.568847973280482	153.509832585782	0.4724039406053765	0.7510494230634562	0.8872658671353466
237	Patient 6 (LG)	Passage 2	0	2.5611027488195592	43.57192269946509	3.908114229832527	3.05183419887393	4.958532929288255	152.16869111676434	1.1341549165414755	0.6030198790199568	1.2845000386175334
238	Patient 6 (LG)	Passage 2	1	2.624743409677527	40.35382305441527	4.101493104648685	3.1192980549714786	5.152889096732974	152.01851721351954	0.8408748401742241	0.5456879387661502	1.0024199835163285
239	Patient 6 (LG)	Passage 2	2	2.7181912341679277	39.60138676771004	3.988535803985975	3.5561486691608613	5.343651487218512	151.61795677193493	0.8610397725350106	0.5081866146305826	0.9998215466656213
240	Patient 6 (LG)	Passage 3	0	2.5114116837853735	48.1402948284998	2.3544522035323765	4.375956777084836	4.9691491116320075	154.9266099631211	0.45121394568261125	0.5768168369622211	0.7323330445784704
241	Patient 6 (LG)	Passage 3	1	2.62777161636329	38.411297918696114	2.0611486620282498	4.762618450919949	5.189495959727108	154.149313527188	0.42946262815011016	0.7109347410673997	0.8305819375800141
242	Patient 6 (LG)	Passage 3	2	2.9647600916859584	44.3885069161182	2.1605632911813126	5.440722277800648	5.854015087045514	154.1362869373791	0.570929148221668	0.7508374480333997	0.9432480933765133
243	Patient 7 (RB)	Passage 1	0	2.351014918733876	50.24273896587571	2.180498584383277	4.0166824453358085	4.57037328269435	167.56133470498213	0.3470759733148178	1.0489570620469946	1.1048858082492916
244	Patient 7 (RB)	Passage 1	1	2.796586780420901	50.88933465802211	4.139428959631316	3.6309870864920546	5.506263645531919	164.12184168347846	0.7813169510526503	0.5951428144496822	0.9821665579693184
245	Patient 7 (RB)	Passage 1	2	2.2514597578868365	41.15859480038359	3.274362233575161	2.729800221791408	4.263010355084273	165.33464248072596	0.8738490278489167	1.1573308751204985	1.450181670681186
246	Patient 7 (RB)	Passage 2	0	2.2403698762075606	47.55383537973009	3.145833120395805	3.064465751788634	4.3917213442185385	167.58713397710608	0.6788415716415023	0.5735734340254354	0.8887138817462206
247	Patient 7 (RB)	Passage 2	1	2.726564667107336	40.843528764595305	2.0521755998263367	4.945724554684368	5.354588318753411	165.85673812513338	0.35348803732421247	0.9695615915509161	1.0319900543813731
248	Patient 7 (RB)	Passage 2	2	2.027749681205057	45.21383750460143	2.084727255460186	3.3542857197150684	3.9493443024308474	167.02929192986548	0.4725710545185761	0.7914741043123534	0.9218213814865878
249	Patient 7 (RB)	Passage 3	0	2.330001349531536	44.68983276352948	1.7545292933029524	4.207190175200571	4.558379340441333	160.15600726703877	0.36586517674257596	0.8960723276387186	0.9678858114017104
250	Patient 7 (RB)	Passage 3	1	2.176258648185637	44.60988519184782	2.442801677019137	3.4938276962229686	4.263110601912905	161.54547478552772	0.31731684288780904	0.8182938544854199	0.8776644068599865
251	Patient 7 (RB)	Passage 3	2	2.3186935292690025	52.846253483802215	4.135181208526433	1.9345021392752944	4.5653063592940635	161.36711572862458	0.7415275176622064	0.33685830409042533	0.8144547725226682
252	Patient 8 (MH)	Passage 1	0	1.7045211417428876	35.22885497041727	1.7372265410745154	2.86511697549772	3.350649390535949	169.2898174394963	0.27131489078168397	0.5666623177299723	0.6282658293230511
253	Patient 8 (MH)	Passage 1	1	1.6297657311327791	32.18599171070264	1.0843032859412167	3.008352812302143	3.197796156603659	168.86210156269718	0.2402984479258516	0.5838679219090082	0.6313834764308588
254	Patient 8 (MH)	Passage 1	2	1.6897438379688827	27.325726339514187	2.9788091714441967	1.4615722226391372	3.318056274669007	169.41025004808827	0.5412527700302232	0.3442164273817864	0.6414355072373764
255	Patient 8 (MH)	Passage 2	0	1.9159635208442267	27.274269570065048	2.871312117075967	2.4037690781339176	3.7446680833766903	165.84870480095344	0.693420671772926	0.42460990346570165	0.8130964261163424
256	Patient 8 (MH)	Passage 2	1	2.2174123917833484	40.47533392647002	3.209291510284054	2.9564950392135905	4.363532389575661	165.1420591270089	0.6966046754046866	0.37682605040768397	0.7919949154265595
257	Patient 8 (MH)	Passage 2	2	1.8017911368853379	32.23753219541758	2.8425469171308824	2.104095423863357	3.5365647921129626	164.93154893621	0.5853714364852874	0.36858507344761143	0.6917475515108311
258	Patient 8 (MH)	Passage 3	0	2.3683501147877672	16.27894366721457	3.752726182206644	2.8007669734735057	4.682654101929716	168.77048717076096	0.632034267736291	0.33107749991321295	0.7134981615545573
259	Patient 8 (MH)	Passage 3	1	2.1736584144670252	23.761197832232426	3.2302648987155713	2.764570293701521	4.251759662150582	169.36922926248977	0.7925239217249579	0.4400104770753469	0.9064785636971133
260	Patient 8 (MH)	Passage 3	2	2.1500286987899244	35.96217024205871	0.91034132053141	4.121730741309845	4.221064513096842	168.99405848301737	0.28630480669014935	0.768854704363459	0.8204315929775655
261	Patient 9 (FC)	Passage 1	0	1.6079721569370795	13.126591734241973	2.778651976901185	1.4352398912336308	3.127430311633688	157.0223841464744	0.6073804408916234	0.4388239690771738	0.7493180071333846
262	Patient 9 (FC)	Passage 1	1	2.0183175200497323	10.272600084379528	3.578696455333422	1.705955814133324	3.9645117680732502	156.0991741772898	0.5353507058892929	0.5389513052877336	0.7596505036972699
263	Patient 9 (FC)	Passage 1	2	1.6822782115259265	5.856448905303022	2.706735077107726	1.8258681916451323	3.2649976157582157	156.3631376035086	0.5153475902874297	0.6280504391986235	0.8124226073864786
264	Patient 9 (FC)	Passage 2	0	2.1811767167312364	21.917099630535674	3.7738881018927377	2.0211130853117534	4.281019681013621	159.38787426246904	0.6746307822512962	0.4978667259968899	0.8384497416159529
265	Patient 9 (FC)	Passage 2	1	1.949924721460674	23.20797941740164	3.415842988096932	1.636545675987819	3.7876463759075243	160.19832706297228	0.8168049010366696	0.4420298204544837	0.9287414110119925
266	Patient 9 (FC)	Passage 2	2	1.7477875899292072	16.099893978114764	3.0984130344858785	1.4421229159810907	3.417584210677155	162.21308650388346	0.6355690703197908	0.36771722535833284	0.7342778772184234
267	Patient 9 (FC)	Passage 3	0	2.341128098836787	15.779322165938943	3.8726400124932763	2.4137851547403963	4.563299183661865	158.70934867609446	0.7669017448181105	0.715321867999639	1.048724778501755
268	Patient 9 (FC)	Passage 3	1	1.8311200687421643	17.477853875574652	3.138993309812952	1.6105572260300802	3.528055211780022	159.40576846478461	0.7903708478835796	0.583217943867339	0.982257220504413
269	Patient 9 (FC)	Passage 3	2	1.8450969826206152	14.106290131750354	3.224905758633981	1.5671236771446648	3.5855116471067316	161.19184959511222	0.7519468064748211	0.44296018985579716	0.8727185855502139
